# Supplementary material for: The Integrator complex regulates differential snRNA processing and fate of adult stem cells in the highly regenerative planarian Schmidtea mediterranea
Source: PLoS Genet. 2018 Dec 17;14(12):e1007828. doi: 10.1371/journal.pgen.1007828 (PMC6312358; doi:10.1371/journal.pgen.1007828)
Supplement: S1 Table — Genes present in multiple, identical copies are marked in the same colour. (Sheet SnRNA_classification) List of all UsnRNA gene candidates with >10 unique reads plus the U4atac candidate. Nomenclature according to sequence similarity and number of best-mapping reads. (XLSX) [file pgen.1007828.s009.xlsx]

## Sheet: SnRNA_identification
SnRNA type	Genomic Scaffold	Sequence Start	Sequence End	Strand	Model Start	Model End	Bit Score	E-value	Above Threshold	Sequence for mapping (+25 nt 3’ extension)	Read Count Best_mapper	Read Count Unique
U1	8222	12569	12724	+	1	166	107.3	1.1e-26	Y	scaffold8222:12569-12749	49347	49347
U1	8222	13755	13600	-	1	166	107.3	1.1e-26	Y	scaffold8222:13575-13755	49347	-
U1	15591	6271	6426	+	1	166	107.3	1.1e-26	Y	scaffold15591:6271-6451	49347	-
U1	15591	7504	7349	-	1	166	107.3	1.1e-26	Y	scaffold15591:7324-7504	49347	-
U1	8222	12132	12285	+	1	166	106.2	2.4e-26	Y	scaffold8222:12132-12310	65455	1828
U1	8222	14192	14039	-	1	166	106.2	2.4e-26	Y	scaffold8222:14014-14192	65455	-
U1	15591	7941	7788	-	1	166	106.2	2.4e-26	Y	scaffold15591:7763-7941	65455	-
U1	15591	9552	9399	-	1	166	106.2	2.4e-26	Y	scaffold15591:9374-9552	65455	-
U1	7519	39858	39706	-	1	166	105.9	2.9e-26	Y	scaffold7519:39681-39858	9354	9354
U1	15591	5837	5990	+	1	166	102.1	3.9e-25	Y	scaffold15591:5837-6015	64726	1099
U1	473	18229	18080	-	1	166	94.5	7.6e-23	Y	scaffold473:18055-18229	3251	3251
U1	13312	8453	8608	+	1	166	87.3	1.1e-20	Y	scaffold13312:8453-8633	5543	23
U1	13312	7010	7168	+	1	166	83.8	1.2e-19	Y	scaffold13312:7010-7193	7924	4842
U1	13312	8878	9036	+	1	166	83.8	1.2e-19	Y	scaffold13312:8878-9061	7924	-
U1	13312	6028	6183	+	1	166	83.3	1.6e-19	Y	scaffold13312:6028-6208	5455	2
U1	7248	25483	25641	+	1	166	74.9	5.1e-17	Y	scaffold7248:25483-25666	3445	361
U1	7248	25996	26159	+	1	166	73.5	1.4e-16	Y	scaffold7248:25996-26184	726	6
U1	10719	32505	32360	-	1	166	64.4	7.3e-14	Y	scaffold10719:32335-32505	203	108
U1	8110	56873	57027	+	1	166	64.4	7.4e-14	Y	scaffold8110:56873-57052	779	-
U1	7458	27164	27017	-	1	166	62.6	2.5e-13	Y	scaffold7458:26992-27164	667	-
U1	2762	142462	142621	+	1	166	62.0	3.6e-13	Y	scaffold2762:142462-142646	68	30
U1	868	60995	61144	+	1	166	59.0	2.9e-12	Y	scaffold868:60995-61169	1141	-
U1	5686	80655	80815	+	1	166	58.6	3.7e-12	Y	scaffold5686:80655-80840	507	-
U1	5686	85315	85475	+	1	166	58.1	5.3e-12	Y	scaffold5686:85315-85500	507	-
U1	23895	3170	3011	-	1	166	58.0	5.9e-12	Y	scaffold23895:2986-3170	179	-
U1	11659	19491	19646	+	1	166	53.8	1e-10	Y	scaffold11659:19491-19671	-	-
U1	12428	28957	29109	+	1	166	50.3	1.1e-09	Y	scaffold12428:28957-29134	-	-
U1	8956	27844	27702	-	1	166	47.2	9.7e-09	Y	scaffold8956:27677-27844	369	-
U1	9683	9078	9224	+	1	166	44.8	5.1e-08	Y	scaffold9683:9078-9249	326	-
U1	8634	27898	28022	+	1	166	44.2	7.5e-08	Y	scaffold8634:27898-28047	19	-
U1	5735	20704	20542	-	1	166	44.1	8.1e-08	Y	scaffold5735:20517-20704	115	112
U1	8185	7315	7439	+	1	166	28.7	0.0032	Y	scaffold8185:7315-7464	37	1
U1	2127	120551	120699	+	1	166	23.2	0.14	N	scaffold2127:120551-120724	-	-
U1	227	220267	220425	+	1	166	21.0	0.65	N	scaffold227:220267-220450	-	-
U1	15786	31216	31063	-	1	166	18.2	4.3	N	scaffold15786:31038-31216	-	-
U1	15786	32155	32002	-	1	166	18.2	4.3	N	scaffold15786:31977-32155	-	-
U1	8448	10396	10326	-	1	166	17.3	8	N	scaffold8448:10301-10396	-	-
U1	15583	2767	2946	+	1	166	17.2	8.8	N	scaffold15583:2767-2971	-	-
U1	15583	4723	4902	+	1	166	17.2	8.8	N	scaffold15583:4723-4927	-	-
U1	7658	144410	144565	+	1	166	17.1	8.9	N	scaffold7658:144410-144590	-	-
U1	6913	6719	6816	+	1	166	17.1	9.2	N	scaffold6913:6719-6841	-	-
U1	2225	29253	29387	+	1	166	17.0	9.8	N	scaffold2225:29253-29412	61	-
U1	2225	30406	30540	+	1	166	17.0	9.8	N	scaffold2225:30406-30565	61	-
U2	4030	93580	93391	-	1	193	97.5	7.4e-18	Y	scaffold4030:93366-93580	901421	418104
U2	7457	115946	115821	-	1	193	81.3	5.6e-14	Y	scaffold7457:115796-115946	597526	110890
U2	7882	23103	23262	+	1	193	55.9	6.7e-08	Y	scaffold7882:23103-23287	-	-
U2	1478	116112	116000	-	1	193	43.9	5e-05	Y	scaffold1478:115975-116112	410426	1
U2	10452	26094	25907	-	1	193	34.6	0.0086	Y	scaffold10452:25882-26094	-	-
U2	1027	48890	49094	+	1	193	29.7	0.13	N	scaffold1027:48890-49119	-	-
U2	96	2668	2826	+	1	193	25.3	1.5	N	scaffold96:2668-2851	-	-
U2	3450	18663	18853	+	1	193	25.2	1.6	N	scaffold3450:18663-18878	-	-
U2	7684	4337	4526	+	1	193	23.6	3.7	N	scaffold7684:4337-4551	-	-
U2	189	34101	34264	+	1	193	23.4	4.2	N	scaffold189:34101-34289	-	-
U4	1032	119221	119364	+	1	140	98.9	2.4e-19	Y	scaffold1032:119221-119389	34841	1662
U4	1032	120309	120166	-	1	140	98.9	2.4e-19	Y	scaffold1032:120141-120309	34925	1746
U4	13312	7740	7882	+	1	140	89.4	6e-17	Y	scaffold13312:7740-7907	6783	-
U4	11659	19211	19353	+	1	140	88.2	1.3e-16	Y	scaffold11659:19211-19378	6458	-
U4	13312	13953	13809	-	1	140	66.4	4e-11	Y	scaffold13312:13784-13953	2	-
U4	7651	31864	32001	+	1	140	63.0	2.9e-10	Y	scaffold7651:31864-32026	12	12
U4	7651	28925	29040	+	1	140	35.5	0.0025	Y	scaffold7651:28925-29065	-	-
U4	4785	41076	41224	+	1	140	29.9	65	N	scaffold4785:41076-41249	-	-
U4	10838	785	660	-	1	140	27.7	0.24	N	scaffold10838:635-785	-	-
U4	41	30042	29922	-	1	140	25.8	0.72	N	scaffold41:29897-30042	-	-
U4	2058	46976	47124	+	1	140	25.0	1.1	N	scaffold2058:46976-47149	-	-
U4	5032	63669	63799	+	1	140	24.6	1.4	N	scaffold5032:63669-63824	192	-
U4	2058	43796	43950	+	1	140	24.6	1.5	N	scaffold2058:43796-43975	-	-
U4	11883	73930	74037	+	1	140	24.0	2	N	scaffold11883:73930-74062	-	-
U4	4308	70502	70405	-	1	140	23.4	2.8	N	scaffold4308:70380-70502	-	-
U4	366	136727	136601	-	1	140	23.4	2.8	N	scaffold366:136576-136727	-	-
U4	366	138164	138038	-	1	140	23.4	2.8	N	scaffold366:138013-138164	-	-
U4	995	78256	78381	+	1	140	23.4	2.9	N	scaffold995:78256-78406	-	-
U4	995	79028	79153	+	1	140	23.4	2.9	N	scaffold995:79028-79178	-	-
U4	6321	710	596	-	1	140	23.4	2.9	N	scaffold6321:571-710	-	-
U4	5018	52654	52793	+	1	140	23.0	3.5	N	scaffold5018:52654-52818	-	-
U4	5500	20452	20335	-	1	140	22.7	4.2	N	scaffold5500:20310-20452	-	-
U4	8194	42489	42592	+	1	140	22.7	4.4	N	scaffold8194:42489-42617	-	-
U4	8194	47068	47171	+	1	140	22.7	4.4	N	scaffold8194:47068-47196	-	-
U4	3309	81571	81440	-	1	140	22.6	4.4	N	scaffold3309:81415-81571	-	-
U4	2824	32902	33075	+	1	140	22.4	5.1	N	scaffold2824:32902-33100	-	-
U4	6876	30383	30241	-	1	140	22.4	5.2	N	scaffold6876:30216-30383	-	-
U4	29345	4145	4280	+	1	140	22.0	6.3	N	scaffold29345:4145-4305	5	5
U4	1445	29072	29203	+	1	140	21.9	6.9	N	scaffold1445:29072-29228	-	-
U4	1888	80456	80326	-	1	140	21.8	7.1	N	scaffold1888:80301-80456	-	-
U4	2841	117896	118008	+	1	140	21.8	7.2	N	scaffold2841:117896-118033	-	-
U4	2543	192079	192208	+	1	140	21.7	7.7	N	scaffold2543:192079-192233	1	1
U4	3453	97828	97699	-	1	140	21.5	8.7	N	scaffold3453:97674-97828	-	-
U5	7616	26301	26187	-	1	116	53.7	2.9e-05	Y	scaffold7616:26162-26301	46	46
U5	11262	71838	71952	+	1	116	34.1	0.6	N	scaffold11262:71838-71977	2	2
U5	2377	61107	60993	-	1	116	30.0	5	N	scaffold2377:60968-61107	-	-
U6	2040	79204	79309	+	1	104	94.3	2.6e-21	Y	scaffold2040:79204-79334	2662	864
U6	9627	5441	5339	-	1	104	68.3	9.3e-14	Y	scaffold9627:5314-5441	7023	5225
U6	7845	13781	13677	-	1	104	68.3	9.4e-14	Y	scaffold7845:13652-13781	-	-
U6	6450	38284	38188	-	1	104	25.6	0.23	N	scaffold6450:38163-38284	-	-
U6	12804	35381	35480	+	1	104	23.7	0.82	N	scaffold12804:35381-35505	-	-
U6	120	50979	51068	+	1	104	23.0	1.3	N	scaffold120:50979-51093	-	-
U6	6389	17673	17771	+	1	104	23.0	1.3	N	scaffold6389:17673-17796	-	-
U6	9910	43168	43073	-	1	104	22.9	1.4	N	scaffold9910:43048-43168	-	-
U6	11315	33997	33867	-	1	104	22.8	1.5	N	scaffold11315:33842-33997	-	-
U6	8869	15089	14993	-	1	104	22.7	1.6	N	scaffold8869:14968-15089	-	-
U6	14547	10740	10833	+	1	104	22.3	2.1	N	scaffold14547:10740-10858	-	-
U6	10980	18703	18803	+	1	104	22.3	2.1	N	scaffold10980:18703-18828	-	-
U6	4518	34848	34755	-	1	104	22.3	2.1	N	scaffold4518:34730-34848	-	-
U6	10023	16758	16661	-	1	104	22.2	2.3	N	scaffold10023:16636-16758	-	-
U6	4052	58764	58858	+	1	104	22.1	2.4	N	scaffold4052:58764-58883	-	-
U6	5009	99318	99419	+	1	104	21.4	3.8	N	scaffold5009:99318-99444	-	-
U6	2157	30137	30235	+	1	104	21.4	3.8	N	scaffold2157:30137-30260	-	-
U6	3123	22227	22326	+	1	104	21.3	4.1	N	scaffold3123:22227-22351	-	-
U6	4210	44331	44240	-	1	104	21.2	4.4	N	scaffold4210:44215-44331	-	-
U6	12620	15371	15270	-	1	104	21.1	4.6	N	scaffold12620:15245-15371	-	-
U6	5065	228048	228165	+	1	104	21.0	5	N	scaffold5065:228048-228190	-	-
U6	3105	32975	33081	+	1	104	20.9	5.4	N	scaffold3105:32975-33106	-	-
U6	9910	44458	44365	-	1	104	20.9	5.5	N	scaffold9910:44340-44458	-	-
U6	2140	88858	88766	-	1	104	20.7	6.2	N	scaffold2140:88741-88858	-	-
U6	2140	90177	90085	-	1	104	20.7	6.2	N	scaffold2140:90060-90177	-	-
U6	12612	3237	3400	+	1	104	20.5	7.2	N	scaffold12612:3237-3425	-	-
U6	7257	54183	54233	+	1	51	20.1	9	N	scaffold7257:54183-54258	-	-
U6	17069	33354	33257	-	1	104	20.1	9.1	N	scaffold17069:33232-33354	-	-
U6	1490	104769	104911	+	1	104	20.1	9.3	N	scaffold1490:104769-104936	-	-
U7	15464	108813	108756	-	1	63	28.0	0.13	N	scaffold15464:108731-108813	-	-
U7	19299	26944	26987	+	1	63	27.6	0.17	N	scaffold19299:26944-27012	-	-
U7	19299	30175	30218	+	1	63	27.6	0.17	N	scaffold19299:30175-30243	-	-
U7	300	79234	79291	+	1	63	27.3	0.21	N	scaffold300:79234-79316	-	-
U7	6837	6089	6030	-	1	63	26.4	0.36	N	scaffold6837:6005-6089	-	-
U7	4037	80140	80079	-	1	63	26.3	0.38	N	scaffold4037:80054-80140	-	-
U7	4037	84278	84217	-	1	63	26.3	0.38	N	scaffold4037:84192-84278	-	-
U7	4583	151090	151055	-	1	63	26.1	0.42	N	scaffold4583:151030-151090	-	-
U7	2086	118411	118361	-	1	63	25.0	0.82	N	scaffold2086:118336-118411	-	-
U7	8585	24273	24331	+	1	63	24.3	1.3	N	scaffold8585:24273-24356	-	-
U7	8585	26201	26259	+	1	63	24.3	1.3	N	scaffold8585:26201-26284	-	-
U7	15464	108746	108788	+	21	63	23.3	2.4	N	scaffold15464:108746-108813	-	-
U7	7068	2657	2714	+	1	63	22.4	4.1	N	scaffold7068:2657-2739	-	-
U7	5599	135313	135371	+	1	63	22.4	4.2	N	scaffold5599:135313-135396	-	-
U7	14942	20390	20353	-	1	63	22.4	4.2	N	scaffold14942:20328-20390	-	-
U7	2376	103325	103387	+	1	63	21.9	5.7	N	scaffold2376:103325-103412	-	-
U7	11986	42590	42553	-	1	63	21.8	6	N	scaffold11986:42528-42590	-	-
U7	17390	13060	13097	+	1	63	21.8	6	N	scaffold17390:13060-13122	-	-
U7	7586	16131	16170	+	1	63	21.6	6.6	N	scaffold7586:16131-16195	-	-
U7	17835	4578	4640	+	1	63	21.6	6.8	N	scaffold17835:4578-4665	-	-
U7	7007	7008	6949	-	1	63	21.4	7.5	N	scaffold7007:6924-7008	-	-
U7	9219	47878	47940	+	1	63	21.4	7.5	N	scaffold9219:47878-47965	-	-
U7	10051	24979	25029	+	1	63	21.4	7.7	N	scaffold10051:24979-25054	-	-
U7	4590	10909	10850	-	1	63	21.3	7.9	N	scaffold4590:10825-10909	-	-
U7	3330	72225	72286	+	1	63	21.3	7.9	N	scaffold3330:72225-72311	-	-
U7	60	60611	60556	-	1	63	21.3	8	N	scaffold60:60531-60611	-	-
U7	8045	11770	11795	+	1	63	21.2	8.4	N	scaffold8045:11770-11820	-	-
U7	4709	13989	13947	-	1	63	21.2	8.6	N	scaffold4709:13922-13989	-	-
U7	604	35712	35767	+	1	63	21.1	9.3	N	scaffold604:35712-35792	-	-
U7	10218	188870	188808	-	1	63	21.0	9.6	N	scaffold10218:188783-188870	-	-
U7	7839	22085	22143	+	1	63	21.0	9.7	N	scaffold7839:22085-22168	-	-
U11	5010	119631	119499	-	1	137	86.3	2.8e-13	Y	scaffold5010:119474-119631	1500	1500
U12	5549	70600	70449	-	1	155	79.5	9.9e-14	Y	scaffold5549:70424-70600	229	229
U12	5549	71139	70988	-	1	155	79.5	9.9e-14	Y	scaffold5549:70963-71139	229	-
U12	3910	40188	40329	+	1	155	24.1	2.7	N	scaffold3910:40188-40354	-	-
U12	14173	20489	20650	+	1	155	23.8	3.2	N	scaffold14173:20489-20675	1	1
U12	3059	1380	1272	-	1	155	21.8	9.8	N	scaffold3059:1247-1380	-	-
U4atac	5032	63667	63788	+	1	133	36.6	0.04	N	scaffold5032:63667-63813	192	-
U4atac	11659	19208	19343	+	1	133	30.7	0.74	N	scaffold11659:19208-19368	6575	-
U4atac	13312	7737	7872	+	1	133	30.7	0.74	N	scaffold13312:7737-7897	6900	-
U4atac	8728	95057	95200	+	1	133	29.8	1.1	N	scaffold8728:95057-95225	-	-
U6atac	12524	5572	5478	-	1	126	36.5	5.8e-05	Y	scaffold12524:5453-5572	19950	19950
U6atac	1140	48021	47909	-	1	126	29.3	0.0064	Y	scaffold1140:47884-48021	-	-
U6atac	1664	52640	52557	-	1	126	29.3	0.0066	Y	scaffold1664:52532-52640	-	-
U6atac	1664	53468	53385	-	1	126	29.3	0.0066	Y	scaffold1664:53360-53468	-	-
U6atac	3168	95339	95230	-	1	126	28.2	13	N	scaffold3168:95205-95339	-	-
U6atac	5657	17761	17874	+	1	126	27.7	18	N	scaffold5657:17761-17899	-	-
U6atac	5686	14103	14212	+	1	126	27.6	0.02	N	scaffold5686:14103-14237	-	-
U6atac	5686	18845	18954	+	1	126	27.1	26	N	scaffold5686:18845-18979	-	-
U6atac	13806	37085	36964	-	1	126	26.7	35	N	scaffold13806:36939-37085	-	-
U6atac	4457	62940	63052	+	1	126	26.6	38	N	scaffold4457:62940-63077	-	-
U6atac	13256	79345	79465	+	1	126	26.0	57	N	scaffold13256:79345-79490	-	-
U6atac	5269	102298	102189	-	1	126	25.7	68	N	scaffold5269:102164-102298	-	-
U6atac	5269	103200	103091	-	1	126	25.7	68	N	scaffold5269:103066-103200	-	-
U6atac	21481	9308	9423	+	1	126	24.6	0.14	N	scaffold21481:9308-9448	-	-
U6atac	2907	6071	6141	+	1	126	23.7	0.25	N	scaffold2907:6071-6166	-	-
U6atac	1673	40065	40154	+	1	126	23.5	0.28	N	scaffold1673:40065-40179	-	-
U6atac	4081	154154	154045	-	1	126	23.2	0.34	N	scaffold4081:154020-154154	-	-
U6atac	3198	41861	41970	+	1	126	22.6	0.5	N	scaffold3198:41861-41995	-	-
U6atac	13910	66901	66795	-	1	126	22.6	0.52	N	scaffold13910:66770-66901	-	-
U6atac	467	21299	21420	+	1	126	22.4	0.57	N	scaffold467:21299-21445	-	-
U6atac	8947	55922	56034	+	1	126	22.2	0.68	N	scaffold8947:55922-56059	-	-
U6atac	11428	30782	30657	-	1	126	22.2	0.69	N	scaffold11428:30632-30782	-	-
U6atac	8568	25258	25162	-	1	126	22.0	0.77	N	scaffold8568:25137-25258	-	-
U6atac	8568	26203	26107	-	1	126	22.0	0.77	N	scaffold8568:26082-26203	-	-
U6atac	9338	65392	65504	+	1	126	22.0	0.78	N	scaffold9338:65392-65529	-	-
U6atac	5938	83371	83440	+	1	126	21.9	0.82	N	scaffold5938:83371-83465	-	-
U6atac	5938	84548	84617	+	1	126	21.9	0.82	N	scaffold5938:84548-84642	-	-
U6atac	3983	12659	12768	+	1	126	21.4	1.2	N	scaffold3983:12659-12793	-	-
U6atac	9820	93718	93828	+	1	126	21.1	1.4	N	scaffold9820:93718-93853	-	-
U6atac	16364	8114	8015	-	1	126	20.9	1.5	N	scaffold16364:7990-8114	-	-
U6atac	16364	9313	9214	-	1	126	20.9	1.5	N	scaffold16364:9189-9313	-	-
U6atac	8444	142409	142340	-	1	126	20.7	1.8	N	scaffold8444:142315-142409	-	-
U6atac	3140	152949	153062	+	1	126	20.2	2.4	N	scaffold3140:152949-153087	-	-
U6atac	8358	29298	29409	+	1	126	20.2	2.5	N	scaffold8358:29298-29434	-	-
U6atac	5241	120306	120199	-	1	126	19.9	3	N	scaffold5241:120174-120306	-	-
U6atac	4081	160830	160721	-	1	126	19.8	3.3	N	scaffold4081:160696-160830	-	-
U6atac	17776	12161	12271	+	1	126	19.7	3.4	N	scaffold17776:12161-12296	-	-
U6atac	4345	87885	87773	-	1	126	19.7	3.5	N	scaffold4345:87748-87885	-	-
U6atac	2999	13104	13035	-	1	126	19.5	3.9	N	scaffold2999:13010-13104	-	-
U6atac	12855	65452	65383	-	1	126	19.5	3.9	N	scaffold12855:65358-65452	-	-
U6atac	2999	12095	12026	-	1	126	19.5	3.9	N	scaffold2999:12001-12095	-	-
U6atac	3749	60562	60631	+	1	126	19.5	3.9	N	scaffold3749:60562-60656	-	-
U6atac	16294	5020	4951	-	1	126	19.5	3.9	N	scaffold16294:4926-5020	-	-
U6atac	10339	53106	53178	+	1	126	19.1	5.2	N	scaffold10339:53106-53203	-	-
U6atac	10339	52644	52716	+	1	126	19.1	5.2	N	scaffold10339:52644-52741	-	-
U6atac	10339	57994	58066	+	1	126	19.1	5.2	N	scaffold10339:57994-58091	-	-
U6atac	7035	15612	15543	-	1	126	19.0	5.3	N	scaffold7035:15518-15612	-	-
U6atac	2016	99971	99876	-	1	126	18.7	6.6	N	scaffold2016:99851-99971	-	-
U6atac	2016	102195	102100	-	1	126	18.7	6.6	N	scaffold2016:102075-102195	-	-
U6atac	2016	103306	103211	-	1	126	18.7	6.6	N	scaffold2016:103186-103306	-	-
U6atac	9093	5200	5113	-	1	126	18.6	6.9	N	scaffold9093:5088-5200	-	-
U6atac	2548	49304	49408	+	1	126	18.5	7.3	N	scaffold2548:49304-49433	-	-
U6atac	17765	16235	16363	+	1	126	18.4	8.2	N	scaffold17765:16235-16388	-	-
U6atac	8787	3466	3571	+	1	126	18.3	8.5	N	scaffold8787:3466-3596	-	-
U6atac	14841	1808	1934	+	1	126	18.2	9.2	N	scaffold14841:1808-1959	-	-
U6atac	1928	69243	69137	-	1	126	18.1	9.6	N	scaffold1928:69112-69243	-	-
U6atac	8426	4205	4114	-	19	126	18.1	9.9	N	scaffold8426:4089-4205	-	-
U6atac	19956	20620	20507	-	1	126	18.1	9.9	N	scaffold19956:20482-20620	-	-

## Sheet: SnRNA_classification
Suggested Name	Genomic Loci	Sequence	Unique Read Count	RT-PCR Validated	Comments
U1A1	scaffold8222:12569-12724+strand scaffold8222:13600-13755-strand scaffold15591:6271-6426+strand scaffold15591:7349-7504-strand	ATACTTACCTGGCGCGGTTTAACCATGATCACCGAGGTGGTTTTTCCAAGATGAGATTACTTCATTGCACTCTGAAGTGGTTGACTCTTGCGACTGCTCCAAATAGGGGTGGCTCGAGCGCACAATTTTTGGTAGTGAGGACCATTTGGATCCTTA	49347	Y
U1A2	scaffold7519:39706-39858-strand	AAACTAACCTGGCGTGAGGGAACCTGTGATCACCGAGGCAGGACCCTCAGAGCGAAGCCTAGGCATTGCACACTGCTTGGGTTGACCTTTGCGACTGCCTCTAATGAGGTGGCTCGGGCGCACAATTTTTGTTAGTGGGGATTTCGGTCCCTG	9354	Y
U1A3	scaffold473:18080-18229-strand	AAACTAACCTGGCGTGGGGGTGCTTCCGATCACCAATGGATTCCCCCAGGGCGAAACTTCAACATTGCACTCTGTTGGAGTTCAACCTTGCGACTGCCTCAATTGGGGTGGCTCGGGCGCACAATTTTTGGTAGTGGGGATTACTCCCTT	3251	Y
U1B1	scaffold13312:7010-7168+strand scaffold13312:8878-9036+strand	ATACTTACCTGGCGTGAAGTATTAGTGGATCACGAAACACTAACTTAGGAGTGAGGCTGTTCTCATTGCACAACGAGACGGTTGACCTTCTCGACTGCCTCAAATTGGGGTGGCTCGGGCGCATAATTTTTGTTAGTGGAGATCTGTATAAGGTCTCAT	4842	Y
U1B2	scaffold7248:25483-25641+strand	AAATTTACCTGGCGTGAAGTATTAGTGGATCACGAATCACTAACTTAGGAGTGAGGCTGTTCTCATTGCACAAAGAGCCAGTTGACCTTCTCGACTGCTTCAAATTGAGGTGGCTCGGGCGCATAATTTTTGTTAGTGGAGATCTATATTAGGTCTCAT	361	Y
U1B3	scaffold10719:32360-32505-strand	ATTATTACCTGGCGTGAAGTATTAGTAGATCACGAATCACTAACTTAGAAGTGAGGCTGTTCTCATTGCACAACGAGCCAGCTGACCTTCTCGACTGTCTCAAATTGGGGTGGCTCGGGCGCATAATTTTTGCTAGTAATCCATTT	108
U1C1	scaffold8222:12132-12285+strand scaffold8222:14039-14192-strand scaffold15591:7788-7941-strand scaffold15591:9399-9552-strand	AAACTTACTTGGTGTTGGTGTTACCGTGATCACTCAGGCGGTACACCCGGAGCGAGGCTTTGTCATTGCACTGCGATGGGGTTGACCTCCGCGCTTCTCCAAATCGGATAAGTCGAACATGTAATTTTTGTTAGTGGGGACTTTCGGGTCCCTG	1828	Y
U1C2	scaffold15591:5837-5990+strand	AAACTTACTTGGTGTTGGTGCTACCGTGATCACTCAGGCGGTACACCCGGAGCGAGGCTTTGTCATTGCACTGCGATGGGGTTGACCTCCGCGCTTCTCCAAATCGGATAAGTCGAACATGTAATTTTTGTTAGTGGGGGCTTTCGGGTCCCTG	1099	Y
U1D1	scaffold13312:8453-8608+strand	AAACTTACTTGGTGCTAAAGGCGCTCGATCAACAATGAGCAATATTCAGAACGATGCTTATCCATTGCACAAAGGATAAGTTGACTTTTGCGCTTTTCCAAATTGGAAAAGTCGAGCACGTAATTTTTGTTAGTGGGTAGTATTTATTACTACCTT	23	Y
U1D2	scaffold5735:20542-20704-strand	ATAAAGCAGAGGTGCTAAAGGCGCTCGATCAAGAAAGGACAATATTCAGAACGGTGCTTATTCATTGAACTAAGAATAAGTTGACTTTTGCGTTTTCCCAAATTACGAAAGTCGAGCACGTAATTTTTGTTAAACGGAGTAAATGTGTTGGTAAATATGCTTG	112
U1D3	scaffold2762:142462-142621+strand	AAAGTTACTTGGTGCTAAAGGCGCTCGATCAAGAAAGGAAATATTCAGAATGATGCTTATTCATTGCACTAAGAATAAGTTGACTTTTGCGCTTTCCAAAATTGGGAAAGTCGAGCACGTAATTTTTTTTTTTTGATACCGAAATAAGTATAATGTCCAA	30
U2A1	scaffold4030:93391-93580-strand	AGTGCTTCTAGCTTCATAGCTATGATCAAAAGTGTAAGAACTGTTCTTCTCAGTTTAATCGCTGGGACAAAGTTCATTGATCTTAATTCGAGATTAAATTGATTTTTGTAACTTTACAGACACTCCAAGGCTTGCCAAGCTCTGTCGTAGTGGACCTTACATTGCATTACAGTTTGGTCTGCTTGTTTAA	418104	Y
U2A2	scaffold7457:115821-115946-strand	ATCGCTTCTAGCTTCATAGCTATGATCAAAAGTGTAAGAACTGTTCTTCTCAGTTTAATCTCTGGGACAAAGCTCATTGAGCTTAATTCGAGATTAAATTGATTTTTGTAACTTGACAGACGCTCC	110890	Y	* Sequence is truncated in Asxl v1.1 genome
U4A1	scaffold1032:120166-120309-strand	GTTTTTGCGCAGGTGCAATACACCATCAAGTGAGGATAATTCCGATGAGGTGTTTTTGCTAATTGAAAACTTTTCCCAATACCCCGCTATTAGTTTTACTGATCATAGTAAAACTTTTAGCAATTTTTAAAGGTCCGACAAGGA	1746	Y	* Primary transcripts differ in 3' extension
U4A2	scaffold1032:119221-119364+strand	GTTTTTGCGCAGGTGCAATACACCATCAAGTGAGGATAATTCCGATGAGGTGTTTTTGCTAATTGAAAACTTTTCCCAATACCCCGCTATTAGTTTTACTGATCATAGTAAAACTTTTAGCAATTTTTAAAGGTCCGACAAGGA	1662	Y
U4A3	scaffold7651:31864-32001+strand	ATCCTTGCCCAGGAGCAATAAGTCAAACAAGTGAGGATATAATCCGATGTGACTTTTTTGCTGATTGAAAACTTTTAACAAATGTTTTTATCTTTATTCACTTCAACGGAATAGATAATGTTTGTGGTTGAAATTAAA	12
U4atac	scaffold5032:63667-63788+strand	TTGTTCTTGTACATTGAGGGGAGTCATTCTTAATGAGGTTATACCGAAAGTTTGAGTGCCGACAATGATATATATTAAATTTTTCACATCGCTTCTTGTAAGTAGATGTAATTTTTGTAGGT	-	Y
U5	scaffold7616:26187-26301-strand	TAACTCTTGTTTCAATTCAAGTTGCAAAAGTTGAAATCTTTCGCTTTTCACTAAAGTTTTTCGTGGATTGGATCAAATAAGAGTTTAAAAAAATTTTTTAACCCTTCTGGGTTAT	46	Y
U6A1	scaffold9627:5339-5441-strand	TTCTACTTGTTTCGAAAATCGATGGAACTAAAATACATAGAGAAGATTAGCATGGCCCCTGCGCAAGGATGACACGCAAAATCGTGAAGCGTTCCTAAAATAC	5225	Y
U6A2	scaffold2040:79204-79309+strand	GTGTTGCTTCGGTTTCACATATATTAAAATTGGAACAATACAGAAAAGATTAGCTTGGCCCCTGCGCAAGGATGACACGAAAAATCGTGAAGCGTTCCATATTTTT	864	Y
U6atac	scaffold12524:5478-5572-strand	GTGCATGATAAAAGGAGAGATAGTTGGCAGCCCTCTGTATAAGAACGGACAATCCGTAGTAGTCATATCTACTACAAATGGGCAAATTGTTTTTT	19950	Y	* INFERNAL-identified sequence is truncated by 32 nt
U11	scaffold5010:119499-119631-strand	TAAAAGGGCCTCTGCTGTGCGTAGCACAGAATCAGACATACTTATGTTCGATTCTGCGGAATGGTCATCAAGACATTTCGGAGGAATAATGTTTAGAAATCGAGCTGCTATGTTTCATATAACTGGCGCTCCT	1500	Y
U12	scaffold5549:70449-70600-strand scaffold5549:70988-71139-strand	ATGCCTAAATCTAAAGAGTAAGGAAAATAATGGCTGAGGAGGAATACCGAGGCCGCCAAGAATAACTCTTGGGAAAATTTTTATAGGCCAAAGGTCGTCCCTGAGTGTCAGCTTACTTTGTTGGCCTCTTGGTGTTATGATCTTAAAGGCTT	229	Y
