# Supplementary material for: The Integrator complex regulates differential snRNA processing and fate of adult stem cells in the highly regenerative planarian Schmidtea mediterranea
Source: PLoS Genet. 2018 Dec 17;14(12):e1007828. doi: 10.1371/journal.pgen.1007828 (PMC6312358; doi:10.1371/journal.pgen.1007828)
Supplement: S2 Table — List of putative Smed ints homologs identified by tBLASTx search in the dd_Smed_v6 transcriptome. The sequences of human, mouse and fruitfly ints were used as query. All hits with e-value < 10–5 are shown. N alignments indicates the number of sub-sequences producing hits. For ints5 and ints10, putative homologs were identified from the Planmine blast annotation. (XLSX) [file pgen.1007828.s010.xlsx]

## Sheet: Sheet1
Subunit	Query	Hits in dd_Smed_v6 transcriptome	Score bits	E Value	N alignments
1	gi|160948598|ref|NM_001080453.2| Homo sapiens	dd_Smed_v6_2322_0_2	70.7	3e-43	7
		dd_Smed_v6_2322_0_1	70.7	6e-43	7
1	gi|160948596|ref|NM_026748.2| Mus musculus	dd_Smed_v6_2322_0_2	70.7	2e-39	5
		dd_Smed_v6_2322_0_1	70.7	3e-39	5
1	gi|665403329|ref|NM_138031.3| Drosophila melanogaster	dd_Smed_v6_2322_0_2	53.8	2e-31	5
		dd_Smed_v6_2322_0_1	53.8	3e-31	5
2	gi|221218982|ref|NM_020748.2| Homo sapiens	dd_Smed_v6_7197_0_2	168	4e-65	6
		dd_Smed_v6_7197_0_1	168	4e-65	6
		dd_Smed_v6_33595_0_1	72.1	3e-22	2
2	gi|86476083|ref|NM_027421.2| Mus musculus	dd_Smed_v6_7197_0_2	168	6e-61	5
		dd_Smed_v6_7197_0_1	168	7e-61	5
2	gi|442616755|ref|NM_133004.2| Drosophila melanogaster	dd_Smed_v6_7197_0_2	154	8e-68	7
		dd_Smed_v6_7197_0_1	154	9e-68	7
3	gi|39995083|ref|NM_023015.3| Homo sapiens	dd_Smed_v6_4426_0_1	203	9e-114	5
3	gi|326633244|ref|NM_145540.3| Mus musculus	dd_Smed_v6_4426_0_1	203	2e-114	5
3	gi|442622240|ref|NM_001042972.2| Drosophila melanogaster	dd_Smed_v6_4426_0_1	145	3e-71	5
4	gi|50086623|ref|NM_033547.3| Homo sapiens	dd_Smed_v6_10034_0_1	120	9e-43	2
4	gi|256574789|ref|NM_027256.2| Mus musculus	dd_Smed_v6_10034_0_1	120	1e-42	2
4	gi|665390310|ref|NM_132260.3| Drosophila melanogaster	dd_Smed_v6_10034_0_1	111	5e-39	2
5	gi|44771200|ref|NM_030628.1| Homo sapiens	no hits found
5	gi|270483836|ref|NM_176843.3| Mus musculus	no hits found
5	gi|442618936|ref|NM_142046.2| Drosophila melanogaster	no hits found
5	XP_005988964.1|Latimeria chalumnae	dd_Smed_v6_11163_0_1	60.1	9.67e-09	1	*
6	gi|90193620|ref|NM_012141.2| Homo sapiens	dd_Smed_v6_11019_0_1	78	6e-91	8
		dd_Smed_v6_11019_0_2	78	6e-91	8
6	gi|51467748|ref|NM_008715.2| Mus musculus	dd_Smed_v6_11019_0_1	78	6e-91	8
		dd_Smed_v6_11019_0_2	78	6e-91	8
6	gi|442615232|ref|NM_132025.3| Drosophila melanogaster	dd_Smed_v6_11019_0_2	106	1e-69	8
		dd_Smed_v6_11019_0_1	106	3e-69	8
7	gi|315259082|ref|NM_015434.3| Homo sapiens	dd_Smed_v6_8549_0_1	128	1e-58	3
		dd_Smed_v6_33595_0_1	81.3	2e-25	3
7	gi|807201094|ref|NM_178632.6| Mus musculus	dd_Smed_v6_8549_0_1	127	1e-56	3
7	gi|442631397|ref|NM_140095.4| Drosophila melanogaster	dd_Smed_v6_8549_0_1	135	2e-56	4
8	gi|422398947|ref|NM_017864.3| Homo sapiens	dd_Smed_v6_9504_0_1	94.5	3e-19	2
8	gi|227430332|ref|NM_001159595.1| Mus musculus	dd_Smed_v6_9504_0_1	91.3	3e-18	3
8	gi|665401465|ref|NM_137318.3| Drosophila melanogaster	dd_Smed_v6_9504_0_1	79.9	3e-31	3
9	gi|289191400|ref|NM_018250.3| Homo sapiens	dd_Smed_v6_5262_0_1	286	2e-87	4
9	gi|359279875|ref|NM_153414.4| Mus musculus	dd_Smed_v6_5262_0_1	282	3e-86	4
9	gi|442632694|ref|NM_140581.4| Drosophila melanogaster	dd_Smed_v6_5262_0_1	155	1e-68	5
10	gi|83582808|ref|NM_018142.2| Homo sapiens	no hits found
10	gi|658132457|ref|NM_001293791.1| Mus musculus	no hits found
10	gi|442630016|ref|NM_139573.2| Drosophila melanogaster	no hits found
10	XP_002737290.1|Saccoglossus kowalevskii	dd_Smed_v6_11040_0_1	57	4.1e-08	1	*
11	gi|374253818|ref|NM_001256456.1| Homo sapiens	dd_Smed_v6_10577_0_1	674	0	3
		dd_Smed_v6_2005_0_1	141	3e-92	5
		dd_Smed_v6_5812_0_1	77.6	8e-27	3
		dd_Smed_v6_84636_0_1	73.9	7e-15	2
11	gi|142377466|ref|NM_028020.3| Mus musculus	dd_Smed_v6_10577_0_1	690	0	3
		dd_Smed_v6_2005_0_1	141	3e-96	5
		dd_Smed_v6_5812_0_1	76.6	7e-25	2
		dd_Smed_v6_84636_0_1	73.9	8e-15	2
11	gi|442621729|ref|NM_143464.4| Drosophila melanogaster	dd_Smed_v6_10577_0_1	658	0	2
		dd_Smed_v6_2005_0_1	141	2e-96	5
		dd_Smed_v6_5812_0_1	71.6	1e-23	2
		dd_Smed_v6_84636_0_1	72.1	1e-13	2
12	gi|215599578|ref|NM_020395.3| Homo sapiens	dd_Smed_v6_4098_0_1	57.4	9e-08	1
12	gi|55742883|ref|NM_027927.3| Mus musculus	dd_Smed_v6_4098_0_1	58.8	6e-08	1
12	gi|442621294|ref|NM_143250.3| Drosophila melanogaster	dd_Smed_v6_4098_0_1	59.7	1e-08	1
13	gi|155030184|ref|NM_018164.2| Homo sapiens	dd_Smed_v6_7648_0_1	55.6	3e-28	4
		dd_Smed_v6_7648_0_2	55.6	2e-22	3
13	gi|133922585|ref|NM_138757.2| Mus musculus	dd_Smed_v6_7648_0_1	55.1	1e-27	4
		dd_Smed_v6_7648_0_2	55.1	7e-22	3
13	gi|442619366|ref|NM_079655.4| Drosophila melanogaster	dd_Smed_v6_7648_0_1	49.6	4e-20	4
		dd_Smed_v6_7648_0_2	49.6	9e-13	2
14	gi|333470749|ref|NM_001136043.2| Homo sapiens	dd_Smed_v6_10096_0_1	59.7	5e-17	4
14	gi|557440868|ref|NM_175153.4| Mus musculus	dd_Smed_v6_10096_0_1	60.2	7e-17	3
14	gi|442625136|ref|NM_134735.2| Drosophila melanogaster	dd_Smed_v6_10096_0_1	50.6	6e-07	2
* best blast hit from planmine blast annotation
