# Supplementary material for: The Integrator complex regulates differential snRNA processing and fate of adult stem cells in the highly regenerative planarian Schmidtea mediterranea
Source: PLoS Genet. 2018 Dec 17;14(12):e1007828. doi: 10.1371/journal.pgen.1007828 (PMC6312358; doi:10.1371/journal.pgen.1007828)
Supplement: S3 Table — The corresponding IDs in the to_Smed_v2 transcriptome, the respective normalized expression values and the original classification (SC = stem cell, X1-fraction; Prog = Progeny, X2-fraction; Tissues = Xins-fraction) are shown [41]. For ints3, the expression values (FPKM) were obtained from the Planmine annotation of transcript dd_Smed_v6_4426_0_1. (XLSX) [file pgen.1007828.s011.xlsx]

## Sheet: Sheet1
Subunit	to_Smed_v2 ID	cRPKM Stem Cells	cRPKM Progeny	cRPKM Tissues	Ratio Stem cells/Tissues	Ratio Progeny/Tissues	Classification
Ints1	BPKG5506	47.75	46.74	15.42	3.09663	3.03113
Ints1	BPKG8331	60.43	43.19	18.26	3.30942	2.36528
Ints2	BPKG24798	18.44	9.44	3.07	6.00651	3.07492	SC-enriched
Ints2	BPKG4566	37.25	25.92	7.49	4.9733	3.46061
Ints3	*	55.665	37.0555	13.8485	4.01957	2.67578
Ints4	BPKG8295	28.54	42.11	5.87	4.86201	7.17376
Ints5	BPKG1994	30.94	26.19	4.85	6.37938	5.4	SC+Prog
Ints6	BPKG3836	21.87	21.22	9.11	2.40066	2.32931
Ints7	BPKG751	25.83	27.06	5.56	4.64568	4.86691
Ints8	BPKG3311	33.17	31.81	4.99	6.64729	6.37475	SC+Prog
Ints9	BPKG12823	45.26	42.54	11.37	3.98065	3.74142
Ints10	BPKG4424	28.02	21.7	6.96	4.02586	3.11782
Ints11	BPKG4371	37.84	12.66	3.57	10.5994	3.54622	SC-enriched
Ints12	BPKG11978	24.5	34.35	12.12	2.02145	2.83416
Ints13	BPKG3926	42.49	47.59	10.41	4.08165	4.57157
Ints14	BPKG5579	31.87	17.4	6.04	5.27649	2.88079	SC-enriched
	* expression values FPKM, retrieved from planmine
