# Supplementary material for: The Integrator complex regulates differential snRNA processing and fate of adult stem cells in the highly regenerative planarian Schmidtea mediterranea
Source: PLoS Genet. 2018 Dec 17;14(12):e1007828. doi: 10.1371/journal.pgen.1007828 (PMC6312358; doi:10.1371/journal.pgen.1007828)
Supplement: S4 Table — Output of the vast-tools analysis. Column headers: GENE—Gene symbol of mammalian ortholog; EVENT—VAST-DB event ID; COORD—Genomic coordinate of the alternative sequence; LENGTH—Length of the alternative sequence; FullCO—Full set of genomic coordinates of the alternative splicing event; COMPLEX—Type of event; dPSI ints RNAi—Difference of inclusion levels (PSI ints—PSI GFP); X1_GFP_c—Estimated percent of sequence inclusion in sample GFP, Replicate c; X1_GFP_c-Q—Quality scores, and number of corrected inclusion and exclusion reads for sample GFP, Replicate c. The quality scores are encoded as follows: A,B,C,D,E@F,G: A—Read coverage based on actual reads; B—Read coverage based on corrected reads; C—Read coverage, based on uncorrected reads mapping only to the reference C1A, AC2 or C1C2 splice junctions; D—Imbalance of reads mapping to inclusion splice junctions; E—Complexity of the event; F&G—total number of reads, corrected for mappability, supporting inclusion (F) and exclusion (G). For a detailed description see: https://github.com/vastgroup/vast-tools#comparing-psis-between-samples. Sheet Summary: Numbers of identified splicing changes detected in ints RNAi (columns B&C), of those present in the VAST-DB and evaluated for the respective comparison (column D) and enrichment of exon skipping events compared with the respective event type (columns E&F). (XLSX) [file pgen.1007828.s012.xlsx]

## Sheet: ints3 RNAi
GENE	EVENT	COORD	LENGTH	FullCO	COMPLEX	dPSI ints3 RNAi	X1_GFP_c	X1_GFP_c-Q	X1_GFP_d	X1_GFP_d-Q	X1_GFP_e	X1_GFP_e-Q	X1_Int3_c	X1_Int3_c-Q	X1_Int3_d	X1_Int3_d-Q	X1_Int3_e	X1_Int3_e-Q	X1_Int9_c	X1_Int9_c-Q	X1_Int9_d	X1_Int9_d-Q	X1_Int9_e	X1_Int9_e-Q
TOPORS	SmeEX0005308	Contig349:106845-106961	117	Contig349:106800,106845-106961,110354	C1	-69.95	100	OK,OK,OK,OK,S@44.00,0.00	100	VLOW,VLOW,VLOW,B1,S@36.00,0.00	100	LOW,LOW,LOW,OK,C1@31.00,0.00	17.76	OK,OK,OK,OK,C1@11.19,51.81	47.83	VLOW,VLOW,VLOW,B2,S@16.26,17.74	24.56	OK,OK,OK,B1,S@17.44,53.56	71.88	VLOW,VLOW,VLOW,B2,S@39.53,15.47	28.44	OK,OK,OK,OK,S@19.91,50.09	73.91	VLOW,VLOW,VLOW,B1,S@44.35,15.65
NBN	SmeEX0003364	Contig3493:43227-43333	107	Contig3493:43163,43227-43333,44027	S	-65.59	100	SOK,SOK,SOK,B1,S@107.00,0.00	100	SOK,SOK,SOK,OK,S@106.00,0.00	94.7	SOK,SOK,SOK,OK,S@177.09,9.91	17.1	OK,OK,N,OK,C3@5.81,28.19	37.29	OK,OK,LOW,OK,C2@24.61,41.39	43.54	OK,OK,OK,OK,C2@38.75,50.25	83.87	SOK,SOK,SOK,OK,C1@106.51,20.49	51.53	SOK,SOK,SOK,OK,C1@101.00,95.00	71.31	SOK,SOK,SOK,OK,C1@94.84,38.16
TIPRL	SmeEX0005190	Contig1523:45870-45944	75	Contig1523:47235,45870-45944,45550	C2	-57.26	90.97	SOK,SOK,LOW,B2,C1@296.56,29.44	83.58	SOK,SOK,SOK,B2,C2@239.87,47.13	86.76	SOK,SOK,SOK,B2,C2@150.96,23.04	39.57	SOK,SOK,SOK,B1,C2@165.40,252.60	24.6	SOK,SOK,SOK,B1,C1@107.75,330.25	25.36	SOK,SOK,SOK,B2,C1@96.11,282.89	55.02	SOK,SOK,SOK,B2,C2@156.81,128.19	78.21	SOK,SOK,SOK,B1,C2@354.29,98.71	59.64	SOK,SOK,SOK,B2,C1@231.40,156.60
DNASE2B	SmeEX0001627	Contig4404:19113-19222	110	Contig4404:19939,19113-19222,17014	S	-55.79	100	VLOW,VLOW,VLOW,B1,S@38.00,0.00	91.14	OK,OK,OK,B1,S@60.15,5.85	81.6	SOK,SOK,SOK,OK,S@114.24,25.76	50.74	OK,OK,OK,OK,S@36.03,34.97	34.13	LOW,LOW,LOW,OK,S@13.31,25.69	20.49	OK,OK,OK,B1,S@16.19,62.81	89.43	VLOW,VLOW,VLOW,B2,S@64.39,7.61	100	VLOW,VLOW,VLOW,B1,S@42.00,0.00	42.21	OK,OK,OK,B2,S@29.55,40.45
NBN	SmeEX0003363	Contig3493:43018-43163	146	Contig3493:42958,43004+43018-43163,44027	C2	-52.98	100	VLOW,VLOW,N,Bn,C3@84.00,0.00	100	SOK,SOK,N,B2,C3@106.00,0.00	94.7	SOK,SOK,N,B2,C2@177.09,9.91	39.37	OK,OK,LOW,B2,C1@20.08,30.92	44.14	OK,OK,LOW,B2,C2@30.90,39.10	52.25	SOK,SOK,OK,B2,C2@58.52,53.48	86.1	SOK,SOK,N,B2,C3@105.04,16.96	74.86	SOK,SOK,SOK,B1,C2@147.47,49.53	76.27	SOK,SOK,SOK,B2,C2@126.61,39.39
ALG13	SmeEX0000321	Contig3464:35595-35695	101	Contig3464:35550,35595-35695,35741	S	-52.37	90.7	SOK,SOK,SOK,B2,S@1190.89,122.11	93.2	SOK,SOK,N,B2,S@926.41,67.59	89.16	SOK,SOK,VLOW,B2,S@544.77,66.23	40.29	SOK,SOK,SOK,B2,C2@634.16,939.84	38.86	SOK,SOK,SOK,B2,C2@599.22,942.78	36.81	SOK,SOK,SOK,B2,C2@472.64,811.36	66.08	SOK,SOK,SOK,B2,C1@899.35,461.65	54.72	SOK,SOK,SOK,B2,C1@622.71,515.29	65.3	SOK,SOK,SOK,B2,C1@777.72,413.28
IPMK	SmeEX0002585	Contig70:19695-19942	248	Contig70:15965+15978,19695-19942,29350+29400	C3	-51.16	84.08	SOK,SOK,N,Bn,C3@138.73,26.27	100	LOW,LOW,N,Bn,C3@45.00,0.00	53.44	OK,OK,N,Bn,C3@32.06,27.94	25.02	OK,OK,OK,Bn,C3@18.51,55.49	30.02	OK,OK,OK,Bn,C3@22.52,52.48	29	OK,OK,OK,Bn,C3@24.94,61.06	33.8	SOK,SOK,OK,Bn,C3@46.98,92.02	29.29	SOK,SOK,OK,Bn,C3@51.26,123.74	64.39	SOK,SOK,VLOW,Bn,C3@66.32,36.68
C11orf54	SmeALTD0000383-2/2	Contig187:233254-233361	74	Contig187:233328+233254-233361,233200	Alt5	-51.11	100	VLOW,VLOW,VLOW,16=16,S@16.00,0.00	100	OK,OK,OK,67=67,S@67.00,0.00	61.57	OK,OK,OK,40=40,S@24.63,15.37	47.58	LOW,OK,LOW,37=37,S@17.60,19.40	49.54	OK,OK,OK,50=50,S@24.77,25.23	11.12	OK,OK,OK,43=43,S@4.78,38.22	31.11	OK,OK,OK,65=65,S@20.22,44.78	7.31	OK,SOK,OK,97=97,S@7.09,89.91	6.95	OK,OK,OK,68=68,S@4.73,63.27
TIPRL	SmeEX0005191	Contig1523:45734-45826	93	Contig1523:47235,45734-45826,45550	C2	-50.87	82.62	SOK,SOK,LOW,B2,C2@199.11,41.89	84.42	SOK,SOK,SOK,B2,C2@291.25,53.75	78.84	SOK,SOK,VLOW,B2,C2@178.97,48.03	32.34	SOK,SOK,SOK,B2,C2@137.12,286.88	29.43	SOK,SOK,SOK,B2,C1@154.21,369.79	31.51	SOK,SOK,SOK,B2,C1@141.48,307.52	49.14	SOK,SOK,SOK,B2,C2@144.47,149.53	54.86	SOK,SOK,SOK,B2,C2@204.63,168.37	50.33	SOK,SOK,SOK,B2,C2@169.61,167.39
RAD50	SmeEX0004174	Contig10022:8402-8454	53	Contig10022:5705,8402-8454,8503	S	-49.52	100	OK,OK,OK,OK,S@76.00,0.00	88.57	SOK,SOK,SOK,OK,S@146.14,18.86	94.6	SOK,SOK,SOK,OK,S@270.56,15.44	22.05	LOW,LOW,LOW,B1,S@6.17,21.83	60.7	OK,OK,OK,B1,S@51.59,33.41	51.86	OK,OK,OK,B1,S@42.01,38.99	77.62	SOK,SOK,SOK,B1,S@85.38,24.62	100	N,N,N,B2,S@21.00,0.00	77.64	SOK,SOK,SOK,OK,S@141.30,40.70
IPMK	SmeEX0002584	Contig70:19591-19651	61	Contig70:15965+15978,19591-19651,29350+29400	C3	-48.53	75.58	SOK,SOK,N,Bn,C3@77.09,24.91	100	LOW,LOW,N,Bn,C3@105.00,0.00	53.44	OK,OK,N,Bn,C3@32.06,27.94	18.98	OK,OK,OK,Bn,C3@12.34,52.66	33.41	OK,OK,OK,Bn,C3@27.06,53.94	31.03	OK,OK,OK,Bn,C3@27.93,62.07	33.17	SOK,SOK,OK,Bn,C3@45.44,91.56	29.04	SOK,SOK,OK,Bn,C3@50.53,123.47	62.93	OK,OK,VLOW,Bn,C3@61.67,36.33
CRLS1	SmeEX0001330	Contig2287:26104-26189	86	Contig2287:31803,26104-26189,26047	S	-48.4	100	SOK,SOK,SOK,OK,S@204.00,0.00	100	SOK,SOK,SOK,B2,S@157.00,0.00	94.44	SOK,SOK,SOK,OK,S@198.32,11.68	51.48	SOK,SOK,SOK,OK,S@65.89,62.11	49.22	SOK,SOK,SOK,OK,S@70.88,73.12	48.55	SOK,SOK,SOK,B1,S@86.90,92.10	51.09	SOK,SOK,SOK,B1,S@71.02,67.98	24.84	OK,OK,OK,B2,S@24.34,73.66	89.9	OK,OK,OK,OK,S@84.51,9.49
ANK3	SmeEX0000406	Contig2192:49548-49661	114	Contig2192:49502,49542+49548-49661+49664,56831	C3	-46.66	65.3	OK,SOK,N,B2,C3@55.51,29.49	86.13	SOK,SOK,N,B2,C3@250.64,40.36	87.94	SOK,SOK,N,B2,C3@408.04,55.96	11.23	SOK,SOK,N,B2,C3@13.59,107.41	50.98	SOK,SOK,N,B2,C3@95.84,92.16	37.18	SOK,SOK,N,B2,C3@81.80,138.20	67.58	SOK,SOK,N,B2,C3@112.86,54.14	31.74	SOK,SOK,N,B2,C3@59.35,127.65	88.86	SOK,SOK,N,B2,C3@294.13,36.87
FOXN3	SmeEX0002161	Contig1358:14868-14912	45	Contig1358:8207,14868-14912,17927	C1	-45.34	100	LOW,LOW,LOW,B1,S@32.00,0.00	70.97	VLOW,LOW,VLOW,B1,S@47.55,19.45	96.39	OK,OK,OK,OK,C1@66.51,2.49	18.07	OK,OK,OK,B1,S@6.51,29.49	64.88	OK,OK,OK,OK,C1@55.15,29.85	48.39	SOK,SOK,OK,OK,S@49.36,52.64	84.84	SOK,SOK,SOK,OK,C1@99.26,17.74	38.55	SOK,SOK,SOK,B2,C1@82.88,132.12	72.21	LOW,LOW,N,B2,C1@46.94,18.06
IPMK	SmeEX0002586	Contig70:19988-20111	124	Contig70:15965+15978,19988-20111,29350+29400	C3	-44.47	86.07	SOK,SOK,N,Bn,C3@165.25,26.75	100	OK,OK,N,Bn,C3@73.00,0.00	67.79	OK,OK,N,Bn,C3@65.08,30.92	36.51	OK,OK,OK,Bn,C3@35.05,60.95	42.95	SOK,SOK,OK,Bn,C3@43.81,58.19	41	SOK,SOK,OK,Bn,C3@46.74,67.26	41.73	SOK,SOK,OK,Bn,C3@70.11,97.89	44.37	SOK,SOK,OK,Bn,C3@111.37,139.63	69.08	SOK,SOK,VLOW,Bn,C3@84.97,38.03
DSPP	SmeEX0001702	Contig372:120464-120538	75	Contig372:120421,120464-120538,121488	S	-44.38	61.74	OK,OK,OK,B2,S@57.42,35.58	71.67	SOK,SOK,SOK,OK,S@73.82,29.18	80.2	OK,OK,OK,OK,S@72.98,18.02	29.95	SOK,SOK,SOK,OK,S@42.23,98.77	23.24	SOK,SOK,SOK,OK,S@26.49,87.51	27.27	SOK,SOK,SOK,OK,S@28.63,76.37	39.39	OK,OK,OK,OK,S@36.24,55.76	41.44	SOK,SOK,SOK,OK,S@53.04,74.96	32.72	SOK,SOK,SOK,OK,S@47.12,96.88
ATL3	SmeEX0000624	Contig6099:13656-13864	209	Contig6099:13498,13656-13864,13911	S	-43.8	100	LOW,LOW,LOW,B1,S@54.00,0.00	95.61	SOK,SOK,SOK,OK,S@170.19,7.81	96.92	SOK,SOK,SOK,B1,S@124.06,3.94	36.67	LOW,LOW,N,B2,C2@15.03,25.97	48.55	OK,OK,OK,OK,C2@36.41,38.59	75.9	LOW,LOW,LOW,B1,C1@55.41,17.59	71.7	LOW,LOW,LOW,B2,C1@65.25,25.75	80.2	OK,OK,OK,OK,C1@72.98,18.02	91.17	SOK,SOK,LOW,B2,S@98.46,9.54
TMEM107	SmeEX0005218	Contig2770:17728-17828	101	Contig2770:17877,17728-17828,17680	S	-43.6	100	OK,OK,OK,OK,S@80.00,0.00	100	OK,SOK,OK,OK,S@96.00,0.00	67.29	LOW,LOW,LOW,OK,S@25.57,12.43	38.19	OK,OK,OK,OK,S@31.70,51.30	65.83	OK,OK,OK,B1,S@54.64,28.36	32.46	OK,OK,OK,B2,S@18.83,39.17	61.34	VLOW,LOW,VLOW,B1,S@38.64,24.36	100	N,N,N,B2,S@70.00,0.00	60.54	OK,OK,OK,OK,S@30.88,20.12
ANK3	SmeEX0000408	Contig2192:49882-50007	126	Contig2192:49837,49882-50007,56831	C3	-43.54	72.43	SOK,SOK,N,Bn,C3@108.65,41.35	70.84	SOK,SOK,N,B2,C3@241.56,99.44	79.48	SOK,SOK,N,B2,C2@581.79,150.21	22.14	SOK,SOK,N,B2,C3@33.21,116.79	46.07	SOK,SOK,N,B2,C3@129.00,151.00	23.91	SOK,SOK,N,B2,C3@60.49,192.51	60.95	SOK,SOK,N,B2,C3@219.42,140.58	40.5	SOK,SOK,N,B2,C3@95.98,141.01	78.37	SOK,SOK,N,B2,C3@382.45,105.55
SDC4	SmeALTD0002771-2/2	Contig16057:6833-6858	9	Contig16057:6833-6849+6858,6906	Alt5	-42.71	100	OK,OK,OK,66=66,S@66.00,0.00	100	LOW,LOW,LOW,38=38,S@38.00,0.00	75.38	OK,OK,OK,82=82,S@61.81,20.19	46.15	LOW,OK,LOW,32=32,S@14.77,17.23	47.76	OK,SOK,OK,63=63,S@30.09,32.91	53.33	OK,OK,OK,50=50,S@26.66,23.34	100	LOW,LOW,LOW,36=36,S@36.00,0.00	NA	N,N,N,0=0,S@0,0	57.76	OK,SOK,OK,81=81,S@46.79,34.21
IPMK	SmeEX0002587	Contig70:27482-27537	56	Contig70:15965+15978,27482-27537,29350+29400	C3	-42.64	100	SOK,SOK,N,Bn,C3@130.00,0.00	100	SOK,SOK,N,Bn,C3@111.00,0.00	92.79	SOK,SOK,N,Bn,C3@102.07,7.93	42.27	SOK,SOK,OK,Bn,C3@42.27,57.73	62.19	SOK,SOK,OK,Bn,C3@78.98,48.02	60.4	SOK,SOK,OK,Bn,C3@97.24,63.76	38.05	SOK,SOK,OK,Bn,C3@43.00,70.00	61.6	SOK,SOK,OK,Bn,C3@87.47,54.53	83.09	SOK,SOK,VLOW,Bn,C3@137.93,28.07
MAP4K5(5)	SmeEX0003008	Contig4850:12841-12909	69	Contig4850:9450,12841-12909,13783	S	-42.35	100	OK,OK,OK,OK,S@93.00,0.00	41.9	SOK,SOK,SOK,OK,S@62.43,86.57	54.44	SOK,SOK,SOK,OK,S@75.67,63.33	23.68	OK,OK,OK,B1,S@22.26,71.74	23.32	SOK,SOK,SOK,OK,S@27.75,91.25	22.28	SOK,SOK,SOK,OK,S@26.29,91.71	35.96	SOK,SOK,SOK,OK,S@49.62,88.38	71.88	N,N,N,B2,S@39.53,15.47	50	SOK,SOK,SOK,B1,S@52.50,52.50
ANK3	SmeEX0000407	Contig2192:49715-49837	123	Contig2192:49661+49664,49712+49715-49837,56831	C2	-41.65	44.92	OK,OK,N,B2,C2@14.37,17.63	85.85	SOK,SOK,N,B2,C2@226.64,37.36	88.64	SOK,SOK,N,B2,C2@470.68,60.32	9.69	SOK,SOK,N,Bn,C3@11.24,104.76	49.76	SOK,SOK,N,B2,C3@86.58,87.42	35.01	SOK,SOK,N,B2,C3@69.67,129.33	69.92	SOK,SOK,N,B2,C2@143.34,61.66	23.73	SOK,SOK,N,Bn,C3@36.07,115.93	89.2	SOK,SOK,N,B2,C2@313.98,38.02
CASP10	SmeEX0001025	Contig1362:66212-66324	113	Contig1362:63143,66212-66324,70347	S	-40.94	100	SOK,SOK,SOK,OK,S@126.00,0.00	84.27	SOK,SOK,SOK,OK,S@138.20,25.80	59.63	OK,OK,OK,OK,S@51.88,35.12	47.66	OK,OK,OK,OK,S@37.65,41.35	30.85	SOK,SOK,SOK,OK,S@37.95,85.05	42.57	OK,OK,OK,OK,S@30.65,41.35	57.33	LOW,LOW,LOW,B1,S@33.82,25.18	36.76	OK,OK,OK,OK,S@34.19,58.81	40.66	OK,OK,OK,OK,S@26.02,37.98
ANK3	SmeEX0000410	Contig2192:50223-50633	411	Contig2192:50176,50214+50223-50633,56831	C3	-40.75	77.02	SOK,SOK,OK,OK,C3@141.72,42.28	71.01	SOK,SOK,N,B2,C3@244.27,99.73	81.23	SOK,SOK,SOK,B2,C3@658.78,152.22	29.82	SOK,SOK,N,B2,C3@52.78,124.22	43.12	SOK,SOK,VLOW,B2,C3@111.68,147.32	34.06	SOK,SOK,LOW,B2,C3@105.93,205.07	64.94	SOK,SOK,SOK,B2,C3@265.60,143.40	34.42	SOK,SOK,N,B2,C3@70.91,135.09	79.58	SOK,SOK,SOK,B2,C2@413.02,105.98
EDEM1	SmeEX6005044	Contig732:34857-34998	142	Contig732:35046,34857-34998,33861	ANN	-40.54	100	VLOW,VLOW,VLOW,B1,S@16.00,0.00	100	OK,OK,OK,OK,S@49.00,0.00	100	OK,OK,OK,OK,C1@43.00,0.00	55.56	VLOW,VLOW,VLOW,B2,C2@27.22,21.78	76.47	LOW,LOW,LOW,OK,C1@34.41,10.59	46.34	OK,OK,LOW,OK,C2@27.80,32.20	80	VLOW,VLOW,N,B1,C2@14.40,3.60	100	VLOW,VLOW,VLOW,B1,S@23.00,0.00	100	N,N,N,B1,S@13.00,0.00
ABCC10	SmeEX0000131	Contig271:149062-149311	250	Contig271:147765+148208,149062-149311,149364	S	-40.17	100	OK,OK,OK,OK,S@83.00,0.00	85.71	OK,OK,OK,B1,S@66.85,11.15	84	OK,OK,OK,OK,S@38.64,7.36	46.34	VLOW,VLOW,VLOW,B1,S@13.90,16.10	68.42	OK,OK,OK,OK,S@32.84,15.16	34.43	OK,OK,OK,OK,S@14.12,26.88	84	VLOW,VLOW,VLOW,B1,S@19.32,3.68	12.5	OK,OK,OK,Bn,S@4.50,31.50	64.29	N,N,N,OK,S@14.79,8.21
ANK3	SmeEX0000409	Contig2192:50051-50176	126	Contig2192:50007,50051-50176,56831	C3	-40.05	76.11	SOK,SOK,N,B2,C2@133.95,42.05	69.03	SOK,SOK,N,B2,C3@219.52,98.48	77.59	SOK,SOK,N,B2,C3@515.20,148.80	22.14	SOK,SOK,N,B2,C3@33.21,116.79	50.2	SOK,SOK,N,B2,C3@156.12,154.88	30.23	SOK,SOK,N,B2,C3@87.36,201.64	66.6	SOK,SOK,N,B2,C3@289.04,144.96	37.27	SOK,SOK,N,B2,C3@81.99,138.01	80.64	SOK,SOK,N,B2,C3@444.33,106.67
CTNS	SmeEX0001354	Contig8167:12188-12305	118	Contig8167:22321,12188-12305,10706	S	-39.44	100	OK,OK,OK,B1,S@85.00,0.00	83.87	VLOW,VLOW,VLOW,B1,S@47.81,9.19	100	OK,OK,OK,OK,S@58.00,0.00	49.43	OK,OK,OK,B1,S@32.13,32.87	66.82	OK,OK,LOW,B1,S@40.09,19.91	49.3	OK,OK,OK,OK,C1@34.51,35.49	45.05	OK,OK,OK,OK,S@29.73,36.27	100	N,N,N,OK,S@11.00,0.00	38.98	LOW,LOW,LOW,OK,S@15.98,25.02
NFE2L1	SmeALTD0002097-2/2	Contig314:-169512	84	Contig314:-169428+169512,169556	Alt5	-39.14	60.47	OK,OK,LOW,86=38,C3@52.00,34.00	60.36	SOK,SOK,OK,111=55,C3@67.00,44.00	78.35	SOK,SOK,SOK,194=110,C2@152.00,42.00	38.83	SOK,SOK,N,103=11,C3@39.99,63.01	22.84	SOK,SOK,VLOW,197=19,C3@44.99,152.01	20.08	SOK,SOK,N,264=12,C3@53.01,210.99	25.44	SOK,SOK,VLOW,169=19,C3@42.99,126.01	26.03	SOK,SOK,LOW,146=38,C3@38.00,108.00	25.28	SOK,SOK,LOW,178=35,C3@45.00,133.00
TDO2	SmeEX6019943	Contig9858:3866-3920	55	Contig9858:1722,3866-3920,7784	ANN	-38.96	70.97	SOK,SOK,OK,OK,C3@112.84,46.16	100	OK,OK,N,OK,C2@91.00,0.00	93.68	OK,OK,N,OK,C3@86.19,5.81	36.91	SOK,SOK,OK,OK,C2@37.65,64.35	58.33	SOK,SOK,OK,OK,C2@66.50,47.50	52.54	SOK,SOK,OK,B1,C3@70.93,64.07	92.86	OK,OK,N,OK,C2@50.14,3.86	90.28	SOK,SOK,N,OK,C2@123.68,13.32	90.91	VLOW,VLOW,N,B2,C3@76.36,7.64
ANK3	SmeEX0000405	Contig2192:49437-49502	66	Contig2192:49392,49431+49437-49502,56831	C3	-38.72	58.02	OK,OK,N,Bn,C3@53.38,38.62	69.5	SOK,SOK,N,B2,C3@227.96,100.04	77.17	SOK,SOK,N,B2,C3@498.52,147.48	25.49	SOK,SOK,N,B2,C3@40.27,117.73	38.54	SOK,SOK,N,B2,C3@89.03,141.97	24.51	SOK,SOK,N,B2,C3@63.24,194.76	38.73	SOK,SOK,N,B2,C3@75.52,119.48	31.41	SOK,SOK,N,Bn,C3@61.25,133.75	77.66	SOK,SOK,N,B2,C3@361.12,103.88
nc_HDHD3	SmeEX0006369	Contig174:71468-71701	234	Contig174:71804,71468-71701,71428	C1	-38.65	94.77	SOK,SOK,SOK,OK,C1@401.82,22.18	92.81	SOK,SOK,SOK,OK,C1@358.25,27.75	86.59	SOK,SOK,SOK,OK,C2@233.79,36.21	54.58	SOK,SOK,SOK,OK,C2@338.94,282.06	53.77	SOK,SOK,SOK,OK,C2@282.83,243.17	49.88	SOK,SOK,SOK,OK,C2@283.82,285.18	88.18	SOK,SOK,SOK,OK,C2@389.76,52.24	76.49	SOK,SOK,SOK,OK,C2@359.50,110.50	81.35	SOK,SOK,SOK,OK,C2@300.99,69.01
NETO1(1)	SmeEX0003391	Contig2686:52247-52285	39	Contig2686:52176,52247-52285,54173	S	-38.27	100	SOK,SOK,SOK,OK,S@150.00,0.00	94.37	SOK,SOK,SOK,B1,S@179.30,10.70	97.51	SOK,SOK,SOK,OK,S@282.78,7.22	51.57	SOK,SOK,SOK,OK,S@57.76,54.24	65.79	SOK,SOK,SOK,B2,S@86.18,44.82	59.72	SOK,SOK,SOK,OK,S@115.26,77.74	67.48	SOK,SOK,SOK,OK,S@109.99,53.01	93.56	SOK,SOK,SOK,OK,S@180.57,12.43	80.45	SOK,SOK,SOK,B1,S@144.01,34.99
RNLS(2)	SmeEX0004361	Contig864:42140-42262	123	Contig864:42780,42140-42262,24835	C2	-37.56	66.99	SOK,SOK,SOK,B2,C2@196.95,97.05	100	SOK,SOK,N,B2,C3@119.00,0.00	82.88	OK,OK,N,B2,C2@77.91,16.09	45.4	OK,OK,OK,B2,C2@37.23,44.77	46.34	OK,OK,OK,B2,C2@42.63,49.37	45.44	OK,OK,OK,B2,C2@28.63,34.37	56.46	LOW,LOW,LOW,Bn,C3@30.49,23.51	15.04	LOW,LOW,LOW,Bn,S@3.61,20.39	80.67	SOK,SOK,VLOW,B2,C3@82.28,19.72
ZFR	SmeEX0005849	Contig3472:39646-39701	56	Contig3472:39754,39646-39701,36991	S	-37.02	100	SOK,SOK,SOK,B1,S@218.00,0.00	100	SOK,SOK,SOK,OK,S@127.00,0.00	92.7	SOK,SOK,SOK,OK,S@122.36,9.64	53.97	OK,OK,OK,OK,C2@52.35,44.65	72.12	SOK,SOK,SOK,OK,C1@102.41,39.59	55.56	OK,OK,OK,OK,C2@54.45,43.55	100	SOK,SOK,SOK,OK,S@105.00,0.00	100	SOK,SOK,SOK,B1,S@100.00,0.00	87.41	SOK,SOK,SOK,OK,C1@117.13,16.87
CHFR	SmeEX6004458	Contig5325:18365-18423	59	Contig5325:20463,18365-18423,18316	ANN	-36.99	100	SOK,SOK,SOK,B1,S@106.00,0.00	100	SOK,SOK,SOK,OK,C1@150.00,0.00	100	OK,OK,OK,B1,S@62.00,0.00	65.84	LOW,LOW,LOW,B1,C2@41.48,21.52	66.14	OK,OK,OK,OK,C2@41.67,21.33	57.04	OK,OK,OK,OK,C2@39.93,30.07	93.62	OK,OK,OK,OK,S@56.17,3.83	100	LOW,LOW,LOW,B1,S@54.00,0.00	74.06	OK,OK,OK,B1,C1@72.58,25.42
CBFB	SmeALTD0000554-2/2	Contig2010:10622-10881	24	Contig2010:10646+10622-10881,8810	Alt5	-36.93	36.13	LOW,LOW,VLOW,32=20,C2@11.56,20.44	100	VLOW,VLOW,N,19=8,C3@19.00,0.00	35.54	OK,OK,OK,89=79,C1@31.63,57.37	9.66	LOW,LOW,LOW,30=28,C1@2.90,27.10	34.32	OK,SOK,OK,96=68,C2@32.95,63.05	16.91	OK,OK,OK,58=54,C1@9.81,48.19	31.3	OK,OK,OK,85=75,C1@26.61,58.40	0	OK,OK,OK,48=48,S@0.00,48.00	4.05	OK,OK,OK,70=67,S@2.83,67.17
XRCC1	SmeEX6012813	Contig202:99070-99235	166	Contig202:95387,99070-99235,103450	ANN	-36.91	100	LOW,LOW,N,B1,C3@33.00,0.00	100	OK,OK,N,OK,C3@56.00,0.00	100	SOK,SOK,N,OK,C3@124.00,0.00	70.63	OK,OK,N,B1,C3@44.50,18.50	48.57	OK,OK,LOW,OK,C3@33.03,34.97	70.07	OK,OK,VLOW,OK,C3@58.16,24.84	89.39	OK,OK,N,OK,C3@46.48,5.52	100	OK,OK,N,B1,C3@89.00,0.00	91.57	LOW,LOW,N,B1,C3@82.41,7.59
XRCC1	SmeEX6012812	Contig202:99283-99358	76	Contig202:95387,99283-99358,103450	ANN	-36.86	100	OK,OK,N,OK,C2@64.00,0.00	100	OK,OK,N,OK,C2@65.00,0.00	100	SOK,SOK,N,OK,C3@105.00,0.00	74.12	OK,OK,N,OK,C3@54.85,19.15	43.53	OK,OK,LOW,OK,C2@26.55,34.45	71.76	OK,OK,VLOW,OK,C2@52.38,20.62	89.83	OK,OK,N,OK,C3@50.30,5.70	100	SOK,SOK,N,OK,C3@122.00,0.00	92.31	SOK,SOK,N,B1,C3@92.31,7.69
IPMK	SmeEX0002583	Contig70:19462-19547	86	Contig70:15965+15978,19462-19547,29350+29400	C2	-36.67	71.7	OK,OK,N,B2,C3@62.38,24.62	100	SOK,SOK,N,B2,C2@192.00,0.00	44.74	LOW,LOW,N,Bn,C3@21.48,26.52	30.13	OK,OK,OK,B2,C2@25.01,57.99	39.15	OK,OK,OK,B2,C2@36.41,56.59	37.15	SOK,SOK,OK,B2,C2@38.64,65.36	39.72	SOK,SOK,OK,B2,C2@63.55,96.45	29.28	SOK,SOK,OK,B2,C3@51.53,124.47	64.74	SOK,SOK,VLOW,B2,C3@67.98,37.02
NAPEPLD	SmeEX6030100	Contig9621:9877-9916	40	Contig9621:7533,9877-9916,11358	ANN	-36.44	100	LOW,LOW,N,B1,C3@76.00,0.00	100	OK,OK,N,B1,C3@82.00,0.00	87.63	VLOW,OK,N,B1,C3@70.10,9.90	49.92	OK,OK,OK,B1,C3@35.94,36.06	67.6	OK,SOK,LOW,OK,C3@66.92,32.08	60.79	OK,OK,OK,OK,C3@53.50,34.50	100	VLOW,VLOW,N,B2,C3@62.00,0.00	100	LOW,LOW,N,B1,C3@39.00,0.00	97.64	VLOW,OK,N,B1,C3@71.28,1.72
LBR	SmeEX0002839	Contig442:70942-71171	230	Contig442:70625,70942-71171,73151	C2	-36.01	94.63	SOK,SOK,SOK,B2,C2@2709.26,153.74	95.41	SOK,SOK,SOK,B2,C2@2844.17,136.83	96.92	SOK,SOK,SOK,B2,C2@2353.22,74.78	62.74	SOK,SOK,SOK,B2,C2@1466.23,870.77	60.64	SOK,SOK,SOK,B2,C2@1430.50,928.50	55.55	SOK,SOK,SOK,B2,C2@1249.88,1000.12	89.57	SOK,SOK,SOK,B2,C2@2132.66,248.34	89.76	SOK,SOK,SOK,B2,C2@2244.90,256.10	84.98	SOK,SOK,SOK,B2,C2@2365.84,418.16
UNC50	SmeEX6001783	Contig2585:35871-35972	102	Contig2585:36020,35871-35972,35177	ANN	-35.87	100	SOK,SOK,SOK,OK,S@122.00,0.00	79.05	OK,OK,OK,B1,C1@74.31,19.69	71.74	VLOW,VLOW,VLOW,B2,C1@56.67,22.33	58.42	OK,OK,OK,OK,C2@46.74,33.26	36.26	OK,OK,LOW,OK,C2@22.48,39.52	48.51	OK,OK,LOW,B1,C2@36.38,38.62	48.76	OK,OK,OK,B1,C2@43.88,46.12	3.16	OK,OK,N,Bn,C3@1.55,47.45	45.45	LOW,LOW,VLOW,OK,C2@18.18,21.82
PELP1	SmeEX6005582	Contig6010:14928-15021	94	Contig6010:14880,14928-15021,16408	ANN	-34.87	100	SOK,SOK,N,B1,C3@187.00,0.00	100	SOK,SOK,N,OK,C3@147.00,0.00	87.94	OK,OK,N,OK,C3@67.71,9.29	64.63	OK,OK,LOW,OK,C2@50.41,27.59	65.68	OK,OK,LOW,OK,C2@56.48,29.52	53.02	OK,OK,OK,B2,C3@34.46,30.54	100	SOK,SOK,N,B1,C3@163.00,0.00	68.32	SOK,SOK,OK,B2,C3@133.91,62.09	100	SOK,SOK,N,OK,C2@114.00,0.00
NME6	SmeEX6005363	Contig456:30259-30361	103	Contig456:30405,30259-30361,30214	ANN	-34.74	100	SOK,SOK,SOK,OK,S@202.00,0.00	89.76	SOK,SOK,SOK,B1,C1@96.04,10.96	100	VLOW,VLOW,VLOW,B2,S@53.00,0.00	67.23	SOK,SOK,OK,B1,C2@86.05,41.95	54.7	OK,OK,OK,B1,C2@45.40,37.60	63.61	LOW,LOW,LOW,OK,C2@22.26,12.74	81.42	SOK,SOK,SOK,OK,C1@92.82,21.18	33.5	OK,OK,N,B2,C2@26.13,51.87	57.56	OK,OK,LOW,B1,C2@45.47,33.53
CABLES2	SmeEX0000924	Contig4285:34562-34624	63	Contig4285:32873,34553+34562-34624,37147	S	-34.62	100	LOW,LOW,LOW,OK,S@34.00,0.00	100	LOW,LOW,LOW,B2,S@69.00,0.00	94.87	SOK,SOK,SOK,OK,S@106.25,5.75	51.01	OK,OK,OK,B1,S@37.24,35.76	53.55	LOW,LOW,LOW,OK,S@26.24,22.76	86.45	LOW,LOW,LOW,B1,S@46.68,7.32	95.8	OK,OK,OK,OK,S@44.07,1.93	100	N,N,N,Bl,S@18.00,0.00	72.74	SOK,SOK,SOK,B1,S@85.83,32.17
NEURL2	SmeEX0003393	Contig4770:22352-22418	67	Contig4770:22462,22352-22418,11745	S	-34.57	73.44	SOK,SOK,SOK,B1,S@163.04,58.96	53.1	SOK,SOK,SOK,B1,S@58.94,52.06	28.5	SOK,SOK,SOK,OK,S@37.90,95.10	16.29	SOK,SOK,SOK,B1,S@29.65,152.35	18.81	SOK,SOK,SOK,B1,S@45.14,194.86	16.22	SOK,SOK,SOK,OK,S@38.93,201.07	45.67	SOK,SOK,SOK,OK,S@84.49,100.51	6.11	SOK,SOK,SOK,Bl,S@8.49,130.51	29.58	SOK,SOK,SOK,B2,S@40.82,97.18
TDO2	SmeEX6019942	Contig9858:3971-4108	138	Contig9858:1722,3971-4108,7784	ANN	-34.29	61.97	SOK,SOK,OK,B2,C3@71.27,43.73	100	SOK,SOK,N,OK,C3@118.00,0.00	94.39	SOK,SOK,N,OK,C3@98.17,5.83	45.03	SOK,SOK,OK,OK,C3@55.84,68.16	56.2	SOK,SOK,OK,OK,C3@60.13,46.87	52.27	SOK,SOK,OK,B1,C3@70.04,63.96	92	OK,OK,N,OK,C3@44.16,3.84	86.41	OK,OK,N,OK,C3@82.95,13.05	92.45	SOK,SOK,N,OK,C3@94.30,7.70
ANK3	SmeEX0000404	Contig2192:49231-49392	162	Contig2192:48836,49231-49392,56831	C2	-33.64	45.46	OK,OK,OK,B2,C1@29.09,34.91	65.21	SOK,SOK,SOK,B2,C2@179.33,95.67	78.21	SOK,SOK,SOK,B2,C2@526.35,146.65	22.71	SOK,SOK,SOK,Bl,C2@33.61,114.39	38.72	SOK,SOK,SOK,B2,C2@89.06,140.94	26.54	SOK,SOK,SOK,B2,C2@71.13,196.87	49.53	SOK,SOK,SOK,B2,C2@126.30,128.70	22.58	SOK,SOK,SOK,B2,C1@35.90,123.10	75.81	SOK,SOK,SOK,B2,C3@316.89,101.11
ITFG2	SmeEX0002607	Contig1073:55055-55117	63	Contig1073:54960+55007,55055-55117,55192	S	-33.39	100	SOK,SOK,SOK,B1,S@441.00,0.00	78.44	SOK,SOK,SOK,OK,S@350.63,96.37	81.44	SOK,SOK,SOK,B1,S@286.67,65.33	60.91	SOK,SOK,SOK,OK,S@215.62,138.38	50	SOK,SOK,SOK,OK,S@168.00,168.00	48.79	SOK,SOK,SOK,OK,S@134.66,141.34	72.62	SOK,SOK,SOK,OK,S@270.15,101.85	100	SOK,SOK,SOK,OK,S@199.00,0.00	70.54	SOK,SOK,SOK,B1,S@212.33,88.67
LBR	SmeEX0002838	Contig442:70703-70894	192	Contig442:70625,70703-70894,73151	C2	-33.2	95.35	SOK,SOK,SOK,B2,C2@3163.71,154.29	95.83	SOK,SOK,SOK,B2,C2@3148.02,136.98	97.51	SOK,SOK,SOK,B2,C2@2941.88,75.12	66.01	SOK,SOK,SOK,B2,C2@1724.84,888.16	63.98	SOK,SOK,SOK,B2,C2@1689.07,950.93	59.1	SOK,SOK,SOK,B2,C1@1478.09,1022.91	90.76	SOK,SOK,SOK,B2,C2@2455.97,250.03	91.45	SOK,SOK,SOK,B2,C2@2763.62,258.38	86.62	SOK,SOK,SOK,B2,C2@2730.26,421.74
UNC50	SmeEX6001782	Contig2585:36020-36268	249	Contig2585:36388,36020-36268,35972	ANN	-33.05	100	SOK,SOK,SOK,OK,S@119.00,0.00	79.63	OK,OK,OK,B1,C1@77.24,19.76	80.58	OK,OK,OK,B1,C1@74.94,18.06	61.47	OK,OK,OK,OK,C2@54.09,33.91	48.65	LOW,LOW,LOW,OK,C2@26.76,28.24	50.94	OK,OK,OK,B1,C2@40.75,39.25	60.66	OK,OK,OK,OK,C2@59.45,38.55	3.16	OK,OK,N,Bn,C3@1.55,47.45	64.71	LOW,LOW,LOW,B1,C2@45.30,24.70
ANK3	SmeEX0000401	Contig2192:53139-53202	64	Contig2192:50633,53139-53202+53209,56831	C2	-33.02	53.8	SOK,SOK,SOK,OK,C1@111.90,96.10	68.38	SOK,SOK,SOK,OK,C1@216.76,100.24	65.13	SOK,SOK,SOK,B1,C1@418.79,224.21	27.02	SOK,SOK,VLOW,B2,C3@45.66,123.34	34.81	SOK,SOK,SOK,OK,C2@79.02,147.98	26.42	SOK,SOK,SOK,B1,C3@72.92,203.08	48.45	SOK,SOK,SOK,B1,C2@148.74,158.26	26.28	SOK,SOK,N,B2,C3@45.46,127.54	49.13	SOK,SOK,SOK,B1,C2@144.93,150.07
NFE2L1	SmeEX0003399	Contig314:169556-169628	73	Contig314:169512,169556-169628,171577	C1	-33	38.06	SOK,SOK,OK,OK,C2@40.72,66.28	37.43	SOK,SOK,LOW,B1,C2@46.04,76.96	55.2	SOK,SOK,SOK,OK,C1@160.63,130.37	17.12	SOK,SOK,OK,B1,C2@22.26,107.74	10.03	SOK,SOK,OK,OK,C3@21.77,195.23	4.55	SOK,SOK,OK,OK,C3@12.56,263.44	12.02	SOK,SOK,OK,OK,C3@22.96,168.04	14.96	SOK,SOK,N,B2,C3@21.84,124.16	12.27	SOK,SOK,VLOW,B2,C3@22.45,160.55
IPMK	SmeEX0002582	Contig70:27362-27659	298	Contig70:26040,27362-27659,29350	C2	-32.13	100	SOK,SOK,OK,OK,C3@211.00,0.00	100	SOK,SOK,OK,OK,C2@123.00,0.00	94.56	SOK,SOK,OK,OK,C3@138.06,7.94	67.09	SOK,SOK,OK,OK,C3@99.96,49.04	69.81	SOK,SOK,LOW,OK,C3@115.88,50.12	61.28	SOK,SOK,VLOW,OK,C3@101.11,63.89	60.59	SOK,SOK,OK,OK,C3@125.42,81.58	77.55	SOK,SOK,SOK,OK,C3@206.28,59.72	86.82	SOK,SOK,SOK,OK,C3@187.53,28.47
TDO2	SmeEX6019941	Contig9858:4152-4242	91	Contig9858:1722,4152-4242,7784	ANN	-31.99	58.78	SOK,SOK,SOK,B2,S@61.13,42.87	100	SOK,SOK,N,OK,C2@173.00,0.00	93.18	OK,OK,N,OK,C3@79.20,5.80	47.17	SOK,SOK,OK,OK,C2@55.19,61.81	53.49	OK,OK,OK,OK,C2@52.96,46.04	55.32	SOK,SOK,SOK,B1,C2@80.77,65.23	94.44	OK,OK,N,OK,C2@66.11,3.89	82.5	OK,OK,N,OK,C3@60.22,12.78	91.84	OK,OK,N,OK,C2@86.33,7.67
GRN(7)	SmeEX0002379	Contig6103:38010-38273	264	Contig6103:38322,38010-38273,37955	S	-31.47	100	LOW,LOW,LOW,B2,S@44.00,0.00	100	LOW,SOK,LOW,OK,S@66.00,0.00	77.78	OK,SOK,OK,B1,S@65.34,18.66	53.22	LOW,SOK,LOW,B1,S@20.76,18.24	74.36	OK,SOK,OK,B1,S@35.69,12.31	55.8	OK,SOK,OK,B1,S@52.45,41.55	45.05	N,OK,N,OK,S@13.51,16.49	100	N,N,N,B2,S@8.00,0.00	60.47	OK,SOK,OK,OK,S@57.45,37.55
IPMK	SmeEX0002588	Contig70:27575-27659	85	Contig70:15965+15978,27575-27659,29350+29400	C2	-31.12	100	SOK,SOK,N,B2,C3@207.00,0.00	100	SOK,SOK,N,B2,C3@119.00,0.00	93.02	SOK,SOK,N,B2,C3@105.11,7.89	68.99	SOK,SOK,OK,B2,C2@110.38,49.62	67.81	SOK,SOK,OK,B2,C2@104.43,49.57	62.86	SOK,SOK,SOK,B2,C2@109.38,64.62	49.2	SOK,SOK,SOK,B2,C2@73.31,75.69	75.26	SOK,SOK,SOK,B2,C2@179.87,59.13	87.29	SOK,SOK,VLOW,B2,C3@196.40,28.60
ATG5	SmeEX0000614	Contig976:66662-66789	128	Contig976:67562,66662-66789,63776	S	-31.1	100	SOK,SOK,SOK,B1,S@150.00,0.00	100	SOK,SOK,SOK,B1,S@119.00,0.00	100	OK,OK,OK,OK,S@96.00,0.00	62.5	LOW,LOW,VLOW,B2,C2@48.75,29.25	66.86	SOK,SOK,SOK,B1,C2@97.62,48.38	77.33	SOK,SOK,SOK,B1,C1@102.85,30.15	78.08	OK,OK,OK,OK,C1@50.75,14.25	100	LOW,LOW,LOW,B2,S@88.00,0.00	78.38	OK,OK,OK,OK,C1@77.60,21.40
PELP1	SmeEX6005581	Contig6010:15069-15110	42	Contig6010:15021,15069-15110,16408	ANN	-30.62	100	SOK,SOK,N,OK,C3@264.00,0.00	100	SOK,SOK,N,OK,C2@123.00,0.00	87.6	OK,OK,N,OK,C2@63.95,9.05	53.68	OK,OK,N,OK,C3@29.52,25.48	73.81	SOK,SOK,N,OK,C3@84.14,29.86	68.24	SOK,SOK,N,OK,C3@69.60,32.40	100	SOK,SOK,N,B1,C2@159.00,0.00	67.1	SOK,SOK,N,B2,C2@125.48,61.52	100	SOK,SOK,N,OK,C3@126.00,0.00
NAPEPLD	SmeEX6030101	Contig9621:9722-9831	110	Contig9621:7533,9722-9831,11358	ANN	-30.39	100	SOK,SOK,N,OK,C2@145.00,0.00	100	SOK,SOK,N,OK,C2@157.00,0.00	92.6	SOK,SOK,N,OK,C3@138.90,11.10	66.2	SOK,SOK,OK,OK,C2@78.78,40.22	71.74	SOK,SOK,LOW,OK,C2@88.24,34.76	63.5	SOK,SOK,OK,OK,C2@66.04,37.96	100	SOK,SOK,N,OK,C3@111.00,0.00	100	OK,OK,N,OK,C2@88.00,0.00	98.46	SOK,SOK,N,OK,C3@121.11,1.89
cds_no_hit	SmeEX0006166	Contig2374:28046-28150	105	Contig2374:37981,28046-28150,27062	S	-30.25	100	SOK,SOK,SOK,OK,S@184.00,0.00	98.68	SOK,SOK,SOK,OK,S@149.01,1.99	89.09	SOK,SOK,SOK,B1,S@231.63,28.37	55.56	SOK,SOK,SOK,OK,S@77.78,62.22	74.92	SOK,SOK,SOK,OK,S@193.29,64.71	66.55	SOK,SOK,SOK,B1,S@155.73,78.27	84.83	SOK,SOK,SOK,B1,S@165.42,29.58	77.16	SOK,SOK,SOK,OK,S@293.21,86.79	93.68	SOK,SOK,SOK,B1,S@258.56,17.44
DYM	SmeEX0001755	Contig112:71179-71245	67	Contig112:71135,71179-71245,72593	C1	-29.97	100	LOW,LOW,LOW,B1,S@57.00,0.00	100	OK,OK,OK,OK,S@60.00,0.00	100	OK,OK,OK,B1,S@61.00,0.00	84.62	OK,OK,OK,OK,S@50.77,9.23	59.52	OK,OK,OK,OK,S@39.88,27.12	65.96	LOW,LOW,LOW,B1,S@51.45,26.55	91.53	SOK,SOK,SOK,B1,S@103.43,9.57	66.94	SOK,SOK,SOK,OK,S@135.22,66.78	51.9	SOK,SOK,SOK,OK,C1@62.28,57.72
CCDC51	SmeEX0001084	Contig352:99629-99685	57	Contig352:107635,99629-99685,84531	S	-29.81	100	LOW,LOW,LOW,OK,S@42.00,0.00	100	OK,OK,OK,OK,S@61.00,0.00	100	VLOW,VLOW,VLOW,B2,S@41.00,0.00	68.89	LOW,LOW,LOW,OK,S@26.18,11.82	66.67	OK,OK,OK,OK,S@36.67,18.33	75	OK,OK,OK,B1,S@57.75,19.25	87.69	OK,OK,OK,OK,S@53.49,7.51	100	OK,OK,OK,OK,S@68.00,0.00	56.04	OK,OK,OK,OK,S@39.79,31.21
UNC50	SmeEX0005550	Contig4445:47799-47900	102	Contig4445:51847,47799-47900,44956	S	-29.65	79.47	SOK,SOK,SOK,B1,S@187.55,48.45	74.53	SOK,SOK,SOK,OK,S@137.88,47.12	90.27	SOK,SOK,SOK,OK,C1@158.88,17.12	58.22	SOK,SOK,SOK,OK,S@299.83,215.17	54.73	SOK,SOK,SOK,OK,S@273.10,225.90	42.37	SOK,SOK,SOK,OK,S@195.75,266.25	54.95	SOK,SOK,SOK,OK,S@232.44,190.56	29.39	SOK,SOK,SOK,B1,S@99.63,239.37	46.97	SOK,SOK,SOK,OK,S@165.33,186.67
UBXN7	SmeALTD0003462-2/2	Contig413:85508-85691	13	Contig413:85521+85508-85691,84417	Alt5	-29.62	93.56	SOK,SOK,OK,683=44,C3@639.01,43.99	75.32	SOK,SOK,OK,385=95,C3@289.98,95.02	70.15	SOK,SOK,SOK,469=140,C3@329.00,140.00	45.16	SOK,SOK,SOK,310=167,C2@140.00,170.00	58.42	SOK,SOK,SOK,392=163,C3@229.01,162.99	46.58	SOK,SOK,SOK,380=203,C2@177.00,203.00	64.09	SOK,SOK,OK,259=93,C3@165.99,93.01	66.55	SOK,SOK,OK,293=98,C3@194.99,98.01	51.77	SOK,SOK,SOK,311=150,C3@161.00,150.00
cds_no_hit	SmeEX0006275	Contig2071:58261-58341	81	Contig2071:55713,58261-58341,59353	S	-29.57	100	SOK,SOK,SOK,B1,S@153.00,0.00	61.81	SOK,SOK,SOK,OK,S@114.35,70.65	74.21	SOK,SOK,SOK,OK,S@342.85,119.15	57.74	SOK,SOK,SOK,B1,S@81.41,59.59	46.3	SOK,SOK,SOK,OK,S@124.08,143.92	43.28	SOK,SOK,SOK,OK,S@110.80,145.20	38.36	SOK,SOK,SOK,B1,S@143.08,229.92	41.18	SOK,SOK,SOK,OK,S@122.30,174.70	39.53	SOK,SOK,SOK,B1,S@167.21,255.79
MX2	SmeEX0003286	Contig7377:17297-17416	120	Contig7377:8761,17297-17416,20826	C3	-29.25	100	OK,OK,N,Bn,C3@40.00,0.00	100	OK,OK,N,Bn,C3@71.00,0.00	84.48	SOK,SOK,N,Bn,C3@180.79,33.21	64.29	VLOW,VLOW,N,Bn,C3@14.79,8.21	62.96	OK,OK,LOW,B1,C3@55.40,32.60	69.49	LOW,LOW,N,Bn,C3@34.74,15.26	65	OK,OK,OK,Bn,C3@64.35,34.65	100	OK,OK,N,B2,C3@81.00,0.00	61.03	SOK,SOK,OK,Bn,C3@95.82,61.18
ANAPC4	SmeEX0000347	Contig452:34187-34468	282	Contig452:34507,34187-34468,34143	S	-28.63	100	SOK,SOK,SOK,B2,S@247.00,0.00	100	SOK,SOK,SOK,OK,S@205.00,0.00	92.12	SOK,SOK,SOK,OK,S@238.59,20.41	76.86	SOK,SOK,SOK,OK,C1@92.23,27.77	71.52	SOK,SOK,SOK,OK,C1@130.17,51.83	57.86	SOK,SOK,OK,OK,C1@68.27,49.73	92.03	SOK,SOK,SOK,OK,S@169.34,14.66	100	SOK,SOK,SOK,OK,S@169.00,0.00	92.11	SOK,SOK,SOK,OK,S@283.70,24.30
nc_ZNF585B	SmeEX0006413	Contig4083:20972-21002	31	Contig4083:17917,20972-21002,21041	C1	-28.62	73.82	VLOW,LOW,N,B2,C2@51.67,18.33	79.19	LOW,OK,LOW,OK,C1@38.01,9.99	74.47	OK,SOK,OK,OK,C1@69.26,23.74	35.33	OK,OK,N,B1,C3@19.78,36.22	61.67	VLOW,VLOW,N,B1,C2@24.67,15.33	44.62	OK,OK,VLOW,OK,C2@27.66,34.34	58.29	LOW,OK,N,B2,C2@30.89,22.11	59.64	N,N,N,B1,C2@10.14,6.86	41.42	OK,OK,VLOW,B1,C3@19.47,27.53
UBL5	SmeEX0005520	Contig9602:10626-10699	74	Contig9602:10529,10626-10699,10749	S	-28.57	62.46	SOK,SOK,SOK,B1,S@462.20,277.80	71.33	SOK,SOK,SOK,B1,S@532.84,214.16	65.94	SOK,SOK,SOK,B2,S@151.00,78.00	43.66	SOK,SOK,SOK,B2,S@234.89,303.11	33.42	SOK,SOK,SOK,B1,S@174.79,348.21	36.93	SOK,SOK,SOK,B2,S@145.13,247.87	48.81	SOK,SOK,SOK,B2,S@259.67,272.33	45.25	SOK,SOK,SOK,B2,S@286.88,347.12	39.78	SOK,SOK,SOK,B1,S@227.14,343.86
cds_no_hit	SmeEX6007356	Contig1692:40302-40504	203	Contig1692:40259,40302-40504,41187	ANN	-28.57	100	VLOW,VLOW,N,OK,C3@24.00,0.00	100	VLOW,VLOW,N,OK,C2@24.00,0.00	100	VLOW,VLOW,N,B1,C2@26.00,0.00	55.32	OK,OK,OK,B1,C2@40.38,32.62	92.31	SOK,SOK,N,OK,C3@92.31,7.69	66.67	OK,OK,LOW,OK,C2@50.00,25.00	94.5	SOK,SOK,N,OK,C2@100.17,5.83	100	SOK,SOK,N,B1,C2@226.00,0.00	86.89	SOK,SOK,N,OK,C2@99.05,14.95
cds_no_hit	SmeALTD0003954-3/3	Contig5585:18631-18786	40	Contig5585:18671+18662+18631-18786,17196	Alt5	-28.41	100	LOW,LOW,LOW,31=31,S@31.00,0.00	100	VLOW,VLOW,VLOW,22=22,S@22.00,0.00	83.72	OK,OK,OK,86=86,S@72.00,14.00	80.95	VLOW,VLOW,VLOW,21=21,S@17.00,4.00	43.48	VLOW,VLOW,VLOW,23=23,S@10.00,13.00	74.07	LOW,LOW,LOW,27=25,C1@20.00,7.00	87.88	LOW,LOW,LOW,33=33,S@29.00,4.00	100	OK,OK,OK,59=59,S@59.00,0.00	95.35	OK,OK,OK,43=43,S@41.00,2.00
cds_no_hit	SmeEX0006322	Contig1273:47774-47806	33	Contig1273:47720,47774-47806,47850	S	-28.37	55.97	SOK,SOK,SOK,B1,S@160.07,125.93	59.84	SOK,SOK,SOK,B1,S@161.57,108.43	73.43	SOK,SOK,SOK,OK,S@105.00,38.00	38.55	SOK,SOK,SOK,OK,S@76.71,122.29	30.74	SOK,SOK,SOK,OK,S@68.86,155.14	34.85	SOK,SOK,SOK,OK,S@73.19,136.81	43.87	SOK,SOK,SOK,OK,S@111.87,143.13	63.8	SOK,SOK,SOK,OK,S@242.44,137.56	54.22	SOK,SOK,SOK,OK,S@193.02,162.98
TMEM38A	SmeEX0005243	Contig3090:43923-44010	88	Contig3090:45356,43923-44010,43750	S	-27.94	100	OK,OK,OK,OK,S@87.00,0.00	100	OK,OK,OK,OK,S@70.00,0.00	66.32	OK,OK,OK,OK,S@52.39,26.61	68.25	OK,OK,OK,OK,S@36.17,16.83	78.67	OK,OK,OK,OK,S@52.71,14.29	35.59	LOW,LOW,LOW,B1,S@14.24,25.76	100	OK,OK,OK,OK,S@79.00,0.00	100	OK,OK,OK,OK,S@92.00,0.00	100	OK,OK,OK,B1,S@79.00,0.00
PRAF2	SmeEX0004009	Contig280:59859-60025	167	Contig280:60073+60137,59829+59859-60025,59383	S	-27.84	64.89	SOK,SOK,SOK,B1,S@271.24,146.76	81.76	SOK,SOK,SOK,B1,S@219.93,49.07	62.9	SOK,SOK,SOK,B1,S@63.53,37.47	45.37	SOK,SOK,SOK,OK,S@71.23,85.77	32.16	SOK,SOK,SOK,OK,S@48.24,101.76	48.5	SOK,SOK,SOK,OK,S@60.14,63.86	49.2	SOK,SOK,SOK,OK,S@183.52,189.48	34.56	SOK,SOK,SOK,OK,S@113.70,215.30	51.54	SOK,SOK,SOK,OK,S@101.53,95.47
PC	SmeEX0003633	Contig3313:47022-47178	157	Contig3313:50605,47022-47178,44507	S	-27.62	100	OK,OK,OK,OK,S@84.00,0.00	100	SOK,SOK,SOK,OK,S@120.00,0.00	93	SOK,SOK,SOK,OK,S@211.11,15.89	77.27	SOK,SOK,SOK,OK,S@86.54,25.46	58.55	SOK,SOK,SOK,OK,S@100.71,71.29	74.32	SOK,SOK,SOK,B1,S@129.32,44.68	94.7	SOK,SOK,SOK,OK,S@178.98,10.02	77.28	SOK,SOK,SOK,OK,S@247.30,72.70	96.15	SOK,SOK,SOK,OK,S@201.91,8.08
ESPL1	SmeEX0001927	Contig1866:57245-57328	84	Contig1866:58034,57245-57328,57175	S	-27.58	76.07	SOK,SOK,SOK,OK,S@235.06,73.94	88.47	SOK,SOK,SOK,OK,S@535.24,69.76	83.99	SOK,SOK,SOK,OK,S@627.41,119.59	59.72	SOK,SOK,SOK,OK,S@203.65,137.35	58.22	SOK,SOK,SOK,OK,S@196.20,140.80	47.86	SOK,SOK,SOK,OK,S@181.87,198.13	62.76	SOK,SOK,SOK,OK,S@266.10,157.90	50.33	SOK,SOK,SOK,B1,S@57.88,57.12	66.06	SOK,SOK,SOK,OK,S@329.64,169.36
cds_no_hit	SmeALTA0006005-4/4	Contig2365:11378-11500	71	Contig2365:11336,11449+11439+11398+11378-11500	Alt3	-27.44	55.56	VLOW,VLOW,VLOW,18=18,S@10.00,8.00	100	VLOW,VLOW,VLOW,21=21,S@21.00,0.00	67.74	LOW,LOW,LOW,31=31,S@21.00,10.00	41.18	LOW,LOW,LOW,34=34,S@14.00,20.00	47.62	OK,OK,OK,42=42,S@20.00,22.00	52.17	VLOW,VLOW,VLOW,23=23,S@12.00,11.00	52.17	OK,OK,OK,46=46,S@24.00,22.00	0	VLOW,VLOW,VLOW,17=17,S@0.00,17.00	66.67	OK,OK,OK,57=57,S@38.00,19.00
PAQR3	SmeEX6001085	Contig4230:29997-30159	163	Contig4230:29950,29997-30159,30406	ANN	-27.17	100	SOK,SOK,SOK,OK,S@146.00,0.00	100	SOK,SOK,SOK,OK,S@130.00,0.00	100	LOW,LOW,LOW,B1,S@65.00,0.00	72.14	SOK,SOK,SOK,OK,S@124.80,48.20	81.65	LOW,LOW,LOW,B2,S@80.83,18.17	64.71	LOW,LOW,VLOW,B2,S@45.30,24.70	83.64	SOK,SOK,SOK,OK,S@84.48,16.52	100	SOK,SOK,SOK,B1,S@280.00,0.00	88.57	OK,OK,OK,B1,S@87.68,11.32
METTL4	SmeEX0003084	Contig1345:23959-24313	355	Contig1345:15824,23959-24313+24316,40085	C2	-26.97	47.78	SOK,SOK,OK,Bn,C3@63.55,69.45	40.98	SOK,SOK,OK,B2,C2@70.49,101.51	37.4	OK,OK,OK,B2,C2@33.66,56.34	12.57	SOK,SOK,OK,Bl,C1@12.95,90.05	15.52	OK,OK,OK,Bn,C2@10.40,56.60	17.17	OK,OK,OK,Bn,C2@9.96,48.04	18.26	OK,OK,OK,Bn,C2@12.42,55.58	42.86	SOK,SOK,OK,B2,C2@47.15,62.85	26.83	OK,OK,OK,Bn,C2@13.95,38.05
SRSF1(8)	SmeEX0004944	Contig585:22221-22386	166	Contig585:22132,22221-22386,22507	S	-26.87	44.05	SOK,SOK,SOK,OK,S@751.93,955.07	40.74	SOK,SOK,SOK,OK,S@546.73,795.27	36.11	SOK,SOK,SOK,B1,S@330.77,585.23	15.5	SOK,SOK,SOK,OK,S@299.77,1634.23	14.22	SOK,SOK,SOK,B1,S@267.34,1612.66	10.58	SOK,SOK,SOK,B1,S@198.48,1677.52	19	SOK,SOK,SOK,B1,S@234.46,999.54	22.05	SOK,SOK,SOK,OK,S@228.88,809.12	18.06	SOK,SOK,SOK,B1,S@202.45,918.55
PRSS7	SmeEX0004066	Contig3939:31077-31188	112	Contig3939:21714,31077-31188,33104	C3	-26.86	100	LOW,LOW,N,Bn,C3@37.00,0.00	100	SOK,SOK,VLOW,B2,C3@150.00,0.00	100	OK,OK,OK,OK,C2@99.00,0.00	86.05	VLOW,VLOW,N,B2,C2@34.42,5.58	56.1	VLOW,VLOW,N,B1,C2@17.95,14.05	77.27	VLOW,VLOW,VLOW,B1,C2@30.14,8.86	100	N,N,N,B2,C3@46.00,0.00	100	LOW,LOW,N,B2,C2@50.00,0.00	100	LOW,LOW,N,Bl,C2@27.00,0.00
ANK3(5)	SmeEX0000391	Contig10809:2746-2832	87	Contig10809:2973+3115,2746-2832,2675	C2	-26.69	80.49	LOW,LOW,LOW,OK,C1@29.78,7.22	71.96	LOW,LOW,N,B2,C2@66.20,25.80	55.08	SOK,SOK,OK,B1,C2@79.87,65.13	31.58	VLOW,VLOW,N,B1,C3@7.89,17.11	55.56	LOW,LOW,VLOW,B1,C2@27.22,21.78	40.33	OK,OK,VLOW,B1,C2@25.81,38.19	46.07	OK,OK,OK,OK,C2@35.01,40.99	100	N,N,N,Bn,S@9.00,0.00	47.17	OK,OK,LOW,OK,C2@36.79,41.21
CAMK2D	SmeEX0000989	Contig319:12834-12860	27	Contig319:12744,12834-12860,31782	S	-26.64	33.33	VLOW,VLOW,VLOW,Bn,S@7.33,14.67	28.46	OK,OK,OK,OK,S@13.66,34.34	31.34	OK,OK,OK,B1,S@10.97,24.03	13.21	OK,OK,OK,Bn,S@3.57,23.43	0	LOW,LOW,LOW,Bn,S@0.00,17.00	0	OK,OK,OK,Bn,S@0.00,34.00	42.17	N,N,N,Bn,S@4.64,6.36	NA	N,N,N,Bn,S@0,0	0	OK,OK,OK,Bn,S@0.00,21.00
SERINC5	SmeEX6007817	Contig140:24501-24594	94	Contig140:18382,24501-24594,28411	ANN	-26.54	100	LOW,LOW,N,B1,C2@34.00,0.00	100	OK,OK,N,OK,C2@57.00,0.00	100	LOW,LOW,N,B1,C3@49.00,0.00	67.9	LOW,LOW,N,OK,C3@30.56,14.44	75.87	VLOW,VLOW,N,B1,C3@36.42,11.58	76.61	OK,OK,N,OK,C2@47.50,14.50	93.96	LOW,LOW,N,B1,C3@59.19,3.81	100	SOK,SOK,N,B1,C3@148.00,0.00	100	OK,OK,N,OK,C2@45.00,0.00
TLN2(10)	SmeEX0005199	Contig1985:31084-31245	162	Contig1985:31309,31084-31245,27227+27241	C1	-26.48	100	LOW,LOW,LOW,OK,S@34.00,0.00	100	SOK,SOK,SOK,OK,S@214.00,0.00	100	SOK,SOK,SOK,B1,C1@238.00,0.00	69.16	VLOW,LOW,VLOW,B2,C1@38.04,16.96	91.22	OK,OK,OK,OK,C1@54.73,5.27	60.19	VLOW,VLOW,VLOW,B2,C2@28.29,18.71	100	OK,OK,OK,OK,S@64.00,0.00	100	LOW,LOW,LOW,B1,S@66.00,0.00	96.21	OK,SOK,OK,B1,C2@94.29,3.71
ATL3	SmeEX6004865	Contig6099:13911-13997	87	Contig6099:13607,13911-13997,18660	ANN	-26.3	100	SOK,SOK,N,B1,C3@133.00,0.00	96.36	SOK,SOK,N,OK,C3@208.14,7.86	98.39	SOK,SOK,N,OK,C3@243.02,3.98	65.91	OK,OK,N,OK,C3@48.11,24.89	61.29	SOK,SOK,N,OK,C3@61.29,38.71	88.65	SOK,SOK,N,OK,C3@117.90,15.10	82.19	SOK,SOK,N,OK,C3@109.31,23.69	90.34	SOK,SOK,N,OK,C3@124.67,13.33	100	SOK,SOK,N,OK,C3@169.00,0.00
PELP1	SmeEX6005578	Contig6010:15323-15371	49	Contig6010:15021,15323-15371,16408	ANN	-26.05	100	SOK,SOK,N,OK,C3@167.00,0.00	100	OK,SOK,N,OK,C3@95.00,0.00	94.26	SOK,SOK,N,OK,C3@104.63,6.37	72.56	OK,SOK,N,OK,C3@52.24,19.76	79.88	SOK,SOK,N,OK,C3@92.66,23.34	63.67	OK,OK,N,B1,C3@41.39,23.61	100	OK,SOK,N,OK,C3@66.00,0.00	74.1	SOK,SOK,N,OK,C3@114.86,40.15	100	SOK,SOK,N,OK,C3@144.00,0.00
RABL3(3)	SmeEX0004171	Contig6161:49013-49144	132	Contig6161:45778,49013-49144,53701	C3	-25.92	79.84	SOK,SOK,OK,B2,C3@185.23,46.77	79.53	SOK,SOK,SOK,B2,C3@244.16,62.84	65.97	SOK,SOK,SOK,B2,C3@234.85,121.15	56.76	SOK,SOK,SOK,B2,C3@148.14,112.86	44.19	SOK,SOK,SOK,B2,C2@123.29,155.71	46.64	SOK,SOK,SOK,B2,C2@157.64,180.36	60.7	SOK,SOK,SOK,B2,C3@166.32,107.68	73.02	SOK,SOK,OK,B2,C3@159.18,58.82	84.89	SOK,SOK,SOK,B2,C3@259.76,46.24
SAV1	SmeALTD0002758-2/2	Contig138:93941-94137	105	Contig138:93941-94032+94137,94179	Alt5	-25.78	77.67	SOK,SOK,SOK,206=160,C2@160.00,46.00	95.26	SOK,SOK,SOK,190=181,S@180.99,9.01	79.46	SOK,SOK,SOK,184=147,C2@146.21,37.79	53.15	SOK,SOK,OK,111=59,C2@59.00,52.00	68.35	SOK,SOK,OK,139=95,C2@95.01,43.99	53.54	SOK,SOK,OK,127=71,C2@68.00,59.00	92.95	SOK,SOK,SOK,156=145,C1@145.00,11.00	69.86	SOK,SOK,SOK,209=146,C2@146.01,62.99	89.55	SOK,SOK,SOK,201=180,C1@180.00,21.00
NUB1(1)	SmeEX0003492	Contig478:2064-2219	156	Contig478:2265,2064-2219,1963	S	-25.76	100	VLOW,VLOW,VLOW,B2,S@46.00,0.00	100	SOK,SOK,SOK,OK,S@136.00,0.00	100	SOK,SOK,SOK,OK,S@125.00,0.00	64.71	VLOW,VLOW,VLOW,B1,S@27.18,14.82	85.45	SOK,SOK,SOK,B1,S@87.16,14.84	72.55	OK,OK,OK,OK,S@31.92,12.08	100	OK,OK,OK,OK,S@66.00,0.00	100	N,N,N,B2,S@70.00,0.00	100	SOK,SOK,SOK,B1,S@151.00,0.00
nc_ZNF585B	SmeEX6041888	Contig4083:21041-21105	65	Contig4083:17917,21041-21105,22761	ANN	-25.57	86.2	SOK,SOK,VLOW,B1,C2@156.02,24.98	86.31	SOK,SOK,N,OK,C2@90.63,14.37	80.82	SOK,SOK,LOW,OK,C2@131.74,31.26	52.14	OK,OK,OK,OK,C2@43.28,39.72	79.62	SOK,SOK,VLOW,OK,C2@85.19,21.81	44.86	OK,OK,OK,B1,C2@35.44,43.56	62.8	OK,SOK,LOW,OK,C2@61.54,36.46	70.99	LOW,LOW,N,OK,C2@22.01,8.99	68.24	LOW,LOW,LOW,B1,C1@62.10,28.90
ERG	SmeEX0001921	Contig1089:43200-43298	99	Contig1089:43154,43200-43298,43957	S	-25.37	100	OK,OK,OK,B1,S@84.00,0.00	100	SOK,SOK,SOK,B1,S@111.00,0.00	100	OK,OK,OK,OK,S@96.00,0.00	94.44	SOK,SOK,SOK,OK,S@99.16,5.84	83.84	OK,OK,OK,B1,S@76.29,14.71	45.6	OK,OK,OK,OK,S@41.50,49.50	95.18	OK,OK,OK,OK,S@77.10,3.90	100	N,N,N,B2,S@28.00,0.00	82.28	OK,OK,OK,OK,S@59.24,12.76
METTL2B	SmeALTA0002896-2/2	Contig243:90222-90293	11	Contig243:90169,90233+90222-90293	Alt3	-25.19	65.15	OK,OK,OK,66=66,S@43.00,23.00	26.09	OK,OK,OK,69=69,S@18.00,51.00	17.5	OK,OK,OK,40=40,S@7.00,33.00	4.65	OK,OK,OK,86=86,S@4.00,82.00	19.05	OK,OK,OK,84=84,S@16.00,68.00	9.46	OK,OK,OK,74=74,S@7.00,67.00	4	LOW,LOW,LOW,25=25,S@1.00,24.00	21.43	OK,OK,OK,56=56,S@12.00,44.00	9.68	OK,OK,OK,93=93,S@9.00,84.00
KIAA0226	SmeEX0002686	Contig39:179748-179790	43	Contig39:179843,179748-179790,172917	S	-24.97	88.98	SOK,SOK,SOK,OK,C1@198.43,24.57	72.75	SOK,SOK,SOK,OK,C1@258.26,96.74	60.91	SOK,SOK,SOK,B1,C1@172.98,111.02	56.61	SOK,SOK,SOK,B1,C1@318.71,244.29	44.21	SOK,SOK,SOK,OK,C1@261.72,330.28	46.91	SOK,SOK,SOK,B1,C1@284.27,321.73	50.84	SOK,SOK,SOK,OK,C1@227.76,220.24	45.12	SOK,SOK,SOK,OK,C1@194.47,236.53	54.62	SOK,SOK,SOK,OK,S@160.04,132.96
CPSF4	SmeEX0001299	Contig4921:27076-27149	74	Contig4921:20459,27076-27149,28851	C1	-24.63	100	SOK,SOK,SOK,OK,S@116.00,0.00	100	SOK,SOK,SOK,B1,S@139.00,0.00	100	OK,OK,OK,B1,S@79.00,0.00	85.57	OK,OK,OK,OK,C1@77.01,12.99	70.27	SOK,SOK,OK,OK,C2@88.54,37.46	70.27	SOK,SOK,OK,OK,C2@88.54,37.46	61.45	OK,OK,OK,B1,C1@41.17,25.83	100	N,N,N,B2,S@31.00,0.00	78.18	OK,OK,OK,OK,C1@76.62,21.38
RORC	SmeEX6039164	Contig1368:36333-36420	88	Contig1368:35146,36333-36420,50451	ANN	-24.6	100	SOK,SOK,N,OK,C3@298.00,0.00	100	SOK,SOK,N,OK,C3@192.00,0.00	100	SOK,SOK,N,OK,C3@180.00,0.00	71.15	OK,OK,N,OK,C2@69.02,27.98	70.18	SOK,SOK,N,OK,C3@70.88,30.12	84.87	SOK,SOK,N,OK,C3@93.36,16.64	95.93	SOK,SOK,N,B1,C3@97.85,4.15	100	SOK,SOK,N,OK,C3@183.00,0.00	100	SOK,SOK,N,B1,C3@161.00,0.00
VPS33A	SmeEX0005665	Contig377:16787-16873	87	Contig377:18996,16787-16873,16728	S	-24.57	100	VLOW,VLOW,VLOW,B2,S@59.00,0.00	100	OK,OK,OK,OK,S@78.00,0.00	81.35	SOK,SOK,SOK,OK,S@142.36,32.64	70.73	LOW,LOW,LOW,OK,S@24.76,10.24	60.56	VLOW,VLOW,VLOW,B2,S@34.52,22.48	76.34	OK,OK,OK,B1,S@62.60,19.40	45.45	OK,OK,OK,OK,S@43.63,52.37	45.63	OK,OK,OK,OK,S@34.22,40.78	100	SOK,SOK,SOK,OK,S@138.00,0.00
cds_no_hit	SmeEX0006269	Contig1932:20266-20321	56	Contig1932:16427,20266-20321,23142	S	-24.47	81.38	SOK,SOK,SOK,OK,S@133.46,30.54	80.2	SOK,SOK,SOK,B1,S@114.69,28.31	81.36	SOK,SOK,SOK,OK,S@156.21,35.79	62.04	OK,OK,OK,OK,S@36.60,22.40	63.15	SOK,SOK,SOK,OK,S@82.73,48.27	44.34	SOK,SOK,SOK,OK,S@58.09,72.91	59.91	SOK,SOK,SOK,OK,S@82.68,55.32	100	VLOW,VLOW,VLOW,B1,S@28.00,0.00	51.19	SOK,SOK,SOK,OK,S@66.04,62.96
METTL4	SmeEX0003085	Contig1345:24362-24431	70	Contig1345:15824,24362-24431,40085	C3	-24.43	45.66	SOK,SOK,OK,Bn,C3@57.53,68.47	36.28	SOK,SOK,OK,Bn,C3@55.87,98.13	35.43	OK,OK,OK,Bn,C3@30.47,55.53	16.23	SOK,SOK,OK,Bn,C2@18.02,92.98	13.27	OK,OK,OK,Bn,C2@8.49,55.51	14.58	OK,OK,OK,Bn,C2@8.02,46.98	25.4	OK,OK,OK,Bn,C2@20.07,58.93	29.03	OK,OK,OK,Bn,C2@23.22,56.78	18.92	OK,OK,OK,Bn,C2@8.32,35.68
DHDH	SmeEX0001529	Contig935:5196-5304	109	Contig935:6271,5196-5304,2574	C2	-24.37	100	SOK,SOK,N,B2,C2@180.00,0.00	100	SOK,SOK,N,B2,C2@158.00,0.00	95.28	SOK,SOK,N,B2,C3@158.16,7.84	82.72	SOK,SOK,LOW,B2,C2@139.80,29.20	58.92	SOK,SOK,OK,B2,C2@102.52,71.48	80.53	SOK,SOK,LOW,B2,C2@134.49,32.51	87.09	SOK,SOK,VLOW,B2,C2@126.28,18.72	40.77	SOK,SOK,OK,Bn,C2@67.68,98.32	71.89	SOK,SOK,SOK,B2,C2@180.44,70.56
cds_no_hit	SmeEX0006137	Contig791:9322-9363	42	Contig791:7713,9322-9363,12524	S	-24.34	76.16	SOK,SOK,SOK,OK,S@251.33,78.67	80.24	SOK,SOK,SOK,B1,S@124.37,30.63	76.73	SOK,SOK,SOK,OK,S@122.00,37.00	51.31	SOK,SOK,SOK,B1,S@104.16,98.84	58.96	SOK,SOK,SOK,OK,S@147.99,103.01	49.83	SOK,SOK,SOK,OK,S@124.57,125.43	51.2	SOK,SOK,SOK,OK,S@110.59,105.41	35.21	SOK,SOK,SOK,B1,S@126.05,231.95	64.96	SOK,SOK,SOK,OK,S@120.83,65.17
MAPK11	SmeEX0003010	Contig16082:8380-8497	118	Contig16082:8337,8380-8497,11903	S	-24.34	100	VLOW,VLOW,VLOW,OK,S@24.00,0.00	100	LOW,LOW,LOW,B1,S@54.00,0.00	100	LOW,LOW,LOW,B1,S@41.00,0.00	77.78	LOW,LOW,LOW,OK,C1@24.89,7.11	70.49	LOW,LOW,LOW,B1,C1@36.65,15.35	78.72	LOW,LOW,LOW,OK,C1@33.06,8.94	68	N,N,N,B1,C1@14.28,6.72	NA	N,N,N,Bn,S@0,0	96.97	LOW,LOW,LOW,B2,S@63.03,1.97
TMEM231	SmeEX0005232	Contig10003:5575-5718	144	Contig10003:431,5575-5718,7828	S	-23.97	100	LOW,LOW,LOW,B2,S@89.00,0.00	100	OK,OK,OK,OK,S@73.00,0.00	95.12	VLOW,VLOW,VLOW,B2,S@38.05,1.95	48.84	OK,OK,OK,OK,S@31.26,32.74	84.91	OK,OK,OK,B1,S@83.21,14.79	89.47	VLOW,VLOW,VLOW,B1,S@32.21,3.79	61.19	VLOW,VLOW,VLOW,B1,S@33.04,20.96	100	N,N,N,B2,S@46.00,0.00	81.82	OK,OK,OK,OK,S@40.91,9.09
SFRS4(8)	SmeEX0004503	Contig13592:14102-14154	53	Contig13592:14226,14102-14154,8417	S	-23.91	65.41	OK,SOK,OK,OK,S@55.60,29.40	22.44	LOW,OK,LOW,B2,S@9.20,31.80	17.14	SOK,SOK,SOK,B1,S@29.65,143.35	8.67	OK,OK,OK,Bn,S@3.47,36.53	15.76	OK,SOK,OK,B2,S@11.19,59.81	8.83	OK,SOK,OK,OK,S@6.62,68.38	11.38	SOK,SOK,SOK,B2,S@13.20,102.80	4.94	OK,SOK,OK,Bl,S@4.59,88.41	0.93	SOK,SOK,SOK,Bn,S@1.28,136.72
NME6	SmeEX0003432	Contig456:30052-30135	84	Contig456:30175,30052-30135,26998	S	-23.87	93.97	SOK,SOK,SOK,OK,S@344.87,22.13	77.58	SOK,SOK,SOK,OK,S@118.70,34.30	100	OK,OK,OK,OK,S@96.00,0.00	59.64	SOK,SOK,OK,OK,C2@69.18,46.82	58.72	SOK,SOK,OK,OK,C2@59.89,42.11	81.58	OK,OK,OK,OK,C1@70.97,16.03	66.44	OK,OK,OK,OK,C2@38.54,19.46	45.92	SOK,SOK,OK,OK,C2@48.68,57.32	66.62	SOK,SOK,OK,B1,C1@73.95,37.05
CPVL	SmeEX0001317	Contig5425:25576-25620	45	Contig5425:28171,25576-25620,25524	S	-23.77	100	SOK,SOK,SOK,OK,S@175.00,0.00	69.83	SOK,SOK,SOK,OK,S@106.14,45.86	74.85	SOK,SOK,SOK,OK,S@109.28,36.72	58.82	OK,OK,OK,OK,S@47.64,33.36	57.14	SOK,SOK,SOK,OK,S@81.71,61.29	57.4	SOK,SOK,SOK,OK,S@76.34,56.66	37.08	SOK,SOK,SOK,OK,S@45.24,76.76	75	LOW,LOW,LOW,B2,S@84.00,28.00	63.35	SOK,SOK,SOK,OK,S@98.83,57.17
ATL3	SmeEX6004863	Contig6099:14159-14277	119	Contig6099:13607,14159-14277,18660	ANN	-23.74	100	LOW,LOW,N,B2,C3@131.00,0.00	95.94	SOK,SOK,N,OK,C3@185.16,7.84	98.17	SOK,SOK,N,B1,C3@212.05,3.95	73.47	OK,OK,N,B1,C3@72.00,26.00	67.57	SOK,SOK,N,OK,C3@83.79,40.21	81.85	OK,OK,N,OK,C3@65.48,14.52	82.55	SOK,SOK,N,B1,C3@112.27,23.73	92.78	SOK,SOK,N,B1,C3@173.50,13.50	100	SOK,SOK,N,OK,C3@201.00,0.00
	SmeEX0000086	Contig1983:17980-18100	121	Contig1983:17934,17980-18100+18104,18156	S	-23.68	56.76	SOK,SOK,SOK,B1,S@82.30,62.70	58.62	LOW,LOW,LOW,OK,S@26.97,19.03	32.14	LOW,LOW,LOW,B2,S@11.89,25.11	36.17	OK,OK,OK,OK,S@23.15,40.85	32.2	OK,OK,OK,OK,S@12.56,26.44	8.11	LOW,LOW,LOW,Bn,S@1.62,18.38	66.23	OK,OK,OK,B1,S@42.39,21.61	0	VLOW,VLOW,VLOW,Bn,S@0.00,12.00	50	OK,OK,OK,B1,S@30.00,30.00
PELP1	SmeEX6005580	Contig6010:15153-15206	54	Contig6010:15021,15153-15206,16408	ANN	-23.67	100	SOK,SOK,N,OK,C3@240.00,0.00	100	SOK,SOK,N,B1,C3@106.00,0.00	94.84	SOK,SOK,N,B1,C3@97.69,5.31	66.96	OK,OK,N,B1,C3@37.50,18.50	83.27	SOK,SOK,N,OK,C3@108.25,21.75	73.61	OK,SOK,N,OK,C3@67.72,24.28	100	SOK,SOK,N,B1,C3@130.00,0.00	70.79	SOK,SOK,N,B2,C3@87.78,36.22	100	SOK,SOK,N,B1,C3@164.00,0.00
SCLY	SmeEX0004448	Contig391:43445-43612	168	Contig391:48924,43445-43612,40022	S	-23.64	91.81	SOK,SOK,SOK,B2,S@150.57,13.43	90	OK,OK,OK,OK,S@68.40,7.60	65.43	SOK,SOK,SOK,OK,S@87.68,46.32	62.86	SOK,SOK,SOK,OK,S@107.49,63.51	59.5	SOK,SOK,SOK,OK,S@114.83,78.17	53.95	SOK,SOK,SOK,B1,S@63.12,53.88	58.29	SOK,SOK,SOK,OK,S@86.27,61.73	41.38	LOW,LOW,LOW,OK,S@16.97,24.03	80.89	SOK,SOK,SOK,B1,S@114.86,27.14
RNF123(4)	SmeEX0004344	Contig357:17816-17902	87	Contig357:22140,17816-17902,13983	S	-23.51	100	SOK,SOK,SOK,B1,S@118.00,0.00	100	SOK,SOK,SOK,OK,S@143.00,0.00	97.12	SOK,SOK,SOK,OK,S@199.10,5.90	68	LOW,LOW,LOW,OK,S@28.56,13.44	69.11	SOK,SOK,SOK,OK,S@71.87,32.13	89.47	SOK,SOK,SOK,OK,S@112.73,13.27	100	SOK,SOK,SOK,OK,S@138.00,0.00	100	N,N,N,B2,S@24.00,0.00	87.21	SOK,SOK,SOK,OK,S@178.78,26.22
SFRS4	SmeEX6014650	Contig2837:61861-61910	50	Contig2837:61960,61861-61910,61288	ANN	-23.49	62.28	SOK,SOK,SOK,B1,C2@479.56,290.44	56.39	SOK,SOK,SOK,OK,C2@1397.34,1080.66	63.76	SOK,SOK,SOK,B1,C2@3492.14,1984.86	36.94	SOK,SOK,SOK,OK,C2@261.54,446.46	41.63	SOK,SOK,SOK,OK,C2@989.96,1388.04	33.38	SOK,SOK,SOK,OK,C2@636.89,1271.11	44.06	SOK,SOK,SOK,B1,C2@1173.32,1489.68	30.05	SOK,SOK,SOK,OK,C3@813.45,1893.55	45.56	SOK,SOK,SOK,OK,C2@2368.21,2829.79
PTDSS2	SmeEX0004084	Contig2426:43384-43529	146	Contig2426:43572,43384-43529,42006	S	-23.48	100	OK,OK,OK,OK,S@97.00,0.00	100	SOK,SOK,SOK,B1,S@195.00,0.00	100	SOK,SOK,SOK,OK,S@124.00,0.00	63.54	SOK,SOK,SOK,OK,S@99.76,57.24	84.38	SOK,SOK,SOK,OK,S@199.14,36.86	81.63	SOK,SOK,SOK,OK,S@217.95,49.05	86.93	SOK,SOK,SOK,OK,S@124.31,18.69	100	SOK,SOK,SOK,OK,S@172.00,0.00	100	SOK,SOK,SOK,OK,S@160.00,0.00
cds_no_hit	SmeALTA0005766-2/2	Contig3334:10702-10748	25	Contig3334:10801,10702-10748+10723	Alt3	-23.4	61.2	SOK,SOK,SOK,518=518,S@317.02,200.98	50.83	SOK,SOK,SOK,423=423,S@215.01,207.99	71.68	SOK,SOK,SOK,226=226,S@162.00,64.00	25.24	SOK,SOK,SOK,206=206,S@51.99,154.01	41.14	SOK,SOK,SOK,333=333,S@137.00,196.00	47.12	SOK,SOK,SOK,208=208,S@98.01,109.99	64.16	SOK,SOK,SOK,293=293,S@187.99,105.01	65.96	SOK,SOK,SOK,470=470,S@310.01,159.99	71.18	SOK,SOK,SOK,576=576,S@410.00,166.00
FBXO48	SmeEX0002064	Contig502:98219-98358	140	Contig502:96157,98214+98219-98358,104313	C3	-23.35	100	OK,OK,N,Bn,C3@82.00,0.00	81.7	SOK,SOK,VLOW,Bn,C3@108.66,24.34	74.68	OK,OK,N,Bn,C3@51.53,17.47	68.87	LOW,LOW,N,Bn,C3@28.93,13.07	68.49	OK,OK,VLOW,Bn,C3@44.52,20.48	48.96	VLOW,VLOW,VLOW,Bn,C3@18.60,19.40	46.97	VLOW,VLOW,VLOW,Bn,C3@15.50,17.50	30.69	OK,OK,OK,Bn,C2@18.41,41.59	55.76	LOW,LOW,VLOW,Bn,C3@27.88,22.12
ADAT1	SmeEX6040089	Contig152:30543-30667	125	Contig152:30741,30543-30667,30488	ANN	-23.35	100	SOK,SOK,SOK,B1,S@606.00,0.00	100	SOK,SOK,SOK,B1,S@425.00,0.00	100	SOK,SOK,SOK,B1,S@371.00,0.00	74.96	SOK,SOK,SOK,B1,S@398.04,132.96	89.29	SOK,SOK,SOK,OK,S@378.59,45.41	65.69	SOK,SOK,SOK,OK,S@222.03,115.97	100	SOK,SOK,SOK,B1,S@440.00,0.00	100	SOK,SOK,SOK,B2,S@309.00,0.00	95.52	SOK,SOK,SOK,B1,S@250.26,11.74
USP21	SmeEX6039444	Contig493:73568-73679	112	Contig493:74391,73568-73679,73517	ANN	-23.21	100	SOK,SOK,SOK,B1,S@153.00,0.00	100	SOK,SOK,SOK,OK,S@127.00,0.00	100	OK,OK,OK,B1,S@65.00,0.00	90.12	OK,OK,OK,OK,S@69.39,7.61	81.25	SOK,SOK,SOK,B1,C1@117.81,27.19	59.01	SOK,SOK,SOK,OK,C1@75.53,52.47	100	OK,OK,OK,OK,S@71.00,0.00	100	SOK,SOK,SOK,OK,S@132.00,0.00	100	OK,OK,OK,OK,S@64.00,0.00
IPMK	SmeEX0002581	Contig70:25870-26040	171	Contig70:20111,25870-26040,27362	C1	-23.2	25.14	SOK,SOK,SOK,B1,C1@32.43,96.57	58.42	OK,OK,OK,OK,S@46.74,33.26	32.01	SOK,SOK,OK,OK,C2@36.17,76.83	15.93	OK,OK,OK,Bl,C2@9.24,48.76	17.05	OK,OK,OK,OK,C2@12.28,59.72	13	OK,OK,OK,OK,C2@8.45,56.55	27.44	SOK,SOK,OK,B2,C2@27.99,74.01	43.91	SOK,SOK,SOK,B1,C2@100.55,128.45	30.69	SOK,SOK,OK,OK,C2@37.13,83.87
PELP1	SmeEX6005579	Contig6010:15253-15275	23	Contig6010:15021,15253-15275,16408	ANN	-23.2	100	SOK,SOK,N,OK,C3@173.00,0.00	100	OK,SOK,N,B1,C3@98.00,0.00	95.45	SOK,SOK,N,B1,C3@96.40,4.60	75.15	OK,SOK,N,OK,C3@48.10,15.90	82.63	SOK,SOK,N,OK,C3@88.41,18.59	68.08	OK,SOK,N,B1,C3@40.17,18.83	100	SOK,SOK,N,B1,C3@109.00,0.00	80.08	SOK,SOK,N,OK,C3@138.54,34.46	100	SOK,SOK,N,B1,C3@129.00,0.00
LRRC40	SmeEX6040713	Contig247:124512-124648	137	Contig247:122998,124512-124648,126621	ANN	-23.18	100	SOK,SOK,N,B1,C3@176.00,0.00	100	SOK,SOK,N,B1,C3@179.00,0.00	100	SOK,SOK,N,OK,C3@193.00,0.00	75.76	SOK,SOK,SOK,OK,C2@139.40,44.60	78.22	SOK,SOK,OK,OK,C3@142.36,39.64	76.48	SOK,SOK,LOW,OK,C3@111.66,34.34	100	SOK,SOK,N,OK,C3@173.00,0.00	100	SOK,SOK,N,B1,C2@248.00,0.00	100	SOK,SOK,N,OK,C3@134.00,0.00
ARRB1(4)	SmeEX0000569	Contig1548:21665-21685	21	Contig1548:21803,21665-21685,21272	S	-23.15	34.67	OK,OK,OK,B2,S@11.79,22.21	45.3	VLOW,VLOW,VLOW,OK,S@7.25,8.75	30	OK,SOK,OK,B2,S@23.40,54.60	0	OK,OK,OK,Bn,S@0.00,30.00	22.88	OK,OK,OK,B2,S@8.01,26.99	17.65	OK,OK,OK,B2,S@9.71,45.29	60.06	OK,SOK,OK,OK,S@40.84,27.16	8.48	OK,OK,OK,Bn,S@3.48,37.52	16.34	OK,SOK,OK,B2,S@15.85,81.15
SPHK2	SmeEX0004908	Contig225:100402-100524	123	Contig225:109065,100402-100524,94178	S	-23.14	100	SOK,SOK,SOK,B1,S@111.00,0.00	100	VLOW,VLOW,VLOW,OK,S@18.00,0.00	100	OK,OK,OK,OK,C1@51.00,0.00	85.83	OK,OK,OK,OK,S@54.07,8.93	84.69	OK,OK,OK,OK,S@66.06,11.94	60.07	LOW,OK,LOW,B1,S@42.05,27.95	100	N,N,N,OK,S@13.00,0.00	83.85	SOK,SOK,SOK,OK,C1@112.36,21.64	100	OK,OK,OK,OK,S@66.00,0.00
C12orf11	SmeALTA0000612-3/3	Contig3216:35901-35994	11	Contig3216:36037,35901-35994+35991+35983	Alt3	-23.11	52.55	SOK,SOK,SOK,196=196,S@103.00,93.00	86.36	SOK,SOK,SOK,242=242,S@208.99,33.01	72.55	SOK,SOK,SOK,306=306,S@222.00,84.00	42.13	SOK,SOK,SOK,178=178,S@74.99,103.01	51.36	SOK,SOK,SOK,220=220,S@112.99,107.01	48.65	SOK,SOK,SOK,259=259,S@126.00,133.00	57.62	SOK,SOK,SOK,210=210,S@121.00,89.00	35.5	SOK,SOK,SOK,307=307,S@108.98,198.02	62.88	SOK,SOK,SOK,326=326,S@204.99,121.01
NLK	SmeEX0003430	Contig1450:37345-37430	86	Contig1450:42816,37345-37430,37293	S	-23.08	100	OK,OK,OK,OK,S@63.00,0.00	100	SOK,SOK,SOK,OK,S@122.00,0.00	100	SOK,SOK,SOK,B1,S@118.00,0.00	92.16	LOW,LOW,LOW,B1,S@45.16,3.84	63.31	SOK,SOK,SOK,OK,S@87.37,50.63	75.28	SOK,SOK,SOK,OK,S@117.44,38.56	94.48	SOK,SOK,SOK,OK,S@133.22,7.78	75.85	SOK,SOK,SOK,OK,S@176.73,56.27	82.51	SOK,SOK,SOK,B1,S@137.79,29.21
cds_no_hit	SmeEX0006265	Contig1932:36775-36826	52	Contig1932:33016,36775-36826,39394	C1	-22.92	100	SOK,SOK,SOK,B1,C2@205.00,0.00	73.58	SOK,SOK,SOK,OK,C2@101.54,36.46	68.22	SOK,SOK,SOK,OK,C2@148.04,68.96	61.49	SOK,SOK,OK,OK,C2@79.94,50.06	54.59	SOK,SOK,OK,OK,C2@59.50,49.50	56.96	SOK,SOK,OK,OK,C2@70.63,53.37	61.68	SOK,SOK,OK,B1,C2@83.27,51.73	58.25	SOK,SOK,OK,OK,C2@94.95,68.05	58.4	OK,OK,OK,B1,C2@57.82,41.18
ALKBH6	SmeEX0000324	Contig1586:235-345	111	Contig1586:192,235-345,396	S	-22.79	100	SOK,SOK,SOK,OK,S@665.00,0.00	100	SOK,SOK,SOK,OK,S@509.00,0.00	94.26	SOK,SOK,SOK,OK,S@438.31,26.69	78.02	SOK,SOK,SOK,OK,C1@747.43,210.57	71.45	SOK,SOK,SOK,OK,C1@714.50,285.50	76.43	SOK,SOK,SOK,OK,C1@710.03,218.97	87.35	SOK,SOK,SOK,OK,C1@610.58,88.42	66.28	SOK,SOK,SOK,OK,C2@436.12,221.88	83.39	SOK,SOK,SOK,OK,C1@598.74,119.26
ATG5	SmeEX0000615	Contig976:63695-63776	82	Contig976:66662,63695-63776,63647	S	-22.72	100	VLOW,VLOW,VLOW,B2,S@118.00,0.00	100	SOK,SOK,SOK,B1,S@122.00,0.00	95.18	SOK,SOK,SOK,OK,C1@154.19,7.81	67.48	SOK,SOK,OK,B1,C2@69.50,33.50	69.78	SOK,SOK,SOK,OK,C1@133.28,57.72	89.77	SOK,SOK,SOK,OK,C1@149.92,17.08	91.53	SOK,SOK,SOK,OK,C1@103.43,9.57	100	LOW,LOW,LOW,B2,S@84.00,0.00	89.86	SOK,SOK,SOK,OK,C1@117.72,13.28
PHRF1	SmeEX0003758	Contig3484:63131-63214	84	Contig3484:66451,63131-63214,41966	C3	-22.44	78.23	SOK,SOK,N,Bn,C3@102.48,28.52	76.86	SOK,SOK,N,Bn,C3@82.24,24.76	84.19	SOK,SOK,N,Bn,C3@136.39,25.61	62.49	OK,OK,N,Bn,C3@45.62,27.38	60.5	OK,OK,N,Bn,C3@58.68,38.32	48.97	SOK,SOK,N,Bn,C3@52.89,55.11	49	SOK,SOK,OK,Bn,C3@69.58,72.42	44.01	SOK,SOK,LOW,Bn,C3@50.61,64.39	79.02	SOK,SOK,N,Bn,C3@154.09,40.91
CHD1L	SmeEX6012229	Contig2133:30479-30593	115	Contig2133:30205,30479-30593,37300	ANN	-22.43	100	OK,OK,N,OK,C3@52.00,0.00	100	OK,OK,N,OK,C3@88.00,0.00	100	OK,OK,N,OK,C3@95.00,0.00	88	OK,OK,N,OK,C3@41.36,5.64	75.49	SOK,SOK,N,OK,C3@75.49,24.51	69.23	LOW,LOW,N,OK,C3@22.85,10.15	100	OK,OK,N,OK,C3@68.00,0.00	82.86	OK,OK,N,B1,C3@53.03,10.97	77.3	SOK,SOK,N,OK,C3@126.77,37.23
SLC35D1	SmeEX0004707	Contig392:76029-76152	124	Contig392:75979,76029-76152+76224,76276+76328+76357	C1	-22.24	100	SOK,SOK,LOW,B2,C1@131.00,0.00	87.51	SOK,SOK,OK,OK,C1@94.51,13.49	90.7	OK,OK,OK,B1,C1@74.37,7.63	60.73	SOK,SOK,SOK,OK,C2@158.51,102.49	72.71	SOK,SOK,SOK,OK,C2@144.69,54.31	78.04	SOK,SOK,SOK,OK,C2@134.23,37.77	67.47	SOK,SOK,OK,OK,C2@73.54,35.46	71.24	SOK,SOK,OK,OK,C2@93.32,37.68	100	OK,OK,VLOW,B1,C2@87.00,0.00
SLC33A1	SmeEX0004702	Contig121:87184-87210	27	Contig121:87252,87184-87210,86986	S	-22.18	37.59	SOK,SOK,OK,OK,C2@50.37,83.63	60.52	SOK,SOK,SOK,OK,C2@97.44,63.56	62.6	SOK,SOK,OK,OK,C2@65.10,38.90	30.33	OK,SOK,LOW,OK,C3@28.51,65.49	34.91	SOK,SOK,OK,B1,C2@60.05,111.95	28.92	SOK,SOK,OK,B1,C3@56.68,139.32	53.53	SOK,SOK,OK,B1,C2@62.09,53.91	43.45	SOK,SOK,SOK,OK,C2@103.41,134.59	75.69	SOK,SOK,SOK,OK,C1@173.33,55.67
FBXO48	SmeEX0002063	Contig502:98116-98168	53	Contig502:96157,98116-98168,104313	C3	-22.14	100	SOK,SOK,N,Bn,C3@110.00,0.00	82.97	SOK,SOK,VLOW,Bn,C3@119.48,24.52	76.71	OK,OK,N,Bn,C3@58.30,17.70	69.7	OK,OK,N,Bn,C3@34.15,14.85	58.71	OK,OK,VLOW,Bn,C3@31.70,22.30	64.85	OK,OK,VLOW,Bn,C3@40.21,21.79	52.99	LOW,LOW,VLOW,Bn,C3@20.67,18.33	43.43	OK,OK,OK,Bn,C3@35.61,46.39	66	LOW,LOW,VLOW,Bn,C3@46.20,23.80
ADCK5	SmeEX6000217	Contig3145:10513-10611	99	Contig3145:10669,10513-10611,9363	ANN	-22.13	67.5	SOK,SOK,N,B2,C1@90.45,43.55	84.21	SOK,SOK,SOK,OK,C1@235.79,44.21	75.49	SOK,SOK,SOK,OK,C1@237.79,77.21	41.71	SOK,SOK,OK,OK,C2@58.81,82.19	69.7	SOK,SOK,SOK,OK,C1@117.10,50.90	49.41	SOK,SOK,OK,OK,C2@62.75,64.25	68.93	SOK,SOK,SOK,OK,C1@119.94,54.06	90.42	SOK,SOK,SOK,B2,C1@305.62,32.38	63.81	SOK,SOK,SOK,OK,C2@109.75,62.25
PIGG	SmeEX0003784	Contig9412:14858-15022	165	Contig9412:9285,14858-15022,18535	C3	-22.05	100	OK,OK,N,B2,C3@75.00,0.00	100	OK,OK,N,B2,C2@59.00,0.00	94.92	SOK,SOK,N,B2,C3@109.16,5.84	58.97	LOW,LOW,LOW,Bn,C3@36.56,25.44	93.33	OK,OK,N,B2,C3@54.13,3.87	76.47	LOW,LOW,N,Bn,C3@45.88,14.12	85	VLOW,VLOW,N,Bn,C3@31.45,5.55	100	N,N,N,Bn,C3@24.00,0.00	75.82	OK,OK,VLOW,B2,C3@60.66,19.34
ORC5L	SmeEX6006764	Contig16293:3020-3204	185	Contig16293:2974,3020-3204,3460	ANN	-22.02	80.92	SOK,SOK,N,B1,C2@207.16,48.84	72.38	SOK,SOK,N,B1,C2@149.10,56.90	72.52	SOK,SOK,N,B1,C2@81.95,31.05	41.55	SOK,SOK,N,B2,C2@64.40,90.60	61.96	SOK,SOK,N,B1,C2@92.32,56.68	56.25	SOK,SOK,N,B2,C2@56.25,43.75	44.39	SOK,SOK,N,B1,C3@71.47,89.53	87.59	SOK,SOK,N,B1,C2@344.23,48.77	51.67	SOK,SOK,N,B1,C2@163.79,153.21
ALKBH6	SmeEX6013747	Contig1586:396-494	99	Contig1586:192,396-494,947	ANN	-21.98	100	SOK,SOK,N,OK,C3@648.00,0.00	100	SOK,SOK,N,B1,C3@486.00,0.00	93.7	SOK,SOK,VLOW,B1,C3@395.41,26.59	78.32	SOK,SOK,SOK,OK,C3@678.25,187.75	72.83	SOK,SOK,SOK,B1,C3@660.57,246.43	76.6	SOK,SOK,SOK,OK,C3@654.16,199.84	88.81	SOK,SOK,SOK,OK,C3@619.01,77.99	58.88	SOK,SOK,SOK,B1,C3@302.64,211.36	82.17	SOK,SOK,SOK,B1,C3@470.01,101.99
RABL3(3)	SmeEX0004169	Contig6161:48477-48688	212	Contig6161:45778,48477-48688,53701	C2	-21.8	76.96	SOK,SOK,SOK,B2,C2@313.23,93.77	80.06	SOK,SOK,SOK,B2,C1@252.99,63.01	71.68	SOK,SOK,SOK,B2,C2@343.35,135.65	62.27	SOK,SOK,SOK,B2,C2@222.30,134.70	54.8	SOK,SOK,SOK,B2,C2@212.08,174.92	46.22	SOK,SOK,SOK,B2,C2@192.28,223.72	70.02	SOK,SOK,SOK,B2,C2@266.08,113.92	80.06	SOK,SOK,SOK,B2,C1@245.78,61.22	82.64	SOK,SOK,SOK,B2,C1@217.34,45.66
RABL3(3)	SmeEX0004170	Contig6161:48879-48967	89	Contig6161:45778,48736+48741+48879-48967,53701	C3	-21.79	79.53	SOK,SOK,OK,B2,C3@181.33,46.67	73.08	SOK,SOK,OK,Bn,C3@164.43,60.57	68.74	SOK,SOK,OK,Bn,C3@270.84,123.16	62.11	SOK,SOK,OK,Bn,C3@191.30,116.70	45.32	SOK,SOK,SOK,Bn,C3@130.07,156.93	48.54	SOK,SOK,SOK,B2,C3@172.32,182.68	65.46	SOK,SOK,OK,Bn,C3@210.13,110.87	70.94	SOK,SOK,OK,Bn,C3@141.88,58.12	78.54	SOK,SOK,OK,Bn,C3@163.36,44.64
ATL3	SmeEX6004864	Contig6099:14038-14116	79	Contig6099:13607,14038-14116,18660	ANN	-21.65	100	SOK,SOK,N,OK,C3@194.00,0.00	96.54	SOK,SOK,N,OK,C3@219.15,7.85	98.75	SOK,SOK,N,OK,C3@314.03,3.97	76.56	SOK,SOK,N,OK,C3@86.51,26.49	66.67	SOK,SOK,N,OK,C3@80.00,40.00	87.1	SOK,SOK,N,OK,C3@101.04,14.96	85.39	SOK,SOK,N,OK,C3@140.89,24.11	93.78	SOK,SOK,N,OK,C3@204.44,13.56	100	SOK,SOK,N,OK,C3@206.00,0.00
nc_gene	SmeALTD0004158-2/2	Contig22342:-5109	376	Contig22342:-4733+5109,9228	Alt5	-21.6	30.81	SOK,SOK,SOK,172=172,S@52.99,119.01	50.64	SOK,SOK,SOK,156=156,S@79.00,77.00	13.47	SOK,SOK,SOK,245=245,S@33.00,212.00	15.85	SOK,SOK,SOK,492=492,S@77.98,414.02	10.51	SOK,SOK,SOK,409=409,S@42.99,366.01	3.75	SOK,SOK,SOK,347=347,S@13.01,333.99	17.23	SOK,SOK,SOK,238=238,S@41.01,196.99	7.64	SOK,SOK,SOK,419=419,S@32.01,386.99	5.7	SOK,SOK,SOK,193=193,S@11.00,182.00
nc_HDHD3	SmeALTA0006175-4/4	Contig174:-71428	20	Contig174:71468,-71428+71424+71411+71408	Alt3	-21.57	76.07	SOK,SOK,SOK,257=246,S@195.50,61.50	79.35	SOK,SOK,SOK,197=183,C1@156.32,40.68	68.34	SOK,SOK,OK,116=97,C1@79.27,36.73	60.8	SOK,SOK,SOK,393=205,C2@238.94,154.06	46.32	SOK,SOK,SOK,356=183,C3@164.90,191.10	51.92	SOK,SOK,SOK,383=172,C3@198.85,184.15	80	SOK,SOK,SOK,241=211,C1@192.80,48.20	68.18	SOK,SOK,SOK,272=211,C2@185.45,86.55	73.66	SOK,SOK,SOK,217=180,C1@159.84,57.16
CYLD	SmeEX6027423	Contig2553:37940-38115	176	Contig2553:36393,37940-38115,43582	ANN	-21.57	100	OK,OK,N,OK,C3@58.00,0.00	100	LOW,LOW,N,B1,C3@72.00,0.00	100	SOK,SOK,N,OK,C3@112.00,0.00	80.7	VLOW,VLOW,N,B1,C3@32.28,7.72	67.62	OK,OK,N,OK,C3@53.42,25.58	86.98	OK,OK,N,OK,C3@53.06,7.94	89.02	OK,OK,N,B1,C3@65.87,8.13	100	N,N,N,B2,C3@77.00,0.00	92.66	SOK,SOK,N,OK,C2@126.02,9.98
SFRS17A	SmeEX0004501	Contig1479:48929-49087	159	Contig1479:50234,48929-49087,48500	S	-21.55	86.19	SOK,SOK,SOK,OK,S@360.27,57.73	90.36	SOK,SOK,SOK,B1,S@695.77,74.23	82.94	SOK,SOK,SOK,OK,S@711.63,146.37	62.83	SOK,SOK,SOK,OK,S@506.41,299.59	65.99	SOK,SOK,SOK,OK,S@585.99,302.01	66.02	SOK,SOK,SOK,OK,S@703.11,361.89	60.95	SOK,SOK,SOK,OK,S@477.24,305.76	66.81	SOK,SOK,SOK,B1,S@399.52,198.48	69.8	SOK,SOK,SOK,OK,S@510.24,220.76
ISCA2	SmeEX0002601	Contig1801:31625-31694	70	Contig1801:31547,31625-31694,31736	S	-21.42	93.38	SOK,SOK,SOK,OK,S@518.26,36.74	79.71	SOK,SOK,SOK,OK,C1@197.68,50.32	90.58	SOK,SOK,SOK,OK,C1@164.86,17.14	73.73	SOK,SOK,SOK,OK,C1@214.55,76.45	65.31	SOK,SOK,SOK,OK,C2@146.29,77.71	60.37	SOK,SOK,SOK,OK,C2@158.77,104.23	85.35	SOK,SOK,SOK,OK,C1@280.80,48.20	82.55	SOK,SOK,SOK,OK,C1@414.40,87.60	82.13	SOK,SOK,SOK,OK,C1@351.52,76.48
SLC16A11	SmeEX0004578	Contig724:20804-20917	114	Contig724:20961,20804-20917,20596	S	-21.35	96.56	SOK,SOK,SOK,B1,S@552.32,19.68	91.88	SOK,SOK,SOK,B1,S@304.12,26.88	82.81	SOK,SOK,SOK,B1,S@167.28,34.72	79.53	SOK,SOK,SOK,OK,S@181.33,46.67	62.55	SOK,SOK,SOK,OK,S@119.47,71.53	65.12	SOK,SOK,SOK,B1,S@92.47,49.53	85.89	SOK,SOK,SOK,B1,S@260.25,42.75	69.77	SOK,SOK,SOK,OK,S@184.19,79.81	76.1	SOK,SOK,SOK,B1,S@213.08,66.92
ALPK2	SmeEX6003984	Contig659:116671-116762	92	Contig659:116807,116671-116762,116626	ANN	-21.24	87.67	SOK,SOK,SOK,OK,C1@170.96,24.04	92.25	SOK,SOK,SOK,OK,S@135.61,11.39	90.58	VLOW,VLOW,VLOW,OK,S@18.12,1.88	59.82	OK,OK,OK,B1,C2@58.62,39.38	77	OK,OK,OK,OK,C1@58.52,17.48	69.96	OK,OK,OK,OK,C1@39.18,16.82	96.3	SOK,SOK,SOK,OK,S@100.15,3.85	100	SOK,SOK,SOK,OK,S@104.00,0.00	76	SOK,SOK,SOK,OK,C1@115.52,36.48
SCO1	SmeEX0004452	Contig936:63901-63958	58	Contig936:63859,63901-63958,64004	S	-21.23	94.47	SOK,SOK,SOK,OK,S@631.06,36.94	100	SOK,SOK,SOK,B1,S@405.00,0.00	96.27	SOK,SOK,SOK,B1,S@258.00,10.00	81.71	SOK,SOK,SOK,B1,S@208.36,46.64	71.4	SOK,SOK,SOK,B1,S@231.34,92.66	73.93	SOK,SOK,SOK,B1,S@185.56,65.44	92.32	SOK,SOK,SOK,B1,S@236.34,19.66	87.53	SOK,SOK,SOK,B2,S@392.13,55.87	97.01	SOK,SOK,SOK,B1,S@262.90,8.10
	SmeEX0000050	Contig13902:3565-3615	51	Contig13902:3661,3565-3615,590	S	-21.2	100	LOW,LOW,LOW,B1,S@48.00,0.00	100	VLOW,VLOW,VLOW,OK,S@23.00,0.00	91.3	OK,OK,OK,OK,S@40.17,3.83	82.61	LOW,LOW,LOW,B1,S@34.70,7.30	75.61	LOW,LOW,LOW,OK,S@27.22,8.78	69.49	LOW,LOW,LOW,B1,S@34.74,15.26	60	VLOW,VLOW,VLOW,OK,S@14.40,9.60	100	N,N,N,Bn,S@13.00,0.00	73.91	VLOW,VLOW,VLOW,OK,S@14.78,5.22
ZC3H14	SmeEX0005825	Contig169:45619-45636	18	Contig169:43667,45619-45636,50766	S	-21.2	88.02	SOK,SOK,SOK,B2,S@249.98,34.02	74.6	SOK,SOK,SOK,B1,S@305.86,104.14	76.22	SOK,SOK,SOK,B1,S@224.09,69.91	67.12	SOK,SOK,SOK,B2,S@130.88,64.12	56.13	SOK,SOK,SOK,B2,S@98.79,77.21	52	SOK,SOK,SOK,B1,S@98.28,90.72	69.62	SOK,SOK,SOK,B2,S@171.96,75.04	59.43	SOK,SOK,SOK,B2,S@174.72,119.28	67.78	SOK,SOK,SOK,B1,S@138.27,65.73
cds_no_hit	SmeEX6000692	Contig986:59124-59184	61	Contig986:59233,59124-59184,59077	ANN	-21.19	100	OK,OK,OK,B1,S@95.00,0.00	100	OK,OK,OK,OK,S@61.00,0.00	100	OK,OK,OK,OK,S@45.00,0.00	88.24	LOW,LOW,LOW,OK,C1@28.24,3.76	91.67	OK,OK,OK,OK,S@42.17,3.83	56.52	VLOW,VLOW,VLOW,B1,S@20.35,15.65	100	OK,OK,OK,OK,S@51.00,0.00	100	SOK,SOK,SOK,OK,S@119.00,0.00	100	OK,OK,OK,OK,S@39.00,0.00
CHRNA3	SmeEX6032019	Contig2965:7796-7914	119	Contig2965:7745,7796-7914,9878	ANN	-21.02	100	SOK,SOK,N,B2,C3@101.00,0.00	100	OK,OK,N,OK,C3@58.00,0.00	100	SOK,SOK,N,OK,C3@116.00,0.00	78.57	VLOW,VLOW,N,B1,C3@19.64,5.36	74.36	LOW,LOW,N,OK,C2@25.28,8.72	84	OK,OK,N,OK,C3@38.64,7.36	100	OK,OK,N,B1,C3@71.00,0.00	100	OK,OK,N,OK,C2@63.00,0.00	100	OK,OK,N,OK,C3@39.00,0.00
KIF1A	SmeALTA0002532-4/4	Contig2945:33166-33452	55	Contig2945:33509,33166-33452+33448+33411+33397	Alt3	-20.94	100	OK,OK,OK,40=40,S@40.00,0.00	100	OK,OK,OK,53=53,S@53.00,0.00	92.21	OK,OK,OK,77=77,S@71.00,6.00	61.11	VLOW,VLOW,VLOW,18=18,S@11.00,7.00	87.5	OK,OK,OK,40=40,S@35.00,5.00	80.77	LOW,LOW,LOW,26=26,S@21.00,5.00	76.47	VLOW,VLOW,VLOW,17=17,S@13.00,4.00	100	OK,OK,OK,61=61,S@61.00,0.00	76.92	N,N,N,13=13,S@10.00,3.00
SLC30A5	SmeALTD0002913-2/2	Contig1527:96236-97441	381	Contig1527:96236-97060+97441,98711	Alt5	-20.86	35.32	SOK,SOK,SOK,252=252,S@89.01,162.99	43.46	SOK,SOK,SOK,237=237,S@103.00,134.00	40.69	SOK,SOK,SOK,145=145,S@59.00,86.00	22.44	SOK,SOK,SOK,156=156,S@35.01,120.99	19.08	SOK,SOK,SOK,173=173,S@33.01,139.99	15.38	SOK,SOK,SOK,169=169,S@25.99,143.01	28.91	SOK,SOK,SOK,128=128,S@37.00,91.00	46.3	SOK,SOK,SOK,216=216,S@100.01,115.99	48.12	SOK,SOK,SOK,160=160,S@76.99,83.01
SERINC5	SmeEX6007818	Contig140:24375-24457	83	Contig140:18382,24375-24457,28411	ANN	-20.84	100	LOW,LOW,N,B2,C1@88.00,0.00	100	OK,OK,N,B1,C2@86.00,0.00	100	OK,OK,N,OK,C2@80.00,0.00	80.8	OK,OK,N,B1,C2@68.68,16.32	86.79	OK,OK,N,OK,C2@82.45,12.55	69.89	OK,OK,N,OK,C3@34.25,14.75	95.29	OK,OK,N,OK,C3@79.09,3.91	100	N,N,N,B2,C3@115.00,0.00	100	OK,OK,N,OK,C2@66.00,0.00
ANKRD13C	SmeEX0000439	Contig574:97838-97963	126	Contig574:95519,97838-97963,106810	S	-20.82	100	OK,OK,OK,OK,S@84.00,0.00	100	VLOW,VLOW,VLOW,B2,S@80.00,0.00	100	SOK,SOK,SOK,OK,S@110.00,0.00	75.22	SOK,SOK,SOK,B1,S@80.49,26.51	84.77	OK,OK,OK,OK,S@66.97,12.03	77.56	SOK,SOK,SOK,OK,S@106.26,30.74	82.74	VLOW,VLOW,VLOW,B1,S@38.06,7.94	51.94	SOK,SOK,SOK,OK,S@57.65,53.35	100	OK,OK,OK,B1,S@87.00,0.00
DHDH	SmeEX0001528	Contig935:5357-5520	164	Contig935:6271,5357-5520,2574	C2	-20.75	100	SOK,SOK,N,B2,C3@104.00,0.00	100	SOK,SOK,N,B2,C2@122.00,0.00	96.33	SOK,SOK,N,B2,C2@211.93,8.07	81.8	SOK,SOK,LOW,B2,C2@134.15,29.85	72.42	SOK,SOK,SOK,B2,C2@171.64,65.36	79.87	SOK,SOK,LOW,B2,C2@131.79,33.21	88.73	SOK,SOK,VLOW,B2,C2@152.62,19.38	64.67	SOK,SOK,SOK,B2,C2@212.76,116.24	70.53	SOK,SOK,SOK,B2,C2@171.39,71.61
FARP2	SmeALTA0001857-2/2	Contig1656:14849-15172	3	Contig1656:13172,14852+14849-15172	Alt3	-20.72	90.62	LOW,LOW,LOW,32=29,C1@29.00,3.00	76.36	OK,OK,OK,55=55,S@42.00,13.00	75	OK,OK,OK,68=68,S@51.00,17.00	71.05	LOW,LOW,LOW,38=38,S@27.00,11.00	54.55	OK,OK,OK,77=68,C1@42.00,35.00	54.21	SOK,SOK,SOK,107=104,S@58.00,49.00	57.14	OK,OK,OK,70=70,S@40.00,30.00	0	VLOW,VLOW,VLOW,24=24,S@0.00,24.00	27.5	OK,OK,OK,80=80,S@22.00,58.00
PDE4B	SmeALTA0003523-2/2	Contig3650:8085-8263	28	Contig3650:6975,8113+8085-8263	Alt3	-20.65	100	OK,OK,OK,86=86,S@86.00,0.00	100	LOW,LOW,LOW,39=39,S@39.00,0.00	100	OK,OK,OK,47=47,S@47.00,0.00	83.39	LOW,LOW,LOW,37=37,S@30.85,6.15	71.43	VLOW,VLOW,VLOW,21=15,C2@15.00,6.00	83.24	OK,OK,OK,55=55,S@45.78,9.22	92.66	LOW,LOW,LOW,28=28,S@25.94,2.06	31.19	VLOW,VLOW,VLOW,22=22,S@6.86,15.14	83.93	OK,OK,OK,51=51,S@42.80,8.20
LARS2	SmeEX0002834	Contig3119:10446-10523	78	Contig3119:10395,10446-10523,12400	S	-20.64	100	VLOW,VLOW,VLOW,B2,S@58.00,0.00	100	SOK,SOK,SOK,OK,S@170.00,0.00	98.97	SOK,SOK,SOK,OK,S@192.00,2.00	93.22	OK,OK,OK,OK,S@53.14,3.86	83.84	OK,OK,OK,OK,C1@76.29,14.71	60	OK,OK,OK,B1,C1@52.80,35.20	86.09	SOK,SOK,OK,B1,C1@92.12,14.88	100	SOK,SOK,SOK,OK,S@121.00,0.00	92.06	SOK,SOK,SOK,B1,S@111.39,9.61
cds_no_hit	SmeEX6038224	Contig1439:82231-82279	49	Contig1439:75921,82231-82279,85093	ANN	-20.19	89.27	SOK,SOK,N,OK,C3@122.30,14.70	91.86	SOK,SOK,N,OK,C2@105.64,9.36	100	OK,OK,N,OK,C3@73.00,0.00	75.77	OK,OK,N,B1,C3@47.74,15.26	65.81	OK,OK,LOW,OK,C2@55.94,29.06	78.98	OK,OK,N,OK,C3@64.76,17.24	70.55	LOW,LOW,VLOW,B1,C3@55.03,22.97	81.67	SOK,SOK,N,B1,C2@95.55,21.45	80.68	OK,OK,N,B1,C3@65.35,15.65
DNA2	SmeEX0001577	Contig36:317599-317749	151	Contig36:312058,317599-317749,324002	C3	-20.11	76.71	OK,OK,VLOW,Bn,C3@56.77,17.23	100	VLOW,VLOW,N,Bn,C3@70.00,0.00	92.28	SOK,SOK,N,Bn,C3@111.66,9.34	60.67	VLOW,VLOW,N,Bn,C3@16.99,11.01	63.94	LOW,LOW,N,Bn,C3@25.58,14.42	84.05	OK,OK,N,Bn,C3@37.82,7.18	100	OK,OK,N,Bn,C3@56.00,0.00	100	N,N,N,Bn,C3@45.00,0.00	67.76	SOK,SOK,VLOW,Bn,C3@93.51,44.49
CHD1L	SmeEX0001170	Contig2133:30332-30435	104	Contig2133:30205,30332-30435,30479	S	-19.91	100	OK,OK,OK,OK,S@48.00,0.00	100	SOK,SOK,SOK,OK,S@124.00,0.00	100	SOK,SOK,SOK,OK,S@155.00,0.00	90	OK,OK,OK,OK,C1@51.30,5.70	71.7	OK,OK,OK,OK,C1@65.25,25.75	78.57	LOW,LOW,LOW,B1,C1@39.28,10.72	100	OK,OK,OK,OK,S@76.00,0.00	58.24	LOW,LOW,VLOW,B2,C1@41.93,30.07	70.05	SOK,SOK,SOK,OK,C1@111.38,47.62
CPVL	SmeALTA0001211-2/2	Contig5425:-25620	96	Contig5425:28171,-25620+25524	Alt3	-19.79	100	SOK,SOK,SOK,115=115,S@115.00,0.00	71.88	OK,OK,OK,96=96,S@69.00,27.00	74.39	OK,OK,OK,82=82,S@61.00,21.00	65	OK,OK,OK,60=60,S@39.00,21.00	59.79	OK,OK,OK,97=97,S@58.00,39.00	62.11	OK,OK,OK,95=95,S@59.00,36.00	37.08	OK,OK,OK,89=89,S@33.00,56.00	84.16	SOK,SOK,SOK,101=101,S@85.00,16.00	63.54	OK,OK,OK,96=96,S@61.00,35.00
SENP1	SmeEX6002877	Contig2766:35403-35437	35	Contig2766:35482,35403-35437,35356	ANN	-19.62	100	OK,OK,OK,OK,S@59.00,0.00	100	SOK,SOK,SOK,OK,S@101.00,0.00	100	OK,OK,OK,OK,S@65.00,0.00	77.14	OK,OK,OK,OK,C1@49.37,14.63	80.36	OK,SOK,OK,OK,C1@66.70,16.30	83.64	SOK,SOK,OK,OK,C1@84.48,16.52	73.41	SOK,SOK,SOK,B1,C1@95.43,34.57	86.71	SOK,SOK,SOK,B1,C1@247.99,38.01	100	SOK,SOK,SOK,OK,S@155.00,0.00
cds_no_hit	SmeEX0006013	Contig22857:8227-8393	167	Contig22857:8122,8227-8393,8440	S	-19.4	100	OK,OK,OK,OK,S@74.00,0.00	100	LOW,LOW,LOW,OK,S@30.00,0.00	100	LOW,LOW,LOW,OK,S@36.00,0.00	69.7	OK,OK,OK,OK,S@39.03,16.97	80.33	OK,OK,OK,OK,S@44.18,10.82	91.78	OK,OK,OK,OK,S@64.25,5.75	78.49	OK,OK,OK,B1,S@65.15,17.85	100	OK,OK,OK,OK,S@93.00,0.00	75.51	VLOW,VLOW,VLOW,B1,S@32.47,10.53
PTDSS2	SmeEX0004085	Contig2426:60938-61005	68	Contig2426:62955,60938-61005,49485	S	-19.27	100	SOK,SOK,SOK,B1,S@144.00,0.00	94.09	SOK,SOK,SOK,OK,S@124.20,7.80	100	SOK,SOK,SOK,OK,S@175.00,0.00	81.01	SOK,SOK,SOK,OK,S@178.22,41.78	79.43	SOK,SOK,SOK,OK,S@271.65,70.35	75.84	SOK,SOK,SOK,OK,S@310.19,98.81	70.22	SOK,SOK,SOK,OK,S@124.99,53.01	100	SOK,SOK,SOK,B1,S@144.00,0.00	81.63	SOK,SOK,SOK,B1,S@146.93,33.07
XRCC1	SmeEX6012814	Contig202:98922-99013	92	Contig202:95387,98922-99013,103450	ANN	-19.25	100	LOW,LOW,N,B1,C3@39.00,0.00	100	SOK,SOK,N,B1,C3@117.00,0.00	100	SOK,SOK,N,OK,C3@177.00,0.00	82.59	OK,OK,N,OK,C3@50.38,10.62	78.08	SOK,SOK,LOW,B1,C3@117.12,32.88	81.59	SOK,SOK,VLOW,B1,C3@116.67,26.33	93.27	OK,OK,N,B1,C3@77.41,5.59	100	OK,OK,N,B1,C3@93.00,0.00	93.37	LOW,LOW,N,B2,C3@105.51,7.49
POLG	SmeEX6007863	Contig704:116522-116939	418	Contig704:118857,116522-116939,116466	ANN	-19.23	100	OK,OK,OK,OK,S@70.00,0.00	100	SOK,SOK,SOK,OK,S@149.00,0.00	100	SOK,SOK,SOK,OK,S@191.00,0.00	69.4	VLOW,LOW,VLOW,OK,C2@20.13,8.87	78.33	OK,OK,OK,OK,C2@56.40,15.60	94.57	OK,SOK,OK,B1,C1@77.55,4.45	100	SOK,SOK,SOK,OK,S@105.00,0.00	100	SOK,SOK,SOK,B1,S@147.00,0.00	77.51	SOK,SOK,SOK,B1,C2@155.02,44.98
C2orf67	SmeEX6037086	Contig2633:55540-55766	227	Contig2633:55806,55540-55766,55497	ANN	-19.23	100	SOK,SOK,SOK,OK,S@124.00,0.00	100	SOK,SOK,SOK,OK,S@190.00,0.00	95.06	SOK,SOK,SOK,OK,S@225.29,11.71	66.94	SOK,SOK,SOK,OK,C1@88.36,43.64	86.36	SOK,SOK,SOK,OK,C1@177.04,27.96	84.08	SOK,SOK,SOK,OK,C1@147.14,27.86	88.64	SOK,SOK,SOK,OK,C1@220.71,28.29	100	SOK,SOK,SOK,OK,S@224.00,0.00	100	SOK,SOK,SOK,OK,S@271.00,0.00
CCNL1	SmeALTD0000606-2/2	Contig958:106430-106662	168	Contig958:106598+106430-106662,104946	Alt5	-19.19	49.76	SOK,SOK,SOK,410=148,C3@204.02,205.98	59.06	SOK,SOK,SOK,530=188,C3@313.02,216.98	64.93	SOK,SOK,SOK,750=259,C3@486.98,263.02	38.06	SOK,SOK,SOK,360=199,C2@137.02,222.98	35.66	SOK,SOK,SOK,429=256,C2@152.98,276.02	42.45	SOK,SOK,SOK,497=283,C2@210.98,286.02	38.73	SOK,SOK,SOK,426=260,C2@164.99,261.01	39.05	SOK,SOK,SOK,507=312,C2@197.98,309.02	50.22	SOK,SOK,SOK,693=364,C2@348.02,344.98
	SmeEX0000080	Contig20525:9866-10266	401	Contig20525:6306,9866-10266,12571	S	-19.17	100	SOK,SOK,SOK,OK,S@103.00,0.00	100	OK,OK,OK,OK,S@82.00,0.00	100	SOK,SOK,SOK,OK,S@116.00,0.00	73.91	VLOW,VLOW,VLOW,B1,S@29.56,10.44	84.81	OK,OK,OK,B1,S@61.91,11.09	83.78	LOW,LOW,LOW,OK,S@28.49,5.51	89.55	SOK,SOK,SOK,OK,S@113.73,13.27	43.4	LOW,LOW,LOW,B2,S@16.49,21.51	81.36	SOK,SOK,SOK,B1,S@87.06,19.94
NFKB1	SmeEX0003405	Contig311:150816-150865	50	Contig311:149789,150816-150865,151630	C2	-19.14	100	VLOW,VLOW,N,Bn,C3@31.00,0.00	64.49	SOK,SOK,OK,B2,C2@115.44,63.56	79.58	SOK,SOK,LOW,B2,C3@144.04,36.96	76.2	SOK,SOK,LOW,B2,C3@97.54,30.46	51.69	SOK,SOK,OK,B2,C2@81.15,75.85	58.75	SOK,SOK,VLOW,B2,C3@62.86,44.14	45.14	SOK,SOK,OK,B2,C2@69.52,84.48	55.7	SOK,SOK,SOK,B2,C2@116.97,93.03	53.47	SOK,SOK,OK,B2,C3@69.51,60.49
SENP1	SmeEX6002875	Contig2766:35606-35665	60	Contig2766:35712,35606-35665,35560	ANN	-19.13	100	SOK,SOK,SOK,OK,S@179.00,0.00	100	SOK,SOK,SOK,OK,S@244.00,0.00	100	OK,OK,OK,B1,S@90.00,0.00	76.67	LOW,LOW,LOW,B1,C1@57.50,17.50	85.17	SOK,SOK,SOK,B1,C1@97.09,16.91	80.77	OK,OK,OK,B1,C1@75.12,17.88	76.44	SOK,SOK,SOK,OK,C1@140.65,43.35	52.57	SOK,SOK,LOW,B2,C2@84.11,75.89	100	SOK,SOK,SOK,OK,S@197.00,0.00
MIB1	SmeEX0003121	Contig100:191776-191954	179	Contig100:193256,191776-191954,189312	S	-19.07	100	SOK,SOK,SOK,OK,S@215.00,0.00	92.96	SOK,SOK,SOK,OK,S@178.48,13.52	96.61	SOK,SOK,SOK,OK,S@280.17,9.83	81.89	SOK,SOK,SOK,OK,S@370.14,81.86	73.57	SOK,SOK,SOK,OK,S@468.64,168.36	76.9	SOK,SOK,SOK,OK,S@376.81,113.19	72.85	SOK,SOK,SOK,OK,S@227.29,84.71	86.08	SOK,SOK,SOK,B1,S@621.50,100.50	76.63	SOK,SOK,SOK,B1,S@405.37,123.63
SAV1	SmeEX6032289	Contig138:94660-94954	295	Contig138:94032,94660-94954,95162	ANN	-19.04	84.9	SOK,SOK,OK,OK,C3@428.75,76.25	96.1	SOK,SOK,N,OK,C3@389.20,15.80	91.09	SOK,SOK,OK,OK,C3@567.49,55.51	62.65	SOK,SOK,OK,OK,C3@129.06,76.94	77.98	SOK,SOK,OK,OK,C3@305.68,86.32	74.34	SOK,SOK,OK,OK,C3@284.72,98.28	88.9	SOK,SOK,VLOW,OK,C3@305.82,38.18	74.15	SOK,SOK,OK,OK,C3@280.29,97.71	92.36	SOK,SOK,OK,OK,C3@446.10,36.90
SLC45A1(3)	SmeEX0004742	Contig74:281114-281147	34	Contig74:280929,281114-281147,281197	S	-18.97	100	VLOW,VLOW,VLOW,B1,S@22.00,0.00	100	VLOW,VLOW,VLOW,B1,S@28.00,0.00	71.6	OK,OK,OK,OK,S@31.50,12.50	94.78	OK,OK,OK,OK,S@54.97,3.03	62.26	LOW,LOW,LOW,OK,S@24.28,14.72	57.65	VLOW,VLOW,VLOW,B1,S@17.87,13.13	100	N,N,N,B2,S@24.00,0.00	73.57	OK,SOK,OK,B1,S@66.21,23.79	100	VLOW,VLOW,VLOW,OK,S@19.00,0.00
PI4K2B	SmeEX0003765	Contig36:127646-127704	59	Contig36:123116,127646-127704,128383	S	-18.95	100	OK,OK,OK,OK,S@70.00,0.00	100	SOK,SOK,SOK,OK,S@106.00,0.00	91.09	SOK,SOK,SOK,OK,S@175.80,17.20	80.17	SOK,SOK,SOK,OK,S@87.39,21.61	81.41	SOK,SOK,SOK,B1,S@198.64,45.36	72.66	SOK,SOK,SOK,OK,S@174.38,65.62	97.97	SOK,SOK,SOK,OK,S@191.04,3.96	100	OK,OK,OK,OK,S@93.00,0.00	82.53	SOK,SOK,SOK,B1,S@172.49,36.51
SOLH	SmeALTD0003018-2/2	Contig5279:38075-38429	4	Contig5279:38075-38425+38429,47828	Alt5	-18.9	100	OK,OK,OK,84=84,S@84.00,0.00	100	SOK,SOK,SOK,129=129,S@129.00,0.00	99.35	SOK,SOK,SOK,153=153,S@152.01,0.99	73.53	LOW,LOW,LOW,34=34,S@25.00,9.00	87.69	OK,OK,OK,65=65,S@57.00,8.00	81.43	OK,OK,OK,70=70,S@57.00,13.00	69.51	OK,OK,OK,82=82,S@57.00,25.00	100	OK,OK,OK,43=43,S@43.00,0.00	96.49	OK,OK,OK,57=57,S@55.00,2.00
SFRS4	SmeEX6014649	Contig2837:61960-62113	154	Contig2837:62370,61960-62113,61910	ANN	-18.88	45.26	SOK,SOK,SOK,OK,C2@214.99,260.01	45.35	SOK,SOK,SOK,OK,C2@833.53,1004.47	49.1	SOK,SOK,SOK,OK,C2@1743.05,1806.95	30.66	SOK,SOK,SOK,OK,C3@189.48,428.52	30.27	SOK,SOK,SOK,OK,C3@554.24,1276.76	22.13	SOK,SOK,SOK,OK,C3@332.17,1168.83	33.44	SOK,SOK,SOK,OK,C3@693.21,1379.79	25.26	SOK,SOK,SOK,OK,C3@616.34,1823.66	37.43	SOK,SOK,SOK,OK,C2@1598.26,2671.74
METTL4	SmeEX0003086	Contig1345:33518-33692	175	Contig1345:15824,33518-33692,40085	C1	-18.85	54.84	SOK,SOK,SOK,B2,S@65.81,54.19	56.6	SOK,SOK,SOK,B1,C1@104.14,79.86	54.36	SOK,SOK,OK,B2,C1@62.51,52.49	35.4	SOK,SOK,SOK,B2,C1@54.16,98.84	29.41	OK,OK,OK,B1,C1@22.65,54.35	44.44	OK,OK,OK,B2,C1@40.44,50.56	35.82	OK,OK,OK,B2,C1@32.60,58.40	27.87	OK,OK,OK,B2,S@21.74,56.26	43.4	OK,OK,OK,B2,S@32.98,43.02
cds_no_hit	SmeEX6003460	Contig27627:8050-8196	147	Contig27627:8244,8050-8196,8004	ANN	-18.85	72.81	SOK,SOK,SOK,OK,C1@143.44,53.56	81.13	SOK,SOK,SOK,OK,C1@233.65,54.35	73.33	SOK,SOK,OK,OK,C1@85.80,31.20	52.14	OK,OK,OK,OK,C2@46.40,42.60	73.33	SOK,SOK,OK,OK,C1@76.26,27.74	45.26	OK,OK,OK,OK,C2@31.23,37.77	60.59	SOK,SOK,SOK,OK,C2@98.76,64.24	75.82	SOK,SOK,SOK,OK,C1@181.97,58.03	100	SOK,SOK,SOK,OK,S@122.00,0.00
SLC33A1	SmeEX0004704	Contig121:87410-87510	101	Contig121:87555,87410-87510,87368	S	-18.64	42.2	SOK,SOK,SOK,OK,C2@71.32,97.68	42.5	SOK,SOK,OK,OK,C2@49.73,67.27	44.22	OK,OK,LOW,B1,C2@31.40,39.60	34.76	OK,OK,LOW,B1,C2@23.29,43.71	22.64	SOK,SOK,OK,OK,C3@30.56,104.44	15.59	SOK,SOK,LOW,OK,C3@19.02,102.98	45.36	SOK,SOK,OK,OK,C2@46.72,56.28	22.52	SOK,SOK,OK,B1,C3@36.48,125.52	58.47	SOK,SOK,OK,OK,C2@72.50,51.50
SAV1	SmeEX6032290	Contig138:94179-94618	440	Contig138:94032,94179-94618,95162	ANN	-18.57	83.45	SOK,SOK,OK,OK,C3@372.19,73.81	96.46	SOK,SOK,N,OK,C3@424.42,15.58	90.26	SOK,SOK,OK,B1,C3@574.05,61.95	64.65	SOK,SOK,OK,B1,C3@140.29,76.71	78.72	SOK,SOK,OK,B1,C3@314.88,85.12	71.08	SOK,SOK,OK,B1,C3@228.17,92.83	88.35	SOK,SOK,VLOW,OK,C3@281.84,37.16	77.37	SOK,SOK,OK,OK,C3@338.88,99.12	91.7	SOK,SOK,OK,OK,C3@394.31,35.69
MTHFR	SmeEX0003251	Contig3253:9500-9603	104	Contig3253:9453,9500-9603,10150	S	-18.4	55.9	SOK,SOK,SOK,B2,S@84.97,67.03	52.78	SOK,SOK,SOK,B1,S@58.06,51.94	47.21	SOK,SOK,SOK,B1,S@68.45,76.55	47.24	SOK,SOK,SOK,B1,S@145.03,161.97	26.39	SOK,SOK,SOK,B1,S@68.88,192.12	27.05	SOK,SOK,SOK,B1,C1@71.14,191.86	59.87	SOK,SOK,SOK,B2,S@143.09,95.91	100	SOK,SOK,SOK,B1,S@139.00,0.00	49.85	SOK,SOK,SOK,B2,S@126.62,127.38
cds_no_hit	SmeEX0006182	Contig2136:24217-24265	49	Contig2136:26971,24217-24265,20091	S	-18.34	100	SOK,SOK,SOK,OK,S@605.00,0.00	80.22	SOK,SOK,SOK,OK,S@1052.49,259.51	82.81	SOK,SOK,SOK,OK,S@1092.26,226.74	73.08	SOK,SOK,SOK,B1,S@371.25,136.75	65.72	SOK,SOK,SOK,B1,S@422.58,220.42	69.21	SOK,SOK,SOK,OK,S@460.25,204.75	64.97	SOK,SOK,SOK,OK,S@461.94,249.06	75.87	SOK,SOK,SOK,OK,S@862.64,274.36	70.21	SOK,SOK,SOK,B1,S@742.12,314.88
CAMTA1	SmeEX0000998	Contig197:41011-41055	45	Contig197:43815,41011-41055,36280	C2	-18.3	100	LOW,LOW,N,B1,C3@65.00,0.00	100	LOW,LOW,N,B1,C1@71.00,0.00	98.68	SOK,SOK,N,OK,C2@149.01,1.99	92.73	OK,OK,N,OK,C3@49.15,3.85	83.61	OK,OK,N,OK,C2@46.82,9.18	67.43	OK,OK,N,OK,C3@57.99,28.01	89.25	OK,OK,N,OK,C3@78.54,9.46	100	LOW,LOW,N,B1,C3@48.00,0.00	58.68	OK,OK,N,OK,C3@56.33,39.67
LRRC40	SmeEX6040712	Contig247:124693-124865	173	Contig247:122998,124693-124865,126621	ANN	-18.28	100	SOK,SOK,N,B1,C3@160.00,0.00	100	SOK,SOK,N,OK,C2@249.00,0.00	100	SOK,SOK,N,OK,C2@309.00,0.00	76.1	SOK,SOK,SOK,OK,C2@142.31,44.69	84.26	SOK,SOK,SOK,OK,C2@221.60,41.40	84.79	SOK,SOK,LOW,B1,C2@202.65,36.35	100	SOK,SOK,N,OK,C3@173.00,0.00	100	SOK,SOK,N,OK,C2@173.00,0.00	100	SOK,SOK,N,OK,C2@201.00,0.00
cds_no_hit	SmeALTD0003902-2/3	Contig5136:-2516	6	Contig5136:-2510+2516+2520,2569	Alt5	-18.26	96.35	SOK,SOK,SOK,137=137,S@132.00,5.00	86.96	OK,OK,OK,69=69,S@60.00,9.00	94.12	OK,OK,OK,68=68,S@64.00,4.00	75.44	SOK,SOK,SOK,114=114,S@86.00,28.00	77.55	OK,OK,OK,98=98,S@76.00,22.00	69.66	OK,OK,OK,89=89,S@62.00,27.00	87.58	SOK,SOK,SOK,161=161,S@141.00,20.00	84.19	SOK,SOK,SOK,291=291,S@244.99,46.01	91.16	SOK,SOK,SOK,215=215,S@195.99,19.01
CDC123	SmeEX6006771	Contig2090:39060-39131	72	Contig2090:39010,39060-39131,40001	ANN	-18.03	76.19	OK,OK,VLOW,OK,C2@56.38,17.62	100	OK,OK,VLOW,OK,C3@99.00,0.00	100	SOK,SOK,LOW,OK,C2@109.00,0.00	61.74	OK,OK,OK,OK,C2@57.42,35.58	78.76	SOK,SOK,VLOW,OK,C2@79.55,21.45	81.61	OK,OK,LOW,OK,C2@64.47,14.53	92.05	SOK,SOK,N,OK,C3@155.56,13.44	72.19	SOK,SOK,OK,OK,C2@116.23,44.77	100	SOK,SOK,N,B1,C2@128.00,0.00
RORC	SmeEX6039165	Contig1368:35807-36284	478	Contig1368:35146,35807-36284,50451	ANN	-17.87	100	SOK,SOK,N,OK,C3@241.00,0.00	100	SOK,SOK,N,OK,C3@209.00,0.00	100	SOK,SOK,N,B1,C2@302.00,0.00	77.16	SOK,SOK,N,OK,C2@97.99,29.01	81.08	SOK,SOK,N,OK,C2@137.84,32.16	88.16	SOK,SOK,N,OK,C2@126.07,16.93	97.8	SOK,SOK,N,OK,C2@186.80,4.20	100	SOK,SOK,N,OK,C3@170.00,0.00	100	SOK,SOK,N,OK,C3@103.00,0.00
RCOR3	SmeEX6029987	Contig2967:53054-53231	178	Contig2967:53017,53054-53231,54186	ANN	-17.73	78.7	SOK,SOK,SOK,B1,C2@504.47,136.53	96.12	SOK,SOK,VLOW,OK,C2@549.81,22.19	99.35	SOK,SOK,VLOW,OK,C2@629.88,4.12	70.36	SOK,SOK,SOK,B1,C2@244.15,102.85	73.07	SOK,SOK,SOK,B1,C2@436.96,161.04	77.54	SOK,SOK,SOK,B1,C2@500.91,145.09	98.93	SOK,SOK,N,B1,C2@565.88,6.12	100	SOK,SOK,N,OK,C2@734.00,0.00	95.62	SOK,SOK,LOW,B1,C2@701.85,32.15
SUZ12	SmeEX6006892	Contig19319:7943-8089	147	Contig19319:1973,7943-8089,12687	ANN	-17.72	100	OK,OK,N,B1,C2@72.00,0.00	100	LOW,LOW,N,B2,C1@69.00,0.00	100	OK,OK,N,OK,C3@60.00,0.00	67.55	VLOW,VLOW,N,B1,C3@24.99,12.01	94.29	OK,OK,N,OK,C3@66.00,4.00	85	OK,OK,N,OK,C3@64.60,11.40	100	OK,OK,N,B1,C3@64.00,0.00	100	OK,OK,N,B1,C2@55.00,0.00	75.47	OK,OK,VLOW,OK,C3@66.41,21.59
ITPK1	SmeEX0002612	Contig2046:21930-22055	126	Contig2046:10809,21930-22055,32526	S	-17.49	92.5	SOK,SOK,SOK,OK,S@502.28,40.72	100	SOK,SOK,SOK,OK,S@220.00,0.00	97.36	SOK,SOK,SOK,OK,S@302.79,8.21	65.07	SOK,SOK,SOK,OK,S@120.38,64.62	86.05	SOK,SOK,SOK,OK,S@326.99,53.01	86.26	SOK,SOK,SOK,OK,S@204.44,32.56	94.84	SOK,SOK,SOK,OK,S@298.75,16.25	100	SOK,SOK,SOK,OK,C1@282.00,0.00	88.47	SOK,SOK,SOK,OK,S@299.91,39.09
SLC26A11	SmeEX6032602	Contig324:148655-148742	88	Contig324:144571,148655-148742,152332	ANN	-17.48	100	OK,OK,N,OK,C3@62.00,0.00	100	LOW,LOW,N,B1,C3@41.00,0.00	100	OK,OK,N,OK,C3@46.00,0.00	72.78	VLOW,VLOW,N,B1,C3@23.29,8.71	92.6	OK,OK,N,OK,C3@49.08,3.92	82.19	LOW,LOW,N,OK,C3@25.48,5.52	100	VLOW,VLOW,N,B1,C3@25.00,0.00	100	N,N,N,B2,C3@16.00,0.00	100	N,N,N,B2,C3@18.00,0.00
TARDBP	SmeALTA0004810-2/2	Contig238:63268-63947	222	Contig238:71159,63268-63947+63725	Alt3	-17.43	30.54	SOK,SOK,SOK,429=429,S@131.02,297.98	20.1	SOK,SOK,SOK,617=617,S@124.02,492.98	18.2	SOK,SOK,SOK,434=434,S@78.99,355.01	5.01	SOK,SOK,SOK,539=539,S@27.00,512.00	6.27	SOK,SOK,SOK,526=526,S@32.98,493.02	5.28	SOK,SOK,SOK,625=625,S@33.00,592.00	11.36	SOK,SOK,SOK,572=572,S@64.98,507.02	6.71	SOK,SOK,SOK,343=343,S@23.02,319.98	4.81	SOK,SOK,SOK,312=312,S@15.01,296.99
ZW10	SmeALTD0003708-2/3	Contig5903:-19261	8	Contig5903:-19253+19261+19264,19303	Alt5	-17.43	100	SOK,SOK,SOK,128=128,S@128.00,0.00	100	OK,OK,OK,84=84,S@84.00,0.00	100	SOK,SOK,SOK,151=151,S@151.00,0.00	80	LOW,LOW,LOW,25=25,S@20.00,5.00	83.93	OK,OK,OK,56=56,S@47.00,9.00	83.78	LOW,LOW,LOW,37=37,S@31.00,6.00	85.42	OK,OK,OK,48=48,S@41.00,7.00	100	OK,OK,OK,92=92,S@92.00,0.00	100	OK,OK,OK,88=88,S@88.00,0.00
SHKBP1	SmeEX0004542	Contig21618:2132-2212	81	Contig21618:2087,2132-2212,2263	S	-17.36	100	SOK,SOK,SOK,OK,S@104.00,0.00	100	SOK,SOK,SOK,B1,S@136.00,0.00	96.04	OK,OK,OK,OK,S@95.08,3.92	77.78	OK,OK,OK,OK,S@62.22,17.78	86.96	OK,OK,OK,OK,C1@74.79,11.21	79.22	OK,OK,OK,B1,C1@54.66,14.34	74.36	OK,OK,OK,OK,C1@50.56,17.44	100	SOK,SOK,SOK,OK,S@108.00,0.00	73.74	VLOW,VLOW,VLOW,B2,C1@63.42,22.58
ANK3	SmeINT0001613	Contig3680:34184-35660	1477	Contig3680:35661-35759=34079-34183:-	IR	-17.32	41.98	OK,OK,NA,25=30=38,0.13@39.04,53.96	43.12	OK,OK,NA,26=21=31,0.233@33.63,44.37	37.38	SOK,SOK,NA,24=56=67,0.0693@54.95,92.05	20.79	OK,OK,NA,7=14=40,0.382@12.68,48.32	31.96	OK,OK,NA,13=18=33,0.449@20.45,43.55	17.76	OK,OK,NA,7=12=44,0.853@11.19,51.81	57.63	OK,OK,NA,29=39=25,0.0508@53.6,39.4	26.79	SOK,SOK,NA,0=60=82,1.71e-09@38.04,103.96	37.29	OK,OK,NA,18=26=37,0.641@30.2,50.8
CAPN9	SmeALTD0000534-4/4	Contig540:-84411	67	Contig540:-84344+84372+84390+84411,84443	Alt5	-17.29	27.48	SOK,SOK,SOK,229=229,S@62.93,166.07	14.58	SOK,SOK,SOK,192=192,S@27.99,164.01	22.38	SOK,SOK,SOK,281=271,S@62.89,218.11	6.32	SOK,SOK,SOK,204=183,C1@12.89,191.11	1.81	SOK,SOK,SOK,220=213,S@3.98,216.02	4.45	SOK,SOK,SOK,224=224,S@9.97,214.03	15.85	SOK,SOK,SOK,138=138,S@21.87,116.13	6.08	SOK,SOK,SOK,180=180,S@10.94,169.06	0	SOK,SOK,SOK,197=188,S@0.00,197.00
EFHC2(7)	SmeEX0001804	Contig478:54208-54274	67	Contig478:59071,54208-54274,50840	S	-17.26	80	SOK,SOK,SOK,B2,S@100.80,25.20	88.6	SOK,SOK,SOK,OK,S@190.49,24.51	81.25	OK,OK,OK,OK,S@70.69,16.31	69.09	SOK,SOK,SOK,OK,S@192.76,86.24	66.83	SOK,SOK,SOK,OK,S@114.28,56.72	62.14	SOK,SOK,SOK,OK,S@103.77,63.23	65.85	SOK,SOK,SOK,OK,S@89.56,46.44	52.07	SOK,SOK,SOK,OK,S@95.81,88.19	85.05	SOK,SOK,SOK,OK,S@168.40,29.60
HIRA	SmeEX0002459	Contig13499:12649-12719	71	Contig13499:10653,12649-12719,15134	S	-17.16	100	SOK,SOK,SOK,B1,S@198.00,0.00	100	SOK,SOK,SOK,OK,S@302.00,0.00	96.04	SOK,SOK,SOK,B1,S@285.24,11.76	89.86	SOK,SOK,SOK,OK,S@117.72,13.28	87.06	SOK,SOK,SOK,OK,S@138.43,20.57	67.63	SOK,SOK,SOK,OK,S@136.61,65.39	93.41	SOK,SOK,SOK,OK,S@164.40,11.60	44.68	SOK,SOK,SOK,B2,S@45.57,56.43	93.4	SOK,SOK,SOK,OK,S@191.47,13.53
LRRC61	SmeEX6008902	Contig32:173392-173460	69	Contig32:173505,173392-173460,172491	ANN	-17.13	100	SOK,SOK,SOK,OK,S@136.00,0.00	100	SOK,SOK,SOK,OK,S@157.00,0.00	100	SOK,SOK,OK,OK,C1@101.00,0.00	90	OK,OK,OK,OK,C1@85.50,9.50	80.15	SOK,SOK,SOK,OK,C1@94.58,23.42	78.46	SOK,SOK,SOK,OK,C1@91.01,24.99	90	OK,OK,OK,OK,C1@68.40,7.60	100	OK,OK,OK,OK,S@78.00,0.00	100	VLOW,VLOW,VLOW,OK,S@26.00,0.00
ANAPC4	SmeALTA0000228-2/2	Contig452:32927-33023	11	Contig452:33065,32927-33023+33012	Alt3	-16.9	100	SOK,SOK,SOK,115=115,S@115.00,0.00	100	SOK,SOK,SOK,134=134,S@134.00,0.00	95.95	OK,OK,OK,70=67,S@67.17,2.83	76.09	OK,OK,LOW,40=30,C2@30.44,9.56	87.88	OK,OK,OK,94=82,C1@82.61,11.39	81.27	OK,OK,OK,56=45,C1@45.51,10.49	92.18	SOK,SOK,OK,109=94,C1@100.48,8.52	94.77	SOK,SOK,SOK,235=222,C1@222.71,12.29	100	OK,OK,OK,83=83,S@83.00,0.00
XRCC1	SmeEX6012815	Contig202:98713-98871	159	Contig202:95387,98713-98871,103450	ANN	-16.84	100	OK,OK,N,OK,C3@58.00,0.00	100	SOK,SOK,N,B1,C3@121.00,0.00	100	SOK,SOK,N,OK,C3@197.00,0.00	87.1	OK,OK,N,OK,C2@74.91,11.09	82.16	SOK,SOK,LOW,OK,C3@156.93,34.07	80.22	SOK,SOK,VLOW,B1,C3@107.49,26.51	95.07	SOK,SOK,N,OK,C2@111.23,5.77	100	SOK,SOK,N,OK,C2@163.00,0.00	94.62	SOK,SOK,N,B1,C3@134.36,7.64
XKR6	SmeEX0005763	Contig793:47071-47273	203	Contig793:52466,47071-47273,44779	S	-16.75	89.21	SOK,SOK,SOK,B1,S@203.40,24.60	98.05	SOK,SOK,SOK,OK,S@199.04,3.96	90.72	SOK,SOK,SOK,OK,S@205.03,20.97	64.18	SOK,SOK,SOK,OK,S@70.60,39.40	84.35	SOK,SOK,SOK,B1,S@89.41,16.59	79.2	SOK,SOK,SOK,OK,S@88.70,23.30	93.37	SOK,SOK,SOK,OK,S@163.40,11.60	100	SOK,SOK,SOK,OK,S@172.00,0.00	100	SOK,SOK,SOK,B1,S@118.00,0.00
MAPK14	SmeEX0003013	Contig958:36414-36449	36	Contig958:36495,36414-36449,22395	S	-16.66	32.15	SOK,SOK,SOK,OK,S@146.93,310.07	29.03	SOK,SOK,SOK,OK,S@102.77,251.23	32.25	SOK,SOK,SOK,OK,S@155.77,327.23	13.89	SOK,SOK,SOK,B1,S@65.84,408.16	11.99	SOK,SOK,SOK,OK,S@41.01,300.99	17.56	SOK,SOK,SOK,B1,S@84.81,398.19	30.77	SOK,SOK,SOK,OK,S@89.23,200.77	28.52	SOK,SOK,SOK,OK,S@85.27,213.73	28.69	SOK,SOK,SOK,OK,S@120.50,299.50
ACACA	SmeEX6034975	Contig7413:29961-30002	42	Contig7413:26729,29961-30002,32078	ANN	-16.54	100	LOW,LOW,LOW,B1,S@46.00,0.00	100	OK,OK,OK,B1,S@67.00,0.00	100	OK,OK,OK,OK,S@76.00,0.00	88.46	VLOW,VLOW,VLOW,B2,S@43.35,5.65	74.03	OK,OK,OK,B1,S@49.60,17.40	87.88	OK,OK,OK,B1,S@81.73,11.27	100	VLOW,VLOW,VLOW,B1,S@36.00,0.00	100	VLOW,VLOW,VLOW,B1,S@37.00,0.00	100	OK,OK,OK,OK,S@52.00,0.00
TMX3	SmeEX6000014	Contig2032:19109-19148	40	Contig2032:19061,19109-19148,20807	ANN	-16.51	97.6	SOK,SOK,N,B1,C3@124.93,3.07	100	SOK,SOK,N,OK,C3@187.00,0.00	100	SOK,SOK,N,B1,C3@236.00,0.00	89.66	OK,SOK,N,OK,C3@81.59,9.41	83.3	SOK,SOK,N,B1,C3@87.46,17.54	75.12	SOK,SOK,N,OK,C3@81.13,26.87	92.92	OK,OK,N,OK,C3@63.19,4.81	100	OK,OK,N,B1,C3@76.00,0.00	100	OK,SOK,N,B1,C3@95.00,0.00
NGLY1	SmeEX0003419	Contig1802:97445-97561	117	Contig1802:90624,97410+97445-97561,97612	S	-16.45	100	OK,OK,OK,B1,S@90.00,0.00	100	SOK,SOK,SOK,OK,S@168.00,0.00	94.37	SOK,SOK,SOK,OK,S@130.23,7.77	69.81	OK,OK,OK,OK,S@62.83,27.17	91.67	OK,OK,OK,OK,S@63.25,5.75	83.54	SOK,SOK,SOK,OK,S@121.13,23.87	100	SOK,SOK,SOK,OK,S@104.00,0.00	100	OK,OK,OK,B1,S@54.00,0.00	100	OK,OK,OK,OK,S@89.00,0.00
FOXP2	SmeALTA0001958-2/2	Contig534:26035-26213	3	Contig534:25274,26038+26035-26213	Alt3	-16.37	100	LOW,LOW,LOW,28=28,S@28.00,0.00	88.24	OK,OK,OK,85=85,S@75.00,10.00	80.49	SOK,SOK,SOK,164=164,S@132.00,32.00	82.14	LOW,LOW,LOW,28=28,S@23.00,5.00	74.04	SOK,SOK,SOK,104=104,S@77.00,27.00	63.44	OK,OK,OK,93=93,S@59.00,34.00	71.83	OK,OK,OK,71=71,S@51.00,20.00	100	VLOW,VLOW,VLOW,23=23,S@23.00,0.00	85.31	SOK,SOK,SOK,211=211,S@180.00,31.00
RBCK1	SmeEX6016532	Contig179:22946-23083	138	Contig179:12634,22946-23083,25817	ANN	-16.28	100	SOK,SOK,N,OK,C3@194.00,0.00	100	SOK,SOK,N,OK,C3@299.00,0.00	98.25	SOK,SOK,N,OK,C2@223.03,3.97	81.03	SOK,SOK,SOK,OK,C2@170.16,39.84	88.02	SOK,SOK,VLOW,OK,C2@179.56,24.44	80.36	SOK,SOK,SOK,OK,C2@199.29,48.71	97.01	SOK,SOK,N,OK,C3@256.11,7.89	84	OK,OK,N,OK,C2@77.28,14.72	97.6	SOK,SOK,N,OK,C3@241.07,5.93
SGSM3	SmeEX0004517	Contig3398:5220-5315	96	Contig3398:1617,5220-5315,5392	S	-16.2	100	SOK,SOK,SOK,B1,S@125.00,0.00	100	OK,OK,OK,OK,S@69.00,0.00	100	SOK,SOK,SOK,B1,S@114.00,0.00	72.22	OK,OK,OK,OK,C1@44.78,17.22	89.01	OK,OK,OK,OK,C1@76.55,9.45	90.16	OK,OK,OK,B1,C1@52.29,5.71	100	OK,OK,OK,OK,S@93.00,0.00	100	SOK,SOK,SOK,OK,S@124.00,0.00	100	SOK,SOK,SOK,OK,S@173.00,0.00
FBXL20(2)	SmeEX0002053	Contig4017:25341-25649	309	Contig4017:32975,25341-25649,10493	S	-16.16	100	OK,OK,OK,OK,S@69.00,0.00	100	SOK,SOK,SOK,B1,S@144.00,0.00	87.3	SOK,SOK,SOK,OK,S@206.03,29.97	67.38	SOK,SOK,SOK,B1,S@79.51,38.49	89.23	SOK,SOK,SOK,OK,S@109.75,13.25	82.22	SOK,SOK,SOK,OK,S@101.13,21.87	100	OK,OK,OK,OK,S@75.00,0.00	100	OK,OK,OK,OK,S@44.00,0.00	100	SOK,SOK,SOK,B2,S@171.00,0.00
MCM8	SmeEX0003055	Contig367:43840-43975	136	Contig367:46622,43840-43975,40641	S	-16.16	100	SOK,SOK,SOK,B1,S@117.00,0.00	100	OK,OK,OK,B1,S@52.00,0.00	100	SOK,SOK,SOK,B1,S@265.00,0.00	82.69	OK,OK,OK,B1,S@73.59,15.41	87.35	SOK,SOK,SOK,B1,S@150.24,21.76	81.48	SOK,SOK,SOK,OK,S@151.55,34.45	100	SOK,SOK,SOK,OK,S@175.00,0.00	37.08	OK,OK,OK,B2,S@16.69,28.31	100	SOK,SOK,SOK,OK,S@154.00,0.00
MTA3	SmeALTD0001989-4/4	Contig452:37286-37440	81	Contig452:37286-37359+37363+37433+37440,37480	Alt5	-16.15	94.12	SOK,SOK,SOK,272=272,S@256.01,15.99	77.75	SOK,SOK,SOK,561=561,S@436.18,124.82	93.25	SOK,SOK,SOK,652=652,S@607.99,44.01	81.1	SOK,SOK,SOK,365=365,S@296.01,68.99	66.55	SOK,SOK,SOK,577=577,S@383.99,193.01	69.02	SOK,SOK,SOK,610=610,S@421.02,188.98	73.25	SOK,SOK,SOK,714=714,S@523.00,190.99	67.86	SOK,SOK,SOK,644=644,S@437.02,206.98	79.34	SOK,SOK,SOK,663=663,S@526.02,136.98
C9orf126	SmeEX6015609	Contig414:30735-30807	73	Contig414:28716,30735-30807,34460	ANN	-16.1	100	OK,OK,N,OK,C3@43.00,0.00	100	SOK,SOK,N,B1,C2@132.00,0.00	100	OK,OK,N,OK,C3@78.00,0.00	80	OK,OK,N,OK,C3@57.60,14.40	80.22	OK,OK,N,OK,C3@65.78,16.22	91.49	OK,OK,N,OK,C3@82.34,7.66	91.49	OK,OK,N,OK,C3@82.34,7.66	100	OK,OK,N,B1,C3@58.00,0.00	100	OK,OK,N,B1,C2@64.00,0.00
LIMS1	SmeALTD0001747-2/2	Contig1939:36727-37490	283	Contig1939:36727-37207+37490,41408	Alt5	-16.08	46.55	SOK,SOK,SOK,116=116,S@54.00,62.00	42.22	OK,OK,OK,45=45,S@19.00,26.00	52.94	OK,OK,OK,85=81,S@45.00,40.00	37.36	OK,OK,OK,91=91,S@34.00,57.00	19.48	OK,OK,OK,77=72,C1@15.00,62.00	36.62	OK,OK,OK,71=68,S@26.00,45.00	43.18	OK,OK,OK,88=80,C1@38.00,50.00	96.13	SOK,SOK,SOK,155=155,S@149.00,6.00	24.56	SOK,SOK,SOK,114=111,S@28.00,86.00
SLC26A11	SmeEX6032601	Contig324:148790-148968	179	Contig324:144571,148790-148968,152332	ANN	-15.65	100	OK,OK,N,OK,C2@76.00,0.00	100	LOW,LOW,N,B1,C2@41.00,0.00	100	OK,OK,N,B1,C2@81.00,0.00	71.64	VLOW,VLOW,N,OK,C2@22.21,8.79	93.26	OK,OK,N,OK,C3@55.02,3.98	88.16	LOW,LOW,N,B1,C2@43.20,5.80	100	LOW,LOW,N,OK,C3@35.00,0.00	100	N,N,N,Bn,C3@2.00,0.00	100	LOW,LOW,N,OK,C2@32.00,0.00
FBXO48	SmeEX0002061	Contig502:92050-92163	114	Contig502:92007,92050-92163,95872	S	-15.55	100	SOK,SOK,SOK,OK,S@168.00,0.00	100	SOK,SOK,SOK,OK,S@106.00,0.00	98.4	SOK,SOK,SOK,OK,S@122.02,1.98	77.35	OK,OK,OK,OK,S@67.29,19.71	93.46	SOK,SOK,SOK,OK,C1@138.32,9.68	80.95	SOK,SOK,SOK,OK,C1@92.28,21.72	100	SOK,SOK,SOK,OK,S@113.00,0.00	69.15	SOK,SOK,SOK,B2,S@117.56,52.45	81.31	OK,OK,OK,OK,S@78.87,18.13
CPT1B	SmeALTA0001205-3/3	Contig14696:16435-16643	25	Contig14696:16705,16435-16643+16637+16618	Alt3	-15.55	100	OK,OK,OK,59=59,S@59.00,0.00	100	OK,OK,OK,72=72,S@72.00,0.00	100	SOK,SOK,SOK,118=118,S@118.00,0.00	94.74	VLOW,VLOW,VLOW,19=19,S@18.00,1.00	71.43	LOW,LOW,LOW,28=28,S@20.00,8.00	87.18	LOW,LOW,LOW,39=39,S@34.00,5.00	100	LOW,LOW,LOW,30=30,S@30.00,0.00	100	OK,OK,OK,79=79,S@79.00,0.00	93.81	OK,OK,OK,97=97,S@91.00,6.00
TOP2A	SmeEX6008858	Contig55:283193-283382	190	Contig55:283488,283193-283382,283147	ANN	-15.49	100	VLOW,VLOW,VLOW,B1,S@55.00,0.00	100	OK,OK,OK,B1,S@74.00,0.00	100	SOK,SOK,SOK,B1,S@165.00,0.00	70.78	VLOW,VLOW,VLOW,B1,C1@16.28,6.72	93.42	OK,OK,OK,OK,S@54.18,3.82	89.32	LOW,LOW,LOW,OK,C1@31.26,3.74	100	OK,OK,OK,OK,S@49.00,0.00	100	SOK,SOK,SOK,OK,S@111.00,0.00	100	OK,OK,OK,OK,S@58.00,0.00
ORC5L	SmeEX6006765	Contig16293:2698-2974	277	Contig16293:2655,2698-2974,3460	ANN	-15.41	82.97	SOK,SOK,SOK,OK,C3@240.61,49.39	79.94	SOK,SOK,SOK,OK,C2@236.62,59.38	79.78	SOK,SOK,LOW,OK,C2@127.65,32.35	56.76	SOK,SOK,SOK,OK,C2@131.68,100.32	66.81	SOK,SOK,SOK,OK,C2@127.61,63.39	72.88	SOK,SOK,SOK,OK,C2@148.68,55.32	66.58	SOK,SOK,SOK,B1,C2@205.73,103.27	91.53	SOK,SOK,SOK,OK,C2@538.20,49.80	65.88	SOK,SOK,SOK,OK,C2@323.47,167.53
STX1A	SmeEX0005016	Contig13939:5191-5254	64	Contig13939:1101,5191-5254,5319	C1	-15.37	100	SOK,SOK,SOK,B2,C2@273.00,0.00	88.17	SOK,SOK,SOK,B1,C2@294.49,39.51	80.51	SOK,SOK,SOK,OK,C1@283.40,68.60	76.79	SOK,SOK,SOK,OK,C1@228.07,68.93	73.98	SOK,SOK,SOK,OK,C2@267.07,93.93	71.8	SOK,SOK,SOK,B1,C1@332.43,130.57	65.28	SOK,SOK,SOK,OK,C2@208.24,110.76	81.49	SOK,SOK,SOK,B1,C1@207.80,47.20	81.28	SOK,SOK,SOK,B1,C1@275.54,63.46
MAML2	SmeALTD0001812-2/2	Contig81:-241383	3	Contig81:-241380+241383,241431	Alt5	-15.32	65.71	OK,OK,OK,70=70,S@46.00,24.00	86.3	OK,OK,OK,73=73,S@63.00,10.00	69.51	OK,OK,OK,82=82,S@57.00,25.00	52.7	SOK,SOK,SOK,148=148,S@78.00,70.00	61.72	SOK,SOK,SOK,209=209,S@128.99,80.01	61.13	SOK,SOK,SOK,265=265,S@161.99,103.01	74.11	SOK,SOK,SOK,112=112,S@83.00,29.00	3.57	LOW,LOW,LOW,28=28,S@1.00,27.00	65.74	SOK,SOK,SOK,108=108,S@71.00,37.00
ADCK5	SmeEX6000215	Contig3145:10788-10980	193	Contig3145:14242,10788-10980,10743	ANN	-15.3	82.61	SOK,SOK,SOK,OK,C1@225.53,47.47	88.79	SOK,SOK,SOK,OK,C1@358.71,45.29	85.33	SOK,SOK,SOK,OK,C1@474.43,81.57	51.69	SOK,SOK,SOK,B1,C2@92.53,86.47	82.51	SOK,SOK,SOK,OK,C1@258.26,54.74	76.63	SOK,SOK,SOK,OK,C1@249.05,75.95	81.34	SOK,SOK,SOK,OK,C1@252.97,58.03	87.94	SOK,SOK,SOK,OK,C1@233.04,31.96	81.09	SOK,SOK,SOK,OK,C1@295.17,68.83
UBLCP1	SmeEX0005522	Contig12319:13919-14034	116	Contig12319:14075,13919-14034,11379	S	-15.2	100	SOK,SOK,SOK,OK,S@465.00,0.00	98.96	SOK,SOK,SOK,OK,S@377.04,3.96	86.7	SOK,SOK,SOK,OK,S@352.87,54.13	78.36	SOK,SOK,SOK,OK,S@213.14,58.86	84	SOK,SOK,SOK,OK,S@270.48,51.52	77.7	SOK,SOK,SOK,OK,S@210.57,60.43	86.82	SOK,SOK,SOK,OK,S@283.03,42.97	96.36	SOK,SOK,SOK,OK,S@519.38,19.62	86.46	SOK,SOK,SOK,OK,S@357.08,55.92
GTF2H4	SmeEX6003953	Contig3493:26465-26561	97	Contig3493:26619,26465-26561,26291	ANN	-15.15	100	OK,OK,OK,OK,S@61.00,0.00	100	SOK,SOK,SOK,OK,S@157.00,0.00	97.86	SOK,SOK,SOK,OK,S@181.04,3.96	80.84	SOK,SOK,SOK,OK,C1@190.78,45.22	84.75	SOK,SOK,SOK,OK,C1@174.59,31.41	86.83	SOK,SOK,SOK,B1,C1@135.45,20.55	91.06	SOK,SOK,SOK,OK,S@155.71,15.29	100	SOK,SOK,SOK,OK,S@269.00,0.00	100	SOK,SOK,SOK,OK,S@200.00,0.00
KDSR(5)	SmeEX0002673	Contig2331:43800-43940	141	Contig2331:72311,43800-43940,39738	S	-15.14	100	SOK,SOK,SOK,OK,S@490.00,0.00	89.6	SOK,SOK,SOK,B1,S@421.12,48.88	89.56	SOK,SOK,SOK,OK,S@418.25,48.75	78.58	SOK,SOK,SOK,OK,S@1401.08,381.92	75.93	SOK,SOK,SOK,OK,S@1143.51,362.49	79.24	SOK,SOK,SOK,OK,S@1199.69,314.31	81.09	SOK,SOK,SOK,OK,S@906.59,211.41	68.62	SOK,SOK,SOK,OK,S@806.29,368.71	88.98	SOK,SOK,SOK,OK,S@965.43,119.57
NT5DC3	SmeEX6041002	Contig800:49998-50102	105	Contig800:47483,49998-50102,52748	ANN	-15.1	87.04	SOK,SOK,VLOW,OK,C2@159.28,23.72	73.01	SOK,SOK,VLOW,OK,C2@93.45,34.55	88.68	SOK,SOK,N,OK,C2@125.04,15.96	65.63	SOK,SOK,OK,OK,C2@66.29,34.71	66.59	SOK,SOK,OK,OK,C2@76.58,38.42	71.22	SOK,SOK,LOW,OK,C2@89.02,35.98	67.59	SOK,SOK,SOK,B1,C2@95.30,45.70	100	SOK,SOK,N,OK,C3@136.00,0.00	87.24	OK,OK,N,OK,C2@81.13,11.87
ERC2	SmeEX0001913	Contig5720:8661-8693	33	Contig5720:7832,8661-8693,16575	S	-15.07	100	SOK,SOK,SOK,B1,S@169.00,0.00	90.99	SOK,SOK,SOK,OK,S@262.05,25.95	90.75	SOK,SOK,SOK,OK,S@302.20,30.80	87.26	SOK,SOK,SOK,OK,S@129.14,18.86	77.19	SOK,SOK,SOK,OK,S@119.64,35.36	72.09	SOK,SOK,SOK,OK,S@124.72,48.28	81.21	SOK,SOK,SOK,OK,S@134.00,31.00	66.17	SOK,SOK,SOK,OK,S@194.54,99.46	82.07	SOK,SOK,SOK,OK,S@227.33,49.67
AKAP14	SmeEX0000303	Contig422:97859-97911	53	Contig422:97963,97859-97911,97815	S	-15.04	100	LOW,LOW,LOW,OK,S@34.00,0.00	100	OK,OK,OK,OK,S@73.00,0.00	100	OK,OK,OK,B1,S@56.00,0.00	82.72	SOK,SOK,SOK,OK,S@122.43,25.57	77.78	OK,OK,OK,OK,S@68.45,19.55	94.39	SOK,SOK,SOK,OK,S@98.17,5.83	100	OK,OK,OK,OK,S@73.00,0.00	100	N,N,N,Bl,S@17.00,0.00	86.3	OK,OK,OK,OK,S@58.68,9.32
ARHGAP39	SmeALTA0000386-2/2	Contig21634:3487-3738	15	Contig21634:3444,3502+3487-3738	Alt3	15.11	52.63	OK,OK,OK,76=76,S@40.00,36.00	67.65	LOW,LOW,LOW,34=34,S@23.00,11.00	56.94	OK,OK,OK,72=72,S@41.00,31.00	62.79	OK,OK,OK,43=41,S@27.00,16.00	76.67	OK,OK,OK,60=60,S@46.00,14.00	83.1	OK,OK,OK,71=71,S@59.00,12.00	56.25	OK,OK,OK,80=80,S@45.00,35.00	43.71	SOK,SOK,SOK,167=167,S@73.00,94.00	69.23	SOK,SOK,SOK,104=104,S@72.00,32.00
EDEM2	SmeALTD0001042-2/3	Contig668:56447-56618	27	Contig668:56447-56591+56618+56658,56931	Alt5	15.49	5.37	SOK,SOK,SOK,521=521,S@27.98,493.02	11.39	SOK,SOK,SOK,360=360,S@41.00,319.00	4.9	SOK,SOK,SOK,306=306,S@14.99,291.01	20.2	SOK,SOK,SOK,490=490,S@98.98,391.02	24.23	SOK,SOK,SOK,392=392,S@94.98,297.02	23.71	SOK,SOK,SOK,447=447,S@105.98,341.02	19.09	SOK,SOK,SOK,372=372,S@71.01,300.99	26.82	SOK,SOK,SOK,384=384,S@102.99,281.01	16.2	SOK,SOK,SOK,216=216,S@34.99,181.01
nc_LYRM2	SmeALTD0004100-2/2	Contig560:-62548	102	Contig560:-62446+62548,62672	Alt5	15.99	6.25	LOW,LOW,LOW,32=32,S@2.00,30.00	9.72	OK,OK,OK,72=72,S@7.00,65.00	19.35	LOW,LOW,LOW,31=31,S@6.00,25.00	20.63	OK,OK,OK,63=63,S@13.00,50.00	23.53	LOW,LOW,LOW,34=34,S@8.00,26.00	39.13	VLOW,VLOW,VLOW,23=23,S@9.00,14.00	28.89	OK,OK,OK,45=45,S@13.00,32.00	30	OK,OK,OK,50=50,S@15.00,35.00	0	OK,OK,OK,75=75,S@0.00,75.00
CTPS	SmeALTD0000782-2/3	Contig4931:-24410	48	Contig4931:-24362+24410+24463,24515	Alt5	16.29	0	SOK,SOK,SOK,235=235,S@0.00,235.00	3.34	SOK,SOK,SOK,412=412,S@13.76,398.24	4.11	SOK,SOK,SOK,515=515,S@21.17,493.83	14	SOK,SOK,SOK,233=233,S@32.62,200.38	23.39	SOK,SOK,SOK,349=349,S@81.63,267.37	18.94	SOK,SOK,SOK,349=349,S@66.10,282.90	12.9	SOK,SOK,SOK,351=351,S@45.28,305.72	15.72	SOK,SOK,SOK,381=381,S@59.89,321.11	25.65	SOK,SOK,SOK,660=660,S@169.29,490.71
nc_gene	SmeALTA0006317-2/2	Contig333:116998-	382	Contig333:113506,117380+116998-	Alt3	16.45	61.76	LOW,LOW,LOW,34=34,S@21.00,13.00	38.89	OK,OK,OK,54=54,S@21.00,33.00	51.96	SOK,SOK,SOK,102=102,S@53.00,49.00	76.74	OK,OK,OK,43=43,S@33.00,10.00	57.26	SOK,SOK,SOK,124=124,S@71.00,53.00	67.96	SOK,SOK,SOK,103=103,S@70.00,33.00	55	OK,OK,OK,60=60,S@33.00,27.00	0	N,N,N,9=9,S@0.00,9.00	95.6	OK,OK,OK,91=91,S@87.00,4.00
COMMD2	SmeALTA0001169-2/2	Contig311:-165864	15	Contig311:165922,-165864+165849	Alt3	16.61	0	LOW,LOW,LOW,36=36,S@0.00,36.00	0	VLOW,VLOW,VLOW,24=24,S@0.00,24.00	1.85	OK,OK,OK,54=54,S@1.00,53.00	15.07	OK,OK,OK,73=73,S@11.00,62.00	14.29	OK,OK,OK,84=84,S@12.00,72.00	22.33	SOK,SOK,SOK,103=103,S@23.00,80.00	2.7	OK,OK,OK,74=74,S@2.00,72.00	50	OK,OK,OK,78=78,S@39.00,39.00	3.26	OK,OK,OK,92=92,S@3.00,89.00
CBS	SmeEX6010743	Contig7603:28399-28483	85	Contig7603:28525,28399-28483,24850	ANN	16.67	74.45	SOK,SOK,N,OK,C3@322.37,110.63	74.66	SOK,SOK,LOW,OK,C3@182.92,62.08	76.18	SOK,SOK,N,OK,C3@167.60,52.40	93.83	SOK,SOK,N,OK,C3@408.16,26.84	87.95	SOK,SOK,N,OK,C3@325.42,44.58	93.51	SOK,SOK,N,OK,C3@358.14,24.86	80	SOK,SOK,N,OK,C3@170.40,42.60	100	SOK,SOK,N,OK,C3@243.00,0.00	88.85	SOK,SOK,N,OK,C3@193.69,24.31
nc_LITAF	SmeEX0006373	Contig2931:60691-60726	36	Contig2931:60311,60691-60726,60881	S	16.72	45.17	SOK,SOK,SOK,OK,S@579.08,702.92	55.76	SOK,SOK,SOK,OK,S@893.83,709.17	43.84	SOK,SOK,SOK,OK,S@630.42,807.58	69.04	SOK,SOK,SOK,OK,S@1919.31,860.69	68.37	SOK,SOK,SOK,OK,S@1600.54,740.46	57.52	SOK,SOK,SOK,OK,S@1054.34,778.66	51.86	SOK,SOK,SOK,OK,S@719.30,667.70	69.47	SOK,SOK,SOK,OK,S@1441.50,633.50	49.77	SOK,SOK,SOK,OK,S@770.44,777.56
cds_no_hit	SmeALTD0003962-2/2	Contig64:75409-75554	3	Contig64:75412+75409-75554,75364	Alt5	16.88	51.26	SOK,SOK,SOK,238=238,S@122.00,116.00	46.75	SOK,SOK,SOK,154=154,S@72.00,82.00	75.53	OK,OK,OK,94=94,S@71.00,23.00	64	SOK,SOK,SOK,125=125,S@80.00,45.00	74.32	SOK,SOK,SOK,148=148,S@109.99,38.01	85.87	OK,OK,OK,92=92,S@79.00,13.00	63.37	SOK,SOK,SOK,172=172,S@109.00,63.00	75.11	SOK,SOK,SOK,237=237,S@178.01,58.99	73.79	SOK,SOK,SOK,248=248,S@183.00,65.00
LIN54	SmeALTA0002672-2/2	Contig6917:28133-	12	Contig6917:26468,28145+28133-	Alt3	16.95	18.31	OK,OK,OK,71=71,S@13.00,58.00	20.72	SOK,SOK,SOK,222=222,S@46.00,176.00	16.23	SOK,SOK,SOK,228=228,S@37.00,191.00	23.75	OK,OK,OK,80=80,S@19.00,61.00	41.46	SOK,SOK,SOK,123=123,S@51.00,72.00	40.91	OK,OK,OK,88=88,S@36.00,52.00	33.89	SOK,SOK,SOK,180=176,S@61.00,119.00	25	SOK,SOK,SOK,164=164,S@41.00,123.00	34.74	SOK,SOK,SOK,190=190,S@66.01,123.99
nc_GPX4	SmeALTD0004082-2/2	Contig3305:35098-	42	Contig3305:35140+35098-,35050	Alt5	16.95	15.3	SOK,SOK,SOK,2477=2477,S@378.98,2098.02	11.84	SOK,SOK,SOK,2247=2247,S@266.04,1980.96	9.36	SOK,SOK,SOK,2159=2159,S@202.08,1956.92	30.12	SOK,SOK,SOK,3636=3636,S@1095.16,2540.84	29.35	SOK,SOK,SOK,3295=3295,S@967.08,2327.92	27.89	SOK,SOK,SOK,3019=3019,S@842.00,2177.00	46.68	SOK,SOK,SOK,3288=3288,S@1534.84,1753.16	45.32	SOK,SOK,SOK,3546=3546,S@1607.05,1938.95	45.01	SOK,SOK,SOK,2675=2675,S@1204.02,1470.98
RP3-402G11.5	SmeEX0004376	Contig11565:8427-8547	121	Contig11565:7947,8427-8547,11028	S	16.97	0	OK,OK,OK,Bn,S@0.00,60.00	1.99	OK,OK,OK,Bn,S@1.53,75.47	9.73	SOK,SOK,SOK,B1,S@13.72,127.28	10.59	OK,OK,OK,OK,S@4.98,42.02	30.56	OK,OK,OK,OK,S@28.73,65.27	21.48	OK,OK,OK,B1,S@17.61,64.39	18.39	SOK,SOK,SOK,B1,S@18.94,84.06	10.28	SOK,SOK,SOK,B2,S@18.20,158.80	20.38	SOK,SOK,SOK,B1,S@25.88,101.12
POFUT2	SmeALTD0002407-2/3	Contig70:-31499	4	Contig70:-31495+31499+31504,31549	Alt5	17.15	38.89	SOK,SOK,SOK,126=126,S@49.00,77.00	75.17	SOK,SOK,SOK,145=145,S@109.00,36.00	74.26	SOK,SOK,SOK,136=136,S@100.99,35.01	63.33	OK,OK,OK,90=90,S@57.00,33.00	86.67	OK,OK,OK,75=75,S@65.00,10.00	89.77	OK,OK,OK,88=88,S@79.00,9.00	61.43	OK,OK,OK,70=70,S@43.00,27.00	100	OK,OK,OK,99=99,S@99.00,0.00	65.82	OK,OK,OK,79=79,S@52.00,27.00
COQ10B	SmeALTD0000727-3/4	Contig604:-66848	37	Contig604:-66811+66824+66848+66855,66898	Alt5	17.41	43.75	SOK,SOK,SOK,112=112,S@49.00,63.00	53.29	SOK,SOK,SOK,152=152,S@81.00,71.00	41.51	OK,OK,OK,53=53,S@22.00,31.00	59.38	SOK,SOK,SOK,160=160,S@95.01,64.99	68.33	SOK,SOK,SOK,180=174,S@122.99,57.01	63.08	SOK,SOK,SOK,130=130,S@82.00,48.00	50.83	SOK,SOK,SOK,240=240,S@121.99,118.01	42.25	SOK,SOK,SOK,187=187,S@79.01,107.99	47.47	OK,OK,OK,99=99,S@47.00,52.00
HDHD1A	SmeALTD0001444-2/2	Contig412:-140621	8	Contig412:-140613+140621,140661	Alt5	17.52	0	SOK,SOK,SOK,135=135,S@0.00,135.00	28.04	SOK,SOK,SOK,107=107,S@30.00,77.00	15.79	OK,OK,OK,76=76,S@12.00,64.00	19.72	OK,OK,OK,71=71,S@14.00,57.00	35.48	OK,OK,OK,62=62,S@22.00,40.00	41.18	OK,OK,OK,85=85,S@35.00,50.00	13.39	SOK,SOK,SOK,127=127,S@17.01,109.99	0	SOK,SOK,SOK,147=147,S@0.00,147.00	13.64	OK,OK,OK,88=88,S@12.00,76.00
C9orf98	SmeEX0000922	Contig84:210676-210887	212	Contig84:206916,210676-210887,210975	S	17.59	0	OK,OK,OK,Bn,S@0.00,79.00	0	OK,OK,OK,Bn,S@0.00,30.00	6.15	OK,OK,OK,Bn,S@4.24,64.76	29.21	SOK,SOK,SOK,B2,S@33.59,81.41	17.84	SOK,SOK,SOK,B2,S@19.45,89.55	11.86	SOK,SOK,SOK,B2,S@15.66,116.34	10.67	OK,OK,OK,Bl,S@8.86,74.14	35.88	OK,OK,OK,B2,S@31.93,57.07	5	OK,OK,OK,Bn,S@3.15,59.85
CAPN9	SmeEX0001010	Contig540:102411-102425	15	Contig540:100757,102411-102425,106086	C3	17.86	10.66	SOK,SOK,OK,B2,C2@22.28,186.72	9.22	SOK,SOK,OK,B2,C1@10.05,98.95	10.2	SOK,SOK,OK,B2,C2@11.53,101.47	22.81	OK,SOK,OK,OK,C2@15.74,53.26	37.1	OK,SOK,OK,B2,C2@23.00,39.00	23.75	SOK,SOK,OK,B2,C2@24.46,78.54	28.06	OK,OK,OK,B2,C1@15.99,41.01	0	OK,OK,OK,Bn,C2@0.00,78.00	16.58	OK,SOK,OK,B1,C2@16.41,82.59
MAST3	SmeINT0017086	Contig607:64677-64819	143	Contig607:64820-64943=64611-64676:-	IR	17.86	2.48	SOK,SOK,NA,0=6=118,0.133@3.08,120.92	4.53	SOK,SOK,NA,10=5=158,0.762@7.84,165.16	14.29	SOK,SOK,NA,9=17=78,0.24@14.86,89.14	21.74	OK,OK,NA,7=23=54,0.0799@18.26,65.74	22.71	SOK,SOK,NA,17=40=97,0.315@34.97,119.03	30.43	OK,OK,NA,12=30=48,0.286@27.39,62.61	16.36	OK,OK,NA,14=13=69,0.529@15.71,80.29	0	OK,OK,NA,0=0=70,0.364@0,70	17.29	SOK,SOK,NA,20=26=110,0.728@26.97,129.03
ANK3(5)	SmeEX0000392	Contig3255:18251-18285	35	Contig3255:15729,18251-18285,20808	S	18.18	0	OK,OK,OK,Bn,S@0.00,60.00	16.42	SOK,SOK,SOK,B2,S@39.08,198.92	10.8	SOK,SOK,SOK,OK,S@27.76,229.24	23.01	OK,OK,OK,OK,S@13.81,46.19	30.67	SOK,SOK,SOK,OK,S@38.34,86.66	28.08	OK,SOK,OK,OK,S@25.27,64.73	9.44	SOK,SOK,SOK,B1,S@13.59,130.41	22.35	SOK,SOK,SOK,B2,S@34.20,118.80	11.27	SOK,SOK,SOK,B1,S@31.11,244.89
RBKS	SmeALTD0002633-2/2	Contig2563:-23794	86	Contig2563:-23708+23794,24282	Alt5	18.22	83.96	SOK,SOK,SOK,212=183,C1@178.00,34.00	51.3	SOK,SOK,SOK,115=115,S@59.00,56.00	80.52	OK,OK,OK,77=77,S@62.00,15.00	91.82	SOK,SOK,SOK,159=154,S@145.99,13.01	86.9	SOK,SOK,SOK,145=142,S@126.01,18.99	91.72	SOK,SOK,SOK,169=166,S@155.01,13.99	95.07	SOK,SOK,SOK,142=139,S@135.00,7.00	72.17	SOK,SOK,SOK,212=200,C1@153.00,59.00	94.05	SOK,SOK,SOK,185=182,S@173.99,11.01
cds_no_hit	SmeALTD0003902-3/3	Contig5136:-2520	10	Contig5136:-2510+2516+2520,2569	Alt5	18.26	3.65	SOK,SOK,SOK,137=137,S@5.00,132.00	13.04	OK,OK,OK,69=69,S@9.00,60.00	5.88	OK,OK,OK,68=68,S@4.00,64.00	24.56	SOK,SOK,SOK,114=114,S@28.00,86.00	22.45	OK,OK,OK,98=98,S@22.00,76.00	30.34	OK,OK,OK,89=89,S@27.00,62.00	12.42	SOK,SOK,SOK,161=161,S@20.00,141.00	15.81	SOK,SOK,SOK,291=291,S@46.01,244.99	8.84	SOK,SOK,SOK,215=215,S@19.01,195.99
MVP(2)	SmeEX0003281	Contig4380:19662-19685	24	Contig4380:23818,19662-19685,17361	S	18.3	24.8	SOK,SOK,SOK,B2,S@51.83,157.17	22.82	SOK,SOK,SOK,B2,S@44.96,152.04	19.68	SOK,SOK,SOK,B1,S@50.77,207.23	49.26	SOK,SOK,SOK,OK,S@122.16,125.84	44.31	SOK,SOK,SOK,B1,S@98.37,123.63	28.63	SOK,SOK,SOK,B2,S@60.70,151.30	19.28	SOK,SOK,SOK,OK,S@30.27,126.73	36.46	SOK,SOK,SOK,B2,S@66.72,116.28	14.72	SOK,SOK,SOK,B1,S@36.06,208.94
UQCR10	SmeINT0032252	Contig440:88100-88266	167	Contig440:87896-88099=88267-88328:+	IR	18.43	0.69	SOK,SOK,NA,2=0=154,0.51@1.1,158.59	3.82	OK,OK,NA,0=6=76,0.133@3.2,80.68	4.62	OK,OK,NA,2=3=53,0.677@2.76,56.93	14.68	OK,OK,NA,13=5=55,0.529@11.11,64.55	17.27	OK,OK,NA,13=9=55,0.909@13.77,65.95	32.47	SOK,SOK,NA,37=26=68,0.909@44.53,92.61	12.04	SOK,SOK,NA,12=11=87,0.814@13.69,100.05	18.7	OK,OK,NA,22=1=53,0.00244@14.89,64.76	0	OK,OK,NA,0=0=54,0.714@0,55.53
MAN2C1	SmeINT0016778	Contig2395:42635-42837	203	Contig2395:42397-42634=42838-42942:+	IR	18.51	19.84	SOK,SOK,NA,54=96=300,0.971@91.59,370.06	20.46	SOK,SOK,NA,113=61=332,0.985@105.89,411.67	26.01	SOK,SOK,NA,59=65=174,1@79.34,225.69	31.98	SOK,SOK,NA,88=80=176,1@112.42,239.11	48.64	SOK,SOK,NA,84=87=89,1@128.98,136.19	41.22	SOK,SOK,NA,59=125=130,0.825@132.52,188.98	35.58	SOK,SOK,NA,110=124=209,1@161.1,291.69	39.26	SOK,SOK,NA,134=87=168,0.999@155.67,240.83	49.93	SOK,SOK,NA,51=108=79,0.818@121.58,121.92
ZFAND6	SmeINT0033859	Contig2144:27909-28011	103	Contig2144:28012-28080=27566-27908:-	IR	18.67	0	OK,OK,NA,0=0=63,1@0,63	0	OK,OK,NA,0=0=86,1@0,86	0	OK,OK,NA,0=0=36,1@0,36	17.65	SOK,SOK,NA,62=76=322,0.285@81.19,378.81	18.31	SOK,SOK,NA,105=55=357,0.242@94.66,422.34	20.06	SOK,SOK,NA,76=50=251,0.143@75.63,301.37	10.89	SOK,SOK,NA,29=26=225,0.92@30.49,249.51	36.8	SOK,SOK,NA,91=100=164,4.47e-06@130.64,224.36	23.91	SOK,SOK,NA,50=60=175,0.999@68.14,216.86
C20orf7	SmeALTD0000434-2/2	Contig4409:37276-37400	15	Contig4409:37276-37385+37400,37798	Alt5	18.69	0.23	SOK,SOK,SOK,439=439,S@1.01,437.99	2.64	SOK,SOK,SOK,416=416,S@10.98,405.02	3.28	SOK,SOK,SOK,305=305,S@10.00,295.00	21.88	SOK,SOK,SOK,448=448,S@98.02,349.98	20.09	SOK,SOK,SOK,463=463,S@93.02,369.98	20.25	SOK,SOK,SOK,479=479,S@97.00,382.00	13	SOK,SOK,SOK,377=377,S@49.01,327.99	21.13	SOK,SOK,SOK,284=284,S@60.01,223.99	16.62	SOK,SOK,SOK,355=355,S@59.00,296.00
SNX14	SmeEX0004857	Contig397:148568-148849	282	Contig397:146218,148568-148849,151489	S	18.72	0	OK,OK,OK,Bn,S@0.00,32.00	0	VLOW,VLOW,VLOW,Bn,S@0.00,13.00	6.8	OK,OK,OK,Bn,S@3.74,51.26	26.09	LOW,LOW,LOW,Bn,S@7.57,21.43	23.08	OK,OK,OK,OK,S@7.39,24.61	13.79	OK,OK,OK,Bn,S@4.55,28.45	7.32	LOW,LOW,LOW,Bn,S@1.61,20.39	34.88	VLOW,VLOW,VLOW,Bl,S@10.12,18.88	8.86	OK,OK,OK,Bn,S@3.81,39.19
MAP2K3	SmeALTD0001827-3/3	Contig3554:-16999	83	Contig3554:-16916+16925+16999,17056	Alt5	19.78	11.74	SOK,SOK,SOK,869=818,C1@102.02,766.98	11.88	SOK,SOK,SOK,345=325,C1@40.99,304.01	7.75	SOK,SOK,SOK,542=527,S@42.01,500.00	38.15	SOK,SOK,SOK,755=722,S@288.03,466.97	26.05	SOK,SOK,SOK,810=787,S@211.00,599.00	26.52	SOK,SOK,SOK,837=804,S@221.97,615.03	19.63	SOK,SOK,SOK,601=593,S@117.98,483.02	13.93	SOK,SOK,SOK,883=869,S@123.00,760.00	20.97	SOK,SOK,SOK,601=584,S@126.03,474.97
FAM120C	SmeEX0001985	Contig2480:44105-44423	319	Contig2480:43029,44105-44423,45721	S	19.8	0	OK,OK,OK,Bn,S@0.00,45.00	7.8	OK,OK,OK,Bn,S@5.93,70.07	26	OK,OK,OK,B2,S@16.38,46.62	33.33	VLOW,VLOW,VLOW,OK,S@6.67,13.33	20.48	OK,OK,OK,OK,S@10.24,39.76	39.39	VLOW,VLOW,VLOW,B2,S@9.06,13.94	11.76	LOW,LOW,LOW,Bn,S@2.23,16.77	22.08	OK,OK,OK,B2,S@20.76,73.24	10	OK,OK,OK,OK,S@8.80,79.20
NUP205	SmeALTA0003327-2/2	Contig5920:23293-23545	3	Contig5920:23243,23296+23293-23545	Alt3	19.84	42	SOK,SOK,SOK,200=200,S@84.00,116.00	77.81	SOK,SOK,SOK,338=338,S@263.00,75.00	86.92	SOK,SOK,SOK,474=474,S@412.00,62.00	88.99	SOK,SOK,SOK,109=109,S@97.00,12.00	84.35	SOK,SOK,SOK,147=147,S@123.99,23.01	92.92	SOK,SOK,SOK,226=226,S@210.00,16.00	78.2	SOK,SOK,SOK,266=266,S@208.01,57.99	87.98	SOK,SOK,SOK,183=183,S@161.00,22.00	89.66	SOK,SOK,SOK,203=203,S@182.01,20.99
nc_gene	SmeALTD0004166-2/3	Contig2603:-48375	23	Contig2603:-48352+48375+48378,48440	Alt5	19.9	0	LOW,LOW,LOW,26=26,S@0.00,26.00	0	LOW,LOW,LOW,33=33,S@0.00,33.00	30.36	OK,OK,OK,56=56,S@17.00,39.00	21.28	OK,OK,OK,47=47,S@10.00,37.00	20.51	OK,OK,OK,78=78,S@16.00,62.00	48.28	LOW,LOW,LOW,29=29,S@14.00,15.00	13.92	OK,OK,OK,79=79,S@11.00,68.00	0	SOK,SOK,SOK,173=173,S@0.00,173.00	0	OK,OK,OK,50=50,S@0.00,50.00
ADCK5	SmeALTA0000126-2/2	Contig3145:26158-26221	14	Contig3145:26263,26158-26221+26207	Alt3	20.01	41.07	OK,OK,OK,79=79,S@32.45,46.55	61.82	SOK,SOK,SOK,152=152,S@93.97,58.03	59.81	SOK,SOK,SOK,157=157,S@93.90,63.10	79.53	OK,OK,OK,50=50,S@39.77,10.23	73.67	OK,OK,OK,97=97,S@71.46,25.54	69.54	OK,OK,OK,67=67,S@46.59,20.41	59.87	OK,OK,OK,71=71,S@42.51,28.49	49.94	OK,OK,OK,75=75,S@37.45,37.55	68.24	SOK,SOK,SOK,167=167,S@113.96,53.04
COL5A1	SmeALTD0000720-2/2	Contig373:39492-40135	284	Contig373:39776+39492-40135,38510	Alt5	20.49	9.93	SOK,SOK,SOK,151=151,S@14.99,136.01	41.14	SOK,SOK,SOK,158=158,S@65.00,93.00	9.86	SOK,SOK,SOK,142=142,S@14.00,128.00	32.74	SOK,SOK,SOK,168=168,S@55.00,113.00	57.86	SOK,SOK,SOK,140=140,S@81.00,59.00	31.79	SOK,SOK,SOK,151=151,S@48.00,103.00	41.8	SOK,SOK,SOK,122=122,S@51.00,71.00	41.73	SOK,SOK,SOK,127=127,S@53.00,74.00	0	OK,OK,OK,83=83,S@0.00,83.00
KRTAP20-1	SmeALTA0002605-2/2	Contig2637:4620-4673	16	Contig2637:4506,4636+4620-4673	Alt3	20.66	44.93	SOK,SOK,SOK,148=148,S@66.50,81.50	24.51	SOK,SOK,SOK,114=114,S@27.94,86.06	48.79	SOK,SOK,SOK,213=213,S@103.92,109.08	63.37	OK,OK,OK,90=90,S@57.03,32.97	51.99	SOK,SOK,SOK,149=149,S@77.47,71.53	64.84	SOK,SOK,SOK,106=106,S@68.73,37.27	50.51	SOK,SOK,SOK,121=121,S@61.12,59.88	47.96	SOK,SOK,SOK,147=147,S@70.50,76.50	44.83	SOK,SOK,SOK,214=214,S@95.94,118.06
MLH1	SmeALTD0001939-2/2	Contig4482:27036-	18	Contig4482:27054+27036-,26975	Alt5	20.67	0	OK,OK,OK,83=83,S@0.00,83.00	6.45	SOK,SOK,SOK,217=217,S@14.00,203.00	23.03	SOK,SOK,SOK,152=152,S@35.01,116.99	17.05	OK,OK,OK,88=88,S@15.00,73.00	43.61	SOK,SOK,SOK,133=133,S@58.00,75.00	30.84	SOK,SOK,SOK,107=107,S@33.00,74.00	27.74	SOK,SOK,SOK,155=155,S@43.00,112.00	14.36	SOK,SOK,SOK,188=188,S@27.00,161.00	20.42	SOK,SOK,SOK,142=142,S@29.00,113.00
LRRC46	SmeINT0016442	Contig548:30875-30932	58	Contig548:30718-30874=30933-31266:+	IR	21.48	0	VLOW,VLOW,NA,0=0=12,1@0,12	0	VLOW,VLOW,NA,0=0=10,1@0,10	0	OK,OK,NA,0=0=28,1@0,28	29.41	VLOW,VLOW,NA,2=8=12,0.0678@6.47,15.53	9.09	OK,OK,NA,0=4=20,0.26@2.18,21.82	25.93	VLOW,VLOW,NA,3=4=10,0.26@4.41,12.59	0	N,N,NA,0=0=6,1@0,6	30.23	LOW,LOW,NA,13=0=15,0.0126@8.46,19.54	50	N,N,NA,0=16=8,0.00459@12,12
nc_gene	SmeALTD0004186-3/3	Contig6549:-7094	426	Contig6549:-6668+6773+7094,7143	Alt5	21.54	0	VLOW,VLOW,VLOW,20=20,S@0.00,20.00	0	VLOW,VLOW,VLOW,22=22,S@0.00,22.00	11.11	OK,OK,OK,54=54,S@6.00,48.00	22.95	OK,OK,OK,61=61,S@14.00,47.00	19.44	LOW,LOW,LOW,36=36,S@7.00,29.00	33.33	OK,OK,OK,66=66,S@22.00,44.00	44.83	LOW,LOW,LOW,29=29,S@13.00,16.00	37.21	OK,OK,OK,86=86,S@32.00,54.00	0	VLOW,VLOW,VLOW,20=20,S@0.00,20.00
COASY	SmeINT0006501	Contig6944:2266-2358	93	Contig6944:2359-2530=1909-2265:-	IR	21.55	0	OK,OK,NA,0=0=24,0.0949@0,24	36.84	OK,OK,NA,18=10=24,0.852@19.16,32.84	28.28	OK,OK,NA,17=24=52,0.974@26.3,66.7	41.03	OK,OK,NA,20=12=23,0.785@22.57,32.43	46.79	SOK,SOK,NA,43=59=58,0.981@74.86,85.14	41.94	SOK,SOK,NA,33=32=45,0.963@46.13,63.87	48.05	SOK,SOK,NA,36=38=40,0.997@54.78,59.22	27.43	SOK,SOK,NA,17=48=86,0.0191@41.42,109.58	43.72	SOK,SOK,NA,106=68=112,0.621@125.04,160.96
ME1(2)	SmeEX0003066	Contig13697:4455-4478	24	Contig13697:6006,4455-4478,238	S	21.63	81.97	SOK,SOK,SOK,B2,S@106.56,23.44	56.71	OK,SOK,OK,OK,S@42.53,32.47	61.08	SOK,SOK,SOK,OK,S@94.06,59.94	93.44	OK,SOK,OK,OK,S@83.16,5.84	94.21	OK,SOK,OK,OK,S@79.14,4.86	76.99	OK,SOK,OK,OK,S@65.44,19.56	86.7	SOK,SOK,SOK,B1,S@95.37,14.63	95.95	N,N,N,B2,S@23.03,0.97	84.65	OK,SOK,OK,OK,S@75.34,13.66
CAPN9	SmeEX0001011	Contig540:105908-105943	36	Contig540:100757,105908-105943,106086	C3	21.69	41.53	SOK,SOK,SOK,B1,C1@108.39,152.61	20.17	SOK,SOK,SOK,OK,S@24.61,97.39	29.83	SOK,SOK,SOK,OK,C1@40.87,96.13	48.14	SOK,SOK,OK,OK,C1@49.10,52.90	49.45	OK,OK,OK,OK,S@37.58,38.42	59.02	SOK,SOK,SOK,OK,S@87.94,61.06	45.1	OK,OK,OK,B1,S@38.34,46.66	18.9	OK,OK,OK,B2,S@14.93,64.07	32.63	SOK,SOK,SOK,B1,C1@35.89,74.11
STX18	SmeALTD0003101-2/3	Contig182:22620-22759	5	Contig182:22625+22620+22617-22759,22555	Alt5	22.41	0	OK,OK,OK,53=53,S@0.00,53.00	0	OK,OK,OK,40=40,S@0.00,40.00	26.09	OK,OK,OK,46=46,S@12.00,34.00	25	LOW,LOW,LOW,28=28,S@7.00,21.00	36.73	OK,OK,OK,49=49,S@18.00,31.00	31.58	VLOW,VLOW,VLOW,19=19,S@6.00,13.00	50	LOW,LOW,LOW,36=36,S@18.00,18.00	0	LOW,LOW,LOW,38=38,S@0.00,38.00	53.57	LOW,LOW,LOW,28=28,S@15.00,13.00
C12orf11	SmeALTA0000612-2/3	Contig3216:35901-35991	8	Contig3216:36037,35901-35994+35991+35983	Alt3	22.72	47.45	SOK,SOK,SOK,196=196,S@93.00,103.00	13.64	SOK,SOK,SOK,242=242,S@33.01,208.99	27.45	SOK,SOK,SOK,306=306,S@84.00,222.00	57.87	SOK,SOK,SOK,178=178,S@103.01,74.99	48.64	SOK,SOK,SOK,220=220,S@107.01,112.99	50.19	SOK,SOK,SOK,259=259,S@129.99,129.01	42.38	SOK,SOK,SOK,210=210,S@89.00,121.00	54.4	SOK,SOK,SOK,307=307,S@167.01,139.99	37.12	SOK,SOK,SOK,326=326,S@121.01,204.99
nc_HDHD3	SmeALTA0006175-2/4	Contig174:-71411	3	Contig174:71468,-71428+71424+71411+71408	Alt3	23.91	9.96	SOK,SOK,SOK,257=246,S@25.60,231.40	9.53	SOK,SOK,SOK,197=183,C1@18.77,178.23	16.3	SOK,SOK,OK,116=97,C1@18.91,97.09	31.69	SOK,SOK,SOK,393=205,C2@124.54,268.46	41.59	SOK,SOK,SOK,356=183,C3@148.06,207.94	34.24	SOK,SOK,SOK,383=172,C3@131.14,251.86	13.83	SOK,SOK,SOK,241=211,C1@33.33,207.67	17.31	SOK,SOK,SOK,272=211,C2@47.08,224.92	15.4	SOK,SOK,SOK,217=180,C1@33.42,183.58
CSDE1	SmeALTA0001230-2/2	Contig686:39752-	18	Contig686:39689,39770+39752-	Alt3	24.12	5.26	VLOW,VLOW,VLOW,19=19,S@1.00,18.00	70.37	OK,OK,OK,54=54,S@38.00,16.00	71.21	OK,OK,OK,66=66,S@47.00,19.00	57.14	OK,OK,OK,77=77,S@44.00,33.00	82.05	OK,OK,OK,78=78,S@64.00,14.00	80	OK,OK,OK,65=65,S@52.00,13.00	74.51	OK,OK,OK,51=51,S@38.00,13.00	64.29	OK,OK,OK,56=56,S@36.00,20.00	92.45	OK,OK,OK,53=53,S@49.00,4.00
KHNYN	SmeALTD0001633-3/3	Contig72:-246863	11	Contig72:-246852+246858+246863,246905	Alt5	27.39	58.27	SOK,SOK,SOK,139=139,S@81.00,58.00	51.79	OK,OK,OK,56=56,S@29.00,27.00	64.29	OK,OK,OK,56=56,S@36.00,20.00	72.09	OK,OK,OK,43=43,S@31.00,12.00	90	VLOW,VLOW,VLOW,20=20,S@18.00,2.00	94.44	VLOW,VLOW,VLOW,18=18,S@17.00,1.00	77.38	OK,OK,OK,84=84,S@65.00,19.00	81.01	OK,OK,OK,79=79,S@64.00,15.00	57.69	OK,OK,OK,52=52,S@30.00,22.00
ACACB	SmeEX0000207	Contig55:246282-246326	45	Contig55:237375,246282-246326,247842	C1	27.4	35.85	SOK,SOK,SOK,B2,C1@51.62,92.38	41.11	SOK,SOK,SOK,OK,C1@104.42,149.58	31.07	SOK,SOK,SOK,OK,C1@72.08,159.92	64.47	SOK,SOK,SOK,OK,C1@185.03,101.97	63.17	SOK,SOK,SOK,OK,C1@117.50,68.50	62.6	SOK,SOK,SOK,OK,C1@125.20,74.80	38.85	SOK,SOK,OK,OK,C1@42.35,66.65	68.59	SOK,SOK,SOK,OK,C2@110.43,50.57	52.74	SOK,SOK,SOK,B1,C2@95.46,85.54
PPFIBP1	SmeEX0003960	Contig20348:4229-4276	48	Contig20348:2876,4229-4276,6586	C1	27.69	10.59	OK,OK,OK,Bn,S@4.98,42.02	28.85	SOK,SOK,SOK,OK,C1@47.03,115.97	50	SOK,SOK,SOK,OK,C1@96.00,96.00	45	VLOW,VLOW,VLOW,B2,S@13.05,15.95	45.45	SOK,SOK,SOK,B1,C1@50.90,61.10	82.05	OK,OK,OK,OK,S@58.26,12.74	41.05	OK,OK,OK,OK,C1@27.50,39.50	1.45	OK,OK,OK,Bn,S@0.51,34.49	41.73	SOK,SOK,SOK,B1,S@75.11,104.89
C20orf112	SmeALTD0000428-2/2	Contig1524:67617-	4	Contig1524:67621+67617-,67561	Alt5	28.34	0	LOW,LOW,LOW,37=37,S@0.00,37.00	0	OK,OK,OK,45=45,S@0.00,45.00	0	OK,OK,OK,87=87,S@0.00,87.00	33.33	VLOW,VLOW,VLOW,18=18,S@6.00,12.00	38.64	OK,OK,OK,44=44,S@17.00,27.00	13.04	VLOW,VLOW,VLOW,23=23,S@3.00,20.00	0	LOW,LOW,LOW,33=33,S@0.00,33.00	0	N,N,N,10=10,S@0.00,10.00	0	OK,OK,OK,47=47,S@0.00,47.00
DEPDC5(6)	SmeEX0001505	Contig10654:11732-11758	27	Contig10654:10409,11732-11758,18587	S	28.6	37.8	OK,OK,OK,B2,S@23.06,37.94	34.84	OK,SOK,OK,B1,S@30.31,56.69	45.75	SOK,SOK,SOK,OK,S@49.41,58.59	69.1	OK,OK,OK,OK,S@44.22,19.78	54.15	OK,OK,OK,OK,S@25.45,21.55	80.95	LOW,OK,LOW,OK,S@33.19,7.81	70.47	OK,SOK,OK,OK,S@57.79,24.21	36.36	OK,SOK,OK,OK,S@29.45,51.55	84.89	SOK,SOK,SOK,OK,S@119.69,21.31
GRHPR	SmeALTA0002132-2/3	Contig38226:-843	3	Contig38226:909,-870+843+840	Alt3	29.11	0	OK,OK,OK,88=88,S@0.00,88.00	0	VLOW,VLOW,VLOW,18=18,S@0.00,18.00	0	LOW,LOW,LOW,34=34,S@0.00,34.00	10.26	LOW,LOW,LOW,39=39,S@4.00,35.00	8.33	VLOW,VLOW,VLOW,24=24,S@2.00,22.00	68.75	VLOW,VLOW,VLOW,16=16,S@11.00,5.00	44.68	OK,OK,OK,47=47,S@21.00,26.00	0	OK,OK,OK,56=56,S@0.00,56.00	0	OK,OK,OK,64=64,S@0.00,64.00
EIF2A	SmeALTD0001066-2/2	Contig10973:17216-	7	Contig10973:17223+17216-,17171	Alt5	30.21	61.9	OK,OK,OK,42=42,S@26.00,16.00	17.07	OK,OK,OK,41=41,S@7.00,34.00	71.43	VLOW,VLOW,VLOW,21=21,S@15.00,6.00	87.8	OK,OK,OK,41=41,S@36.00,5.00	67.86	OK,OK,OK,56=56,S@38.00,18.00	85.37	OK,OK,OK,41=41,S@35.00,6.00	82.93	OK,OK,OK,41=41,S@34.00,7.00	100	SOK,SOK,SOK,121=121,S@121.00,0.00	36.36	LOW,LOW,LOW,33=33,S@12.00,21.00
DGKQ(11)	SmeEX0001521	Contig2177:15607-15999	393	Contig2177:18417,15566+15607-15999,13961	S	30.68	1.96	OK,OK,OK,Bn,S@0.51,25.49	8.05	OK,OK,OK,Bn,S@7.57,86.43	9.78	SOK,SOK,SOK,OK,S@9.88,91.12	37.35	OK,OK,OK,OK,S@21.29,35.71	36.55	OK,OK,OK,OK,S@36.18,62.82	37.93	OK,OK,OK,OK,S@30.34,49.66	32.67	OK,OK,OK,B2,S@21.89,45.11	45.79	OK,OK,OK,B1,S@35.72,42.28	34.62	OK,OK,OK,B1,S@24.23,45.77
C9orf68	SmeEX0000913	Contig103:83497-83555	59	Contig103:87439,83497-83555,68970	C1	30.68	56	VLOW,VLOW,VLOW,B1,C2@21.84,17.16	63.27	LOW,LOW,N,OK,C2@25.31,14.69	66.67	OK,OK,LOW,OK,C2@30.00,15.00	89.74	LOW,LOW,VLOW,OK,C2@33.20,3.80	88.24	VLOW,VLOW,VLOW,B1,C2@28.24,3.76	100	VLOW,VLOW,VLOW,OK,C1@24.00,0.00	100	LOW,LOW,VLOW,B1,C1@48.00,0.00	100	N,N,N,Bn,C3@13.00,0.00	100	OK,OK,VLOW,OK,C3@54.00,0.00
TEX2	SmeEX0005161	Contig3296:48190-48213	24	Contig3296:48082,48190-48213,52291	S	33.97	0	LOW,LOW,LOW,Bn,S@0.00,19.00	0	OK,OK,OK,Bn,S@0.00,26.00	43.69	SOK,SOK,SOK,B1,S@49.81,64.19	40.69	OK,OK,OK,B1,S@20.34,29.65	35.55	OK,OK,OK,OK,S@15.29,27.71	69.37	OK,SOK,OK,OK,S@44.40,19.60	38.92	OK,OK,OK,B2,S@26.47,41.53	100	N,N,N,B2,S@39.00,0.00	56.27	LOW,LOW,LOW,B2,S@20.26,15.74
SRGAP1	SmeALTD0003061-2/2	Contig2097:15746-15964	18	Contig2097:15764+15746-15964,15695	Alt5	34.43	30.3	LOW,LOW,LOW,33=33,S@10.00,23.00	45.71	LOW,LOW,LOW,35=35,S@16.00,19.00	77.36	SOK,SOK,SOK,106=106,S@82.00,24.00	73.33	VLOW,VLOW,VLOW,15=15,S@11.00,4.00	100	OK,OK,OK,42=42,S@42.00,0.00	83.33	OK,OK,OK,42=42,S@35.00,7.00	90.48	VLOW,VLOW,VLOW,21=21,S@19.00,2.00	26.09	OK,OK,OK,46=46,S@12.00,34.00	96.49	OK,OK,OK,57=57,S@55.00,2.00
IPMK	SmeALTA0002393-2/3	Contig70:29350-	50	Contig70:27659,29400+29350+29055-	Alt3	34.91	48.75	OK,OK,OK,95=95,S@46.31,48.69	42.15	OK,OK,OK,63=63,S@26.55,36.45	54.55	OK,OK,OK,58=54,C1@31.64,26.36	78.22	OK,OK,OK,98=69,C2@76.66,21.34	84.2	SOK,SOK,OK,103=74,C2@86.73,16.27	87.77	SOK,SOK,OK,108=69,C2@94.79,13.21	89.32	SOK,SOK,OK,114=64,C2@101.82,12.18	82.79	SOK,SOK,OK,130=97,C2@107.63,22.37	71.16	SOK,SOK,SOK,120=105,C1@85.39,34.61
U2AF2	SmeINT0031732	Contig406:88518-88604	87	Contig406:88605-88674=88357-88517:-	IR	35.72	0	OK,OK,NA,0=0=88,1@0,88	0	VLOW,VLOW,NA,0=0=10,0.0678@0,10	7.41	OK,OK,NA,0=4=25,0.26@2.15,26.85	26.95	SOK,SOK,NA,34=11=61,0.334@28.57,77.43	34.67	SOK,SOK,NA,26=26=49,0.992@35.02,65.98	52.94	OK,OK,NA,26=19=20,0.972@34.41,30.59	53.68	OK,OK,NA,24=27=22,0.998@39.19,33.81	7.32	LOW,LOW,NA,3=0=19,0.0484@1.61,20.39	38.1	OK,OK,NA,11=21=26,0.823@22.1,35.9
RNF141(7)	SmeEX0004347	Contig1749:28455-29130	676	Contig1749:25248,28455-29130,31849	S	39.24	8.45	OK,OK,OK,Bn,S@6.51,70.49	14.92	SOK,SOK,SOK,OK,S@15.52,88.48	26.83	OK,OK,OK,OK,S@13.95,38.05	64.71	LOW,LOW,LOW,B2,S@54.36,29.64	55.2	OK,OK,OK,B1,S@53.54,43.46	48	OK,OK,OK,B2,S@35.52,38.48	48.78	OK,OK,OK,B2,S@29.76,31.24	35.68	SOK,SOK,SOK,B1,S@54.95,99.05	43.9	OK,OK,OK,B1,S@25.90,33.10
DCLRE1C	SmeALTD0000849-3/3	Contig931:71333-71633	21	Contig931:71333-71612+71617+71633,72616	Alt5	44.79	0	LOW,LOW,LOW,38=38,S@0.00,38.00	6.41	OK,OK,OK,78=78,S@5.00,73.00	6.67	LOW,LOW,LOW,30=30,S@2.00,28.00	57.14	OK,OK,OK,63=63,S@36.00,27.00	31.4	SOK,SOK,SOK,121=121,S@37.99,83.01	58.9	OK,OK,OK,73=73,S@43.00,30.00	18.33	OK,OK,OK,60=60,S@11.00,49.00	61.84	OK,OK,OK,76=76,S@47.00,29.00	64.71	VLOW,VLOW,VLOW,17=17,S@11.00,6.00
ZMYND10	SmeALTD0003678-2/2	Contig253:2526-3439	138	Contig253:2526-3301+3439,3486	Alt5	49.29	0	LOW,LOW,LOW,30=30,S@0.00,30.00	0	OK,OK,OK,48=48,S@0.00,48.00	7.41	LOW,LOW,LOW,27=27,S@2.00,25.00	52.17	SOK,SOK,SOK,115=115,S@60.00,55.00	40.43	OK,OK,OK,94=94,S@38.00,56.00	62.67	OK,OK,OK,75=75,S@47.00,28.00	17.39	OK,OK,OK,46=46,S@8.00,38.00	0	LOW,LOW,LOW,30=30,S@0.00,30.00	19.05	VLOW,VLOW,VLOW,21=21,S@4.00,17.00
RAB3GAP1	SmeINT0024004	Contig184:99174-99294	121	Contig184:99044-99173=99295-99376:+	IR	63.77	0	OK,OK,NA,0=0=26,1@0,26	22.89	OK,OK,NA,17=2=32,0.0602@11.67,39.33	2.27	OK,OK,NA,2=0=43,0.364@1.02,43.98	85.71	VLOW,VLOW,NA,13=11=2,0.439@22.28,3.72	66.04	LOW,LOW,NA,14=21=9,0.902@29.06,14.94	64.71	LOW,LOW,NA,12=21=9,0.311@27.18,14.82	33.33	OK,OK,NA,5=19=24,0.277@16,32	100	N,N,NA,0=35=0,7.68e-06@35,0	34.29	OK,OK,NA,7=17=23,0.525@16.12,30.88

## Sheet: ints9 RNAi
GENE	EVENT	COORD	LENGTH	FullCO	COMPLEX	dPSI ints9 RNAi	X1_GFP_c	X1_GFP_c-Q	X1_GFP_d	X1_GFP_d-Q	X1_GFP_e	X1_GFP_e-Q	X1_Int3_c	X1_Int3_c-Q	X1_Int3_d	X1_Int3_d-Q	X1_Int3_e	X1_Int3_e-Q	X1_Int9_c	X1_Int9_c-Q	X1_Int9_d	X1_Int9_d-Q	X1_Int9_e	X1_Int9_e-Q
cds_no_hit	SmeEX0006252	Contig2327:31432-31532	101	Contig2327:29339,31432-31532,33130	S	-72.72	100	LOW,LOW,LOW,B1,S@40.00,0.00	100	LOW,LOW,LOW,OK,S@28.00,0.00	69.57	LOW,LOW,LOW,OK,S@27.13,11.87	47.06	N,N,N,OK,S@11.77,13.23	37.5	N,N,N,Bn,S@4.12,6.88	44.19	VLOW,VLOW,VLOW,OK,S@13.70,17.30	23.64	OK,OK,OK,B1,S@8.04,25.96	0	LOW,LOW,LOW,Bn,S@0.00,15.00	27.78	VLOW,VLOW,VLOW,B1,S@6.39,16.61
C11orf54	SmeALTD0000383-2/2	Contig187:233254-233361	74	Contig187:233328+233254-233361,233200	Alt5	-72.07	100	VLOW,VLOW,VLOW,16=16,S@16.00,0.00	100	OK,OK,OK,67=67,S@67.00,0.00	61.57	OK,OK,OK,40=40,S@24.63,15.37	47.58	LOW,OK,LOW,37=37,S@17.60,19.40	49.54	OK,OK,OK,50=50,S@24.77,25.23	11.12	OK,OK,OK,43=43,S@4.78,38.22	31.11	OK,OK,OK,65=65,S@20.22,44.78	7.31	OK,SOK,OK,97=97,S@7.09,89.91	6.95	OK,OK,OK,68=68,S@4.73,63.27
PDE7A	SmeEX0003687	Contig2070:48965-49096	132	Contig2070:52366,48965-49096,47653+47669	S	-60.81	100	VLOW,VLOW,VLOW,B1,S@32.00,0.00	100	LOW,LOW,LOW,OK,S@31.00,0.00	75.68	OK,OK,OK,OK,S@49.19,15.81	0	N,N,N,Bn,S@0.00,4.00	100	VLOW,VLOW,VLOW,OK,S@20.00,0.00	100	N,N,N,Bn,S@10.00,0.00	90.91	VLOW,VLOW,VLOW,OK,S@19.09,1.91	2.33	OK,OK,OK,Bn,S@0.51,21.49	0	OK,OK,OK,Bn,S@0.00,23.00
FARP2	SmeALTA0001857-2/2	Contig1656:14849-15172	3	Contig1656:13172,14852+14849-15172	Alt3	-52.45	90.62	LOW,LOW,LOW,32=29,C1@29.00,3.00	76.36	OK,OK,OK,55=55,S@42.00,13.00	75	OK,OK,OK,68=68,S@51.00,17.00	71.05	LOW,LOW,LOW,38=38,S@27.00,11.00	54.55	OK,OK,OK,77=68,C1@42.00,35.00	54.21	SOK,SOK,SOK,107=104,S@58.00,49.00	57.14	OK,OK,OK,70=70,S@40.00,30.00	0	VLOW,VLOW,VLOW,24=24,S@0.00,24.00	27.5	OK,OK,OK,80=80,S@22.00,58.00
UNC50	SmeEX6001783	Contig2585:35871-35972	102	Contig2585:36020,35871-35972,35177	ANN	-51.14	100	SOK,SOK,SOK,OK,S@122.00,0.00	79.05	OK,OK,OK,B1,C1@74.31,19.69	71.74	VLOW,VLOW,VLOW,B2,C1@56.67,22.33	58.42	OK,OK,OK,OK,C2@46.74,33.26	36.26	OK,OK,LOW,OK,C2@22.48,39.52	48.51	OK,OK,LOW,B1,C2@36.38,38.62	48.76	OK,OK,OK,B1,C2@43.88,46.12	3.16	OK,OK,N,Bn,C3@1.55,47.45	45.45	LOW,LOW,VLOW,OK,C2@18.18,21.82
MTERFD1	SmeEX0003242	Contig1224:24774-24972	199	Contig1224:25145,24774-24972,24730	S	-45.48	100	SOK,SOK,SOK,OK,S@136.00,0.00	93.1	SOK,SOK,SOK,B1,S@182.48,13.52	97.39	SOK,SOK,SOK,OK,S@442.15,11.85	100	OK,OK,OK,B1,S@64.00,0.00	84.33	SOK,SOK,SOK,OK,C1@208.30,38.70	88.46	SOK,SOK,SOK,OK,C1@130.04,16.96	68.22	SOK,SOK,SOK,OK,C1@184.19,85.81	23.77	SOK,SOK,LOW,B1,C3@35.89,115.11	62.05	SOK,SOK,SOK,B1,C2@264.95,162.05
MTERFD1	SmeEX6001706	Contig1224:24316-24406	91	Contig1224:24450,24316-24406,20738	ANN	-45.28	100	SOK,SOK,SOK,OK,C1@150.00,0.00	94.21	SOK,SOK,SOK,OK,S@221.39,13.61	100	SOK,SOK,SOK,OK,C1@319.00,0.00	100	OK,OK,OK,OK,S@82.00,0.00	81.82	SOK,SOK,SOK,OK,C1@171.82,38.18	85.71	SOK,SOK,SOK,OK,C1@100.28,16.72	57.21	SOK,SOK,SOK,OK,C2@90.39,67.61	36.95	SOK,SOK,SOK,B1,C2@74.64,127.36	64.21	SOK,SOK,SOK,OK,C2@250.42,139.58
UNC50	SmeEX6001782	Contig2585:36020-36268	249	Contig2585:36388,36020-36268,35972	ANN	-43.89	100	SOK,SOK,SOK,OK,S@119.00,0.00	79.63	OK,OK,OK,B1,C1@77.24,19.76	80.58	OK,OK,OK,B1,C1@74.94,18.06	61.47	OK,OK,OK,OK,C2@54.09,33.91	48.65	LOW,LOW,LOW,OK,C2@26.76,28.24	50.94	OK,OK,OK,B1,C2@40.75,39.25	60.66	OK,OK,OK,OK,C2@59.45,38.55	3.16	OK,OK,N,Bn,C3@1.55,47.45	64.71	LOW,LOW,LOW,B1,C2@45.30,24.70
FOXK1	SmeALTA0001955-2/2	Contig44:189929-190164	3	Contig44:189886,189932+189929-190164	Alt3	-43.09	100	LOW,LOW,LOW,27=27,S@27.00,0.00	59.56	SOK,SOK,SOK,136=136,S@81.00,55.00	52.58	OK,OK,OK,97=97,S@51.00,46.00	66.67	VLOW,VLOW,VLOW,18=18,S@12.00,6.00	75.38	OK,OK,OK,65=65,S@49.00,16.00	64.94	OK,OK,OK,77=77,S@50.00,27.00	44.19	OK,OK,OK,86=86,S@38.00,48.00	0	LOW,LOW,LOW,33=33,S@0.00,33.00	38.67	OK,OK,OK,75=75,S@29.00,46.00
TOPORS	SmeEX0005308	Contig349:106845-106961	117	Contig349:106800,106845-106961,110354	C1	-41.92	100	OK,OK,OK,OK,S@44.00,0.00	100	VLOW,VLOW,VLOW,B1,S@36.00,0.00	100	LOW,LOW,LOW,OK,C1@31.00,0.00	17.76	OK,OK,OK,OK,C1@11.19,51.81	47.83	VLOW,VLOW,VLOW,B2,S@16.26,17.74	24.56	OK,OK,OK,B1,S@17.44,53.56	71.88	VLOW,VLOW,VLOW,B2,S@39.53,15.47	28.44	OK,OK,OK,OK,S@19.91,50.09	73.91	VLOW,VLOW,VLOW,B1,S@44.35,15.65
SLC4A1AP	SmeEX6036837	Contig680:102478-102614	137	Contig680:105777,102478-102614,102432	ANN	-41.08	100	VLOW,VLOW,VLOW,OK,S@21.00,0.00	100	SOK,SOK,SOK,OK,S@126.00,0.00	96.69	SOK,SOK,SOK,OK,S@402.23,13.77	90.24	LOW,LOW,LOW,OK,C1@35.19,3.81	77.08	OK,OK,OK,OK,C1@65.52,19.48	88.98	SOK,SOK,SOK,OK,C1@106.78,13.22	70.24	SOK,SOK,SOK,OK,C1@100.44,42.56	21.87	OK,OK,N,Bn,C3@8.53,30.47	81.35	SOK,SOK,SOK,OK,C1@316.45,72.55
FBXO48	SmeEX0002064	Contig502:98219-98358	140	Contig502:96157,98214+98219-98358,104313	C3	-40.99	100	OK,OK,N,Bn,C3@82.00,0.00	81.7	SOK,SOK,VLOW,Bn,C3@108.66,24.34	74.68	OK,OK,N,Bn,C3@51.53,17.47	68.87	LOW,LOW,N,Bn,C3@28.93,13.07	68.49	OK,OK,VLOW,Bn,C3@44.52,20.48	48.96	VLOW,VLOW,VLOW,Bn,C3@18.60,19.40	46.97	VLOW,VLOW,VLOW,Bn,C3@15.50,17.50	30.69	OK,OK,OK,Bn,C2@18.41,41.59	55.76	LOW,LOW,VLOW,Bn,C3@27.88,22.12
NFE2L1	SmeALTD0002097-2/2	Contig314:-169512	84	Contig314:-169428+169512,169556	Alt5	-40.81	60.47	OK,OK,LOW,86=38,C3@52.00,34.00	60.36	SOK,SOK,OK,111=55,C3@67.00,44.00	78.35	SOK,SOK,SOK,194=110,C2@152.00,42.00	38.83	SOK,SOK,N,103=11,C3@39.99,63.01	22.84	SOK,SOK,VLOW,197=19,C3@44.99,152.01	20.08	SOK,SOK,N,264=12,C3@53.01,210.99	25.44	SOK,SOK,VLOW,169=19,C3@42.99,126.01	26.03	SOK,SOK,LOW,146=38,C3@38.00,108.00	25.28	SOK,SOK,LOW,178=35,C3@45.00,133.00
SLC41A1	SmeALTA0004474-2/2	Contig840:112316-112366	10	Contig840:112404,112316-112366+112356	Alt3	-39.6	60.4	SOK,SOK,SOK,101=101,S@61.00,40.00	84	OK,OK,OK,50=50,S@42.00,8.00	60.64	OK,OK,OK,94=94,S@57.00,37.00	87.18	LOW,LOW,LOW,39=39,S@34.00,5.00	73.08	OK,OK,OK,52=52,S@38.00,14.00	57.78	OK,OK,OK,45=45,S@26.00,19.00	38.24	LOW,LOW,LOW,34=34,S@13.00,21.00	0	VLOW,VLOW,VLOW,18=18,S@0.00,18.00	48	LOW,LOW,LOW,25=25,S@12.00,13.00
NME6	SmeEX6005363	Contig456:30259-30361	103	Contig456:30405,30259-30361,30214	ANN	-39.09	100	SOK,SOK,SOK,OK,S@202.00,0.00	89.76	SOK,SOK,SOK,B1,C1@96.04,10.96	100	VLOW,VLOW,VLOW,B2,S@53.00,0.00	67.23	SOK,SOK,OK,B1,C2@86.05,41.95	54.7	OK,OK,OK,B1,C2@45.40,37.60	63.61	LOW,LOW,LOW,OK,C2@22.26,12.74	81.42	SOK,SOK,SOK,OK,C1@92.82,21.18	33.5	OK,OK,N,B2,C2@26.13,51.87	57.56	OK,OK,LOW,B1,C2@45.47,33.53
cds_no_hit	SmeEX0006275	Contig2071:58261-58341	81	Contig2071:55713,58261-58341,59353	S	-38.98	100	SOK,SOK,SOK,B1,S@153.00,0.00	61.81	SOK,SOK,SOK,OK,S@114.35,70.65	74.21	SOK,SOK,SOK,OK,S@342.85,119.15	57.74	SOK,SOK,SOK,B1,S@81.41,59.59	46.3	SOK,SOK,SOK,OK,S@124.08,143.92	43.28	SOK,SOK,SOK,OK,S@110.80,145.20	38.36	SOK,SOK,SOK,B1,S@143.08,229.92	41.18	SOK,SOK,SOK,OK,S@122.30,174.70	39.53	SOK,SOK,SOK,B1,S@167.21,255.79
UNC50	SmeEX0005550	Contig4445:47799-47900	102	Contig4445:51847,47799-47900,44956	S	-37.65	79.47	SOK,SOK,SOK,B1,S@187.55,48.45	74.53	SOK,SOK,SOK,OK,S@137.88,47.12	90.27	SOK,SOK,SOK,OK,C1@158.88,17.12	58.22	SOK,SOK,SOK,OK,S@299.83,215.17	54.73	SOK,SOK,SOK,OK,S@273.10,225.90	42.37	SOK,SOK,SOK,OK,S@195.75,266.25	54.95	SOK,SOK,SOK,OK,S@232.44,190.56	29.39	SOK,SOK,SOK,B1,S@99.63,239.37	46.97	SOK,SOK,SOK,OK,S@165.33,186.67
TOPBP1	SmeEX0005304	Contig501:6116-6253	138	Contig501:4005,6116-6253,6310	C1	-37.13	100	LOW,LOW,LOW,B2,S@61.00,0.00	27.61	OK,OK,LOW,B2,C2@21.81,57.19	36.8	OK,OK,LOW,B2,C1@17.30,29.70	0	VLOW,VLOW,VLOW,Bn,S@0.00,12.00	44.4	VLOW,VLOW,N,Bl,C2@13.76,17.24	25.07	OK,OK,OK,Bl,C1@10.78,32.22	12.78	VLOW,VLOW,VLOW,Bn,C1@2.30,15.70	18.52	VLOW,VLOW,N,Bn,C3@2.96,13.04	21.73	OK,OK,OK,B2,C1@16.08,57.92
IPMK	SmeEX0002587	Contig70:27482-27537	56	Contig70:15965+15978,27482-27537,29350+29400	C3	-36.68	100	SOK,SOK,N,Bn,C3@130.00,0.00	100	SOK,SOK,N,Bn,C3@111.00,0.00	92.79	SOK,SOK,N,Bn,C3@102.07,7.93	42.27	SOK,SOK,OK,Bn,C3@42.27,57.73	62.19	SOK,SOK,OK,Bn,C3@78.98,48.02	60.4	SOK,SOK,OK,Bn,C3@97.24,63.76	38.05	SOK,SOK,OK,Bn,C3@43.00,70.00	61.6	SOK,SOK,OK,Bn,C3@87.47,54.53	83.09	SOK,SOK,VLOW,Bn,C3@137.93,28.07
CASP10	SmeEX0001025	Contig1362:66212-66324	113	Contig1362:63143,66212-66324,70347	S	-36.38	100	SOK,SOK,SOK,OK,S@126.00,0.00	84.27	SOK,SOK,SOK,OK,S@138.20,25.80	59.63	OK,OK,OK,OK,S@51.88,35.12	47.66	OK,OK,OK,OK,S@37.65,41.35	30.85	SOK,SOK,SOK,OK,S@37.95,85.05	42.57	OK,OK,OK,OK,S@30.65,41.35	57.33	LOW,LOW,LOW,B1,S@33.82,25.18	36.76	OK,OK,OK,OK,S@34.19,58.81	40.66	OK,OK,OK,OK,S@26.02,37.98
MX2	SmeEX0003285	Contig7377:15556-15625	70	Contig7377:8761,15556-15625,20826	C2	-35.85	100	OK,OK,N,B2,C2@43.00,0.00	100	OK,OK,N,B2,C2@81.00,0.00	85.57	SOK,SOK,VLOW,B2,C3@154.03,25.97	100	LOW,LOW,VLOW,B1,C1@30.00,0.00	57.14	OK,OK,LOW,B2,C2@50.28,37.72	73.49	OK,OK,VLOW,B2,C2@52.91,19.09	65.57	SOK,SOK,OK,B2,C3@66.23,34.77	43.66	OK,OK,N,B2,C2@22.27,28.73	68.78	SOK,SOK,SOK,B2,C2@118.99,54.01
SALL1	SmeALTA0004211-2/2	Contig98:126223-126320	21	Contig98:126184,126244+126223-126320	Alt3	-34.82	66.12	SOK,SOK,SOK,121=121,S@80.01,40.99	71.01	OK,OK,OK,69=69,S@49.00,20.00	33.33	OK,OK,OK,72=72,S@24.00,48.00	28.13	OK,OK,OK,64=64,S@18.00,46.00	41.03	OK,OK,OK,78=78,S@32.00,46.00	48.33	OK,OK,OK,60=60,S@29.00,31.00	37.35	OK,SOK,OK,83=83,S@31.00,52.00	5.75	SOK,SOK,SOK,226=226,S@13.00,213.00	22.89	OK,SOK,OK,83=83,S@19.00,64.00
KDM1A	SmeALTA0002469-2/2	Contig4117:6182-6448	66	Contig4117:9331,6182-6448+6382	Alt3	-33.83	66.1	OK,OK,OK,59=59,S@39.00,20.00	27.33	SOK,SOK,SOK,311=311,S@85.00,226.00	29.74	SOK,SOK,SOK,343=343,S@102.01,240.99	12.36	OK,OK,OK,89=89,S@11.00,78.00	23.53	OK,OK,OK,85=85,S@20.00,65.00	19.77	SOK,SOK,SOK,177=177,S@34.99,142.01	11.73	SOK,SOK,SOK,162=162,S@19.00,143.00	2.15	OK,OK,OK,93=93,S@2.00,91.00	7.81	SOK,SOK,SOK,333=333,S@26.01,306.99
DSPP	SmeEX0001702	Contig372:120464-120538	75	Contig372:120421,120464-120538,121488	S	-33.35	61.74	OK,OK,OK,B2,S@57.42,35.58	71.67	SOK,SOK,SOK,OK,S@73.82,29.18	80.2	OK,OK,OK,OK,S@72.98,18.02	29.95	SOK,SOK,SOK,OK,S@42.23,98.77	23.24	SOK,SOK,SOK,OK,S@26.49,87.51	27.27	SOK,SOK,SOK,OK,S@28.63,76.37	39.39	OK,OK,OK,OK,S@36.24,55.76	41.44	SOK,SOK,SOK,OK,S@53.04,74.96	32.72	SOK,SOK,SOK,OK,S@47.12,96.88
cds_no_hit	SmeEX0006239	Contig3210:33512-33640	129	Contig3210:30847+30856,33512-33640,33739	S	-33.29	68.22	OK,OK,OK,B1,S@61.40,28.60	16.88	OK,OK,OK,B1,S@7.60,37.40	27.54	OK,OK,OK,B1,S@12.12,31.88	12.66	OK,OK,OK,B2,S@11.27,77.73	17.28	SOK,SOK,SOK,OK,S@19.35,92.65	9.95	SOK,SOK,SOK,OK,S@10.45,94.55	7.84	OK,OK,OK,Bn,S@4.31,50.69	0	OK,OK,OK,Bn,S@0.00,21.00	4.92	OK,OK,OK,Bn,S@1.57,30.43
CAPSL	SmeEX0001015	Contig439:41077-41198	122	Contig439:43975,41077-41198,39817	S	-33.28	69.63	SOK,SOK,SOK,B1,S@112.80,49.20	100	VLOW,VLOW,VLOW,B1,S@34.00,0.00	73.83	OK,OK,OK,OK,S@68.66,24.34	86.5	SOK,SOK,SOK,B1,S@131.48,20.52	69.14	SOK,SOK,SOK,B1,S@102.33,45.67	69.13	SOK,SOK,SOK,B1,S@87.10,38.90	54.62	OK,OK,OK,B1,S@50.25,41.75	34.08	SOK,SOK,SOK,B1,S@40.90,79.10	54.93	LOW,LOW,LOW,OK,S@30.21,24.79
FBXO48	SmeEX0002063	Contig502:98116-98168	53	Contig502:96157,98116-98168,104313	C3	-32.42	100	SOK,SOK,N,Bn,C3@110.00,0.00	82.97	SOK,SOK,VLOW,Bn,C3@119.48,24.52	76.71	OK,OK,N,Bn,C3@58.30,17.70	69.7	OK,OK,N,Bn,C3@34.15,14.85	58.71	OK,OK,VLOW,Bn,C3@31.70,22.30	64.85	OK,OK,VLOW,Bn,C3@40.21,21.79	52.99	LOW,LOW,VLOW,Bn,C3@20.67,18.33	43.43	OK,OK,OK,Bn,C3@35.61,46.39	66	LOW,LOW,VLOW,Bn,C3@46.20,23.80
MFSD9	SmeALTA0002926-2/2	Contig893:111289-111376	11	Contig893:111246,111300+111289-111376	Alt3	-32.31	59.83	SOK,SOK,SOK,239=239,S@142.99,96.01	87.5	OK,OK,OK,48=48,S@42.00,6.00	46.88	LOW,LOW,LOW,32=32,S@15.00,17.00	61.02	OK,OK,OK,59=59,S@36.00,23.00	72.73	OK,OK,OK,44=44,S@32.00,12.00	62.86	LOW,LOW,LOW,35=35,S@22.00,13.00	33.33	OK,OK,OK,48=48,S@16.00,32.00	23.94	OK,OK,OK,71=71,S@17.00,54.00	40	LOW,LOW,LOW,35=35,S@14.00,21.00
DHDH	SmeEX0001529	Contig935:5196-5304	109	Contig935:6271,5196-5304,2574	C2	-31.84	100	SOK,SOK,N,B2,C2@180.00,0.00	100	SOK,SOK,N,B2,C2@158.00,0.00	95.28	SOK,SOK,N,B2,C3@158.16,7.84	82.72	SOK,SOK,LOW,B2,C2@139.80,29.20	58.92	SOK,SOK,OK,B2,C2@102.52,71.48	80.53	SOK,SOK,LOW,B2,C2@134.49,32.51	87.09	SOK,SOK,VLOW,B2,C2@126.28,18.72	40.77	SOK,SOK,OK,Bn,C2@67.68,98.32	71.89	SOK,SOK,SOK,B2,C2@180.44,70.56
NME6	SmeEX0003432	Contig456:30052-30135	84	Contig456:30175,30052-30135,26998	S	-30.86	93.97	SOK,SOK,SOK,OK,S@344.87,22.13	77.58	SOK,SOK,SOK,OK,S@118.70,34.30	100	OK,OK,OK,OK,S@96.00,0.00	59.64	SOK,SOK,OK,OK,C2@69.18,46.82	58.72	SOK,SOK,OK,OK,C2@59.89,42.11	81.58	OK,OK,OK,OK,C1@70.97,16.03	66.44	OK,OK,OK,OK,C2@38.54,19.46	45.92	SOK,SOK,OK,OK,C2@48.68,57.32	66.62	SOK,SOK,OK,B1,C1@73.95,37.05
PDE4B	SmeALTA0003523-2/2	Contig3650:8085-8263	28	Contig3650:6975,8113+8085-8263	Alt3	-30.74	100	OK,OK,OK,86=86,S@86.00,0.00	100	LOW,LOW,LOW,39=39,S@39.00,0.00	100	OK,OK,OK,47=47,S@47.00,0.00	83.39	LOW,LOW,LOW,37=37,S@30.85,6.15	71.43	VLOW,VLOW,VLOW,21=15,C2@15.00,6.00	83.24	OK,OK,OK,55=55,S@45.78,9.22	92.66	LOW,LOW,LOW,28=28,S@25.94,2.06	31.19	VLOW,VLOW,VLOW,22=22,S@6.86,15.14	83.93	OK,OK,OK,51=51,S@42.80,8.20
TIPRL	SmeEX0005191	Contig1523:45734-45826	93	Contig1523:47235,45734-45826,45550	C2	-30.52	82.62	SOK,SOK,LOW,B2,C2@199.11,41.89	84.42	SOK,SOK,SOK,B2,C2@291.25,53.75	78.84	SOK,SOK,VLOW,B2,C2@178.97,48.03	32.34	SOK,SOK,SOK,B2,C2@137.12,286.88	29.43	SOK,SOK,SOK,B2,C1@154.21,369.79	31.51	SOK,SOK,SOK,B2,C1@141.48,307.52	49.14	SOK,SOK,SOK,B2,C2@144.47,149.53	54.86	SOK,SOK,SOK,B2,C2@204.63,168.37	50.33	SOK,SOK,SOK,B2,C2@169.61,167.39
NFE2L1	SmeEX0003399	Contig314:169556-169628	73	Contig314:169512,169556-169628,171577	C1	-30.48	38.06	SOK,SOK,OK,OK,C2@40.72,66.28	37.43	SOK,SOK,LOW,B1,C2@46.04,76.96	55.2	SOK,SOK,SOK,OK,C1@160.63,130.37	17.12	SOK,SOK,OK,B1,C2@22.26,107.74	10.03	SOK,SOK,OK,OK,C3@21.77,195.23	4.55	SOK,SOK,OK,OK,C3@12.56,263.44	12.02	SOK,SOK,OK,OK,C3@22.96,168.04	14.96	SOK,SOK,N,B2,C3@21.84,124.16	12.27	SOK,SOK,VLOW,B2,C3@22.45,160.55
NFKB1	SmeEX0003405	Contig311:150816-150865	50	Contig311:149789,150816-150865,151630	C2	-29.92	100	VLOW,VLOW,N,Bn,C3@31.00,0.00	64.49	SOK,SOK,OK,B2,C2@115.44,63.56	79.58	SOK,SOK,LOW,B2,C3@144.04,36.96	76.2	SOK,SOK,LOW,B2,C3@97.54,30.46	51.69	SOK,SOK,OK,B2,C2@81.15,75.85	58.75	SOK,SOK,VLOW,B2,C3@62.86,44.14	45.14	SOK,SOK,OK,B2,C2@69.52,84.48	55.7	SOK,SOK,SOK,B2,C2@116.97,93.03	53.47	SOK,SOK,OK,B2,C3@69.51,60.49
DYM	SmeEX0001755	Contig112:71179-71245	67	Contig112:71135,71179-71245,72593	C1	-29.88	100	LOW,LOW,LOW,B1,S@57.00,0.00	100	OK,OK,OK,OK,S@60.00,0.00	100	OK,OK,OK,B1,S@61.00,0.00	84.62	OK,OK,OK,OK,S@50.77,9.23	59.52	OK,OK,OK,OK,S@39.88,27.12	65.96	LOW,LOW,LOW,B1,S@51.45,26.55	91.53	SOK,SOK,SOK,B1,S@103.43,9.57	66.94	SOK,SOK,SOK,OK,S@135.22,66.78	51.9	SOK,SOK,SOK,OK,C1@62.28,57.72
NBN	SmeEX0003364	Contig3493:43227-43333	107	Contig3493:43163,43227-43333,44027	S	-29.33	100	SOK,SOK,SOK,B1,S@107.00,0.00	100	SOK,SOK,SOK,OK,S@106.00,0.00	94.7	SOK,SOK,SOK,OK,S@177.09,9.91	17.1	OK,OK,N,OK,C3@5.81,28.19	37.29	OK,OK,LOW,OK,C2@24.61,41.39	43.54	OK,OK,OK,OK,C2@38.75,50.25	83.87	SOK,SOK,SOK,OK,C1@106.51,20.49	51.53	SOK,SOK,SOK,OK,C1@101.00,95.00	71.31	SOK,SOK,SOK,OK,C1@94.84,38.16
SFRS4(8)	SmeEX0004503	Contig13592:14102-14154	53	Contig13592:14226,14102-14154,8417	S	-29.25	65.41	OK,SOK,OK,OK,S@55.60,29.40	22.44	LOW,OK,LOW,B2,S@9.20,31.80	17.14	SOK,SOK,SOK,B1,S@29.65,143.35	8.67	OK,OK,OK,Bn,S@3.47,36.53	15.76	OK,SOK,OK,B2,S@11.19,59.81	8.83	OK,SOK,OK,OK,S@6.62,68.38	11.38	SOK,SOK,SOK,B2,S@13.20,102.80	4.94	OK,SOK,OK,Bl,S@4.59,88.41	0.93	SOK,SOK,SOK,Bn,S@1.28,136.72
ALG13	SmeEX0000321	Contig3464:35595-35695	101	Contig3464:35550,35595-35695,35741	S	-28.99	90.7	SOK,SOK,SOK,B2,S@1190.89,122.11	93.2	SOK,SOK,N,B2,S@926.41,67.59	89.16	SOK,SOK,VLOW,B2,S@544.77,66.23	40.29	SOK,SOK,SOK,B2,C2@634.16,939.84	38.86	SOK,SOK,SOK,B2,C2@599.22,942.78	36.81	SOK,SOK,SOK,B2,C2@472.64,811.36	66.08	SOK,SOK,SOK,B2,C1@899.35,461.65	54.72	SOK,SOK,SOK,B2,C1@622.71,515.29	65.3	SOK,SOK,SOK,B2,C1@777.72,413.28
	SmeEX0000080	Contig20525:9866-10266	401	Contig20525:6306,9866-10266,12571	S	-28.56	100	SOK,SOK,SOK,OK,S@103.00,0.00	100	OK,OK,OK,OK,S@82.00,0.00	100	SOK,SOK,SOK,OK,S@116.00,0.00	73.91	VLOW,VLOW,VLOW,B1,S@29.56,10.44	84.81	OK,OK,OK,B1,S@61.91,11.09	83.78	LOW,LOW,LOW,OK,S@28.49,5.51	89.55	SOK,SOK,SOK,OK,S@113.73,13.27	43.4	LOW,LOW,LOW,B2,S@16.49,21.51	81.36	SOK,SOK,SOK,B1,S@87.06,19.94
CYLD	SmeEX0001400	Contig100:207668-207740	73	Contig100:207156,207668-207740,213882	S	-28.55	100	OK,SOK,OK,B1,S@80.00,0.00	100	VLOW,LOW,VLOW,B1,S@44.00,0.00	80.68	LOW,OK,LOW,B1,S@62.93,15.07	78.9	VLOW,LOW,VLOW,B1,S@67.06,17.93	79.61	LOW,OK,LOW,B1,S@70.06,17.94	100	OK,OK,OK,B1,S@79.00,0.00	79.42	LOW,OK,LOW,OK,S@36.53,9.47	54.81	VLOW,LOW,VLOW,B2,S@26.31,21.69	60.79	LOW,OK,LOW,OK,S@34.65,22.35
	SmeEX0000024	Contig5379:18027-18185	159	Contig5379:17717,18027-18185,20678	S	-27.76	52.38	VLOW,VLOW,VLOW,B2,S@16.76,15.24	28.36	OK,OK,OK,B2,S@24.39,61.61	10.37	SOK,SOK,SOK,B2,S@17.11,147.89	6.85	OK,OK,OK,OK,S@2.67,36.33	10.49	OK,OK,OK,B2,S@8.29,70.71	9.09	SOK,SOK,SOK,OK,S@9.27,92.73	7.84	OK,OK,OK,B2,S@4.31,50.69	0	OK,OK,OK,Bn,S@0.00,94.00	0	SOK,SOK,SOK,Bn,S@0.00,123.00
HDAC6	SmeALTA0002207-2/2	Contig224:114294-114362	11	Contig224:114253,114305+114294-114362	Alt3	-27.57	100	OK,OK,OK,73=73,S@73.00,0.00	98.63	SOK,SOK,SOK,150=150,S@147.94,2.06	94.71	SOK,SOK,SOK,136=135,S@128.81,7.19	76.22	OK,OK,OK,43=43,S@32.77,10.23	97.71	OK,OK,OK,90=86,S@87.94,2.06	100	LOW,LOW,LOW,26=26,S@26.00,0.00	90.54	OK,OK,OK,76=76,S@68.81,7.19	35.27	OK,OK,OK,64=64,S@22.57,41.43	84.82	SOK,SOK,SOK,108=108,S@91.61,16.39
cds_no_hit	SmeEX0006137	Contig791:9322-9363	42	Contig791:7713,9322-9363,12524	S	-27.25	76.16	SOK,SOK,SOK,OK,S@251.33,78.67	80.24	SOK,SOK,SOK,B1,S@124.37,30.63	76.73	SOK,SOK,SOK,OK,S@122.00,37.00	51.31	SOK,SOK,SOK,B1,S@104.16,98.84	58.96	SOK,SOK,SOK,OK,S@147.99,103.01	49.83	SOK,SOK,SOK,OK,S@124.57,125.43	51.2	SOK,SOK,SOK,OK,S@110.59,105.41	35.21	SOK,SOK,SOK,B1,S@126.05,231.95	64.96	SOK,SOK,SOK,OK,S@120.83,65.17
PCDHB8	SmeEX0003651	Contig3963:18201-18412	212	Contig3963:20400,18201-18412,14021+14484	S	-27.1	61.7	OK,OK,OK,OK,S@46.89,29.11	21.95	OK,OK,OK,OK,S@10.97,39.02	37.34	SOK,SOK,SOK,B1,S@54.89,92.11	20	OK,OK,OK,B1,S@9.60,38.40	49.43	OK,OK,OK,B2,S@32.13,32.87	25.98	OK,OK,OK,OK,S@20.78,59.22	28.26	OK,OK,OK,OK,S@16.67,42.33	0	OK,OK,OK,Bn,S@0.00,20.00	11.43	OK,OK,OK,B2,S@8.92,69.08
IPMK	SmeEX0002588	Contig70:27575-27659	85	Contig70:15965+15978,27575-27659,29350+29400	C2	-27.09	100	SOK,SOK,N,B2,C3@207.00,0.00	100	SOK,SOK,N,B2,C3@119.00,0.00	93.02	SOK,SOK,N,B2,C3@105.11,7.89	68.99	SOK,SOK,OK,B2,C2@110.38,49.62	67.81	SOK,SOK,OK,B2,C2@104.43,49.57	62.86	SOK,SOK,SOK,B2,C2@109.38,64.62	49.2	SOK,SOK,SOK,B2,C2@73.31,75.69	75.26	SOK,SOK,SOK,B2,C2@179.87,59.13	87.29	SOK,SOK,VLOW,B2,C3@196.40,28.60
MAT2B	SmeEX0003039	Contig705:33052-33162	111	Contig705:59928,33052-33162,28772	S	-26.79	100	SOK,SOK,SOK,B1,C1@302.00,0.00	94.26	SOK,SOK,SOK,OK,S@188.52,11.48	83.28	SOK,SOK,SOK,OK,S@224.86,45.14	80.98	SOK,SOK,SOK,OK,S@204.88,48.12	83.46	SOK,SOK,SOK,OK,S@191.12,37.88	80.38	SOK,SOK,SOK,OK,S@196.93,48.07	75.37	SOK,SOK,SOK,OK,S@159.03,51.97	48.7	SOK,SOK,SOK,OK,S@162.17,170.83	73.09	SOK,SOK,SOK,OK,S@138.87,51.13
SERAC1(6)	SmeEX0004475	Contig19049:6942-7085	144	Contig19049:7984,6942-7085,6879	S	-26.32	100	LOW,LOW,LOW,B1,S@43.00,0.00	83.67	OK,OK,OK,OK,S@75.30,14.70	100	OK,OK,OK,OK,S@52.00,0.00	68.42	N,N,N,B2,S@21.89,10.11	78.52	SOK,SOK,SOK,OK,S@104.43,28.57	66.04	OK,OK,OK,OK,S@58.12,29.88	81.82	OK,OK,OK,B1,S@65.46,14.54	50	SOK,SOK,SOK,B1,S@109.50,109.50	72.9	SOK,SOK,SOK,B1,S@97.69,36.31
GIYD2	SmeALTD0001333-2/2	Contig40:-51669	465	Contig40:-51204+51669,52509	Alt5	-25.64	90.83	SOK,SOK,SOK,218=218,S@198.01,19.99	80.65	SOK,SOK,SOK,124=124,S@100.01,23.99	92.66	SOK,SOK,SOK,109=106,S@101.00,8.00	53.47	SOK,SOK,OK,101=85,C1@54.00,47.00	81.06	SOK,SOK,SOK,132=128,S@107.00,25.00	61.05	OK,OK,OK,95=95,S@58.00,37.00	49.12	OK,OK,OK,57=50,C1@28.00,29.00	58.49	OK,OK,OK,53=53,S@31.00,22.00	79.62	SOK,SOK,SOK,157=157,S@125.00,32.00
PSMC3IP	SmeEX6010103	Contig2840:17936-17989	54	Contig2840:13316,17936-17989,19185	ANN	-25.42	100	SOK,SOK,N,OK,C2@235.00,0.00	84.56	OK,SOK,N,OK,C3@83.71,15.29	89.48	OK,OK,N,OK,C2@83.22,9.78	76.31	OK,SOK,VLOW,OK,C2@75.55,23.45	96.39	SOK,SOK,N,OK,C3@107.96,4.04	68.02	OK,OK,VLOW,OK,C2@58.50,27.50	53.69	OK,OK,OK,OK,C2@47.25,40.75	61.34	OK,OK,OK,OK,C3@52.14,32.86	82.75	OK,SOK,N,OK,C2@81.09,16.90
cds_no_hit	SmeALTA0005889-3/3	Contig11396:6428-6511	12	Contig11396:6030,6440+6431+6428-6511	Alt3	-25.22	100	OK,OK,OK,49=49,S@49.00,0.00	71.93	SOK,SOK,SOK,114=114,S@82.00,32.00	54.55	SOK,SOK,SOK,165=165,S@90.01,74.99	35.71	N,N,N,14=14,S@5.00,9.00	71.05	LOW,LOW,LOW,38=38,S@27.00,11.00	57.63	OK,OK,OK,59=59,S@34.00,25.00	78.85	OK,OK,OK,52=52,S@41.00,11.00	44.58	OK,OK,OK,83=83,S@37.00,46.00	27.38	OK,OK,OK,84=84,S@23.00,61.00
cds_no_hit	SmeALTA0006108-2/2	Contig1783:52811-53318	20	Contig1783:53360,52811-53318+53298	Alt3	-25.16	85.37	OK,SOK,OK,95=95,S@81.10,13.90	100	SOK,SOK,SOK,111=111,S@111.00,0.00	91.94	SOK,SOK,SOK,103=101,S@94.70,8.30	100	OK,OK,LOW,44=39,C1@44.00,0.00	94.74	OK,OK,OK,70=69,S@66.32,3.68	95.27	OK,OK,OK,78=74,S@74.31,3.69	74.66	OK,OK,OK,56=49,C1@41.81,14.19	63.37	SOK,SOK,SOK,217=185,C1@137.51,79.49	63.8	OK,OK,OK,47=47,S@29.99,17.01
NFKB1	SmeEX0003404	Contig311:149703-149789	87	Contig311:146654,149703-149789,150816	C1	-24.79	100	VLOW,VLOW,VLOW,B2,S@59.00,0.00	92.61	SOK,SOK,SOK,OK,C1@189.85,15.15	93.52	SOK,SOK,SOK,B1,C1@277.75,19.25	89.63	SOK,SOK,SOK,B1,C1@164.02,18.98	84.92	SOK,SOK,SOK,B1,C1@244.57,43.43	68.63	SOK,SOK,SOK,B1,C1@109.81,50.19	73.63	SOK,SOK,SOK,B1,C2@136.95,49.05	68.46	SOK,SOK,SOK,OK,C2@128.02,58.98	69.66	SOK,SOK,SOK,B2,C1@218.04,94.96
PRAF2	SmeEX0004009	Contig280:59859-60025	167	Contig280:60073+60137,59829+59859-60025,59383	S	-24.75	64.89	SOK,SOK,SOK,B1,S@271.24,146.76	81.76	SOK,SOK,SOK,B1,S@219.93,49.07	62.9	SOK,SOK,SOK,B1,S@63.53,37.47	45.37	SOK,SOK,SOK,OK,S@71.23,85.77	32.16	SOK,SOK,SOK,OK,S@48.24,101.76	48.5	SOK,SOK,SOK,OK,S@60.14,63.86	49.2	SOK,SOK,SOK,OK,S@183.52,189.48	34.56	SOK,SOK,SOK,OK,S@113.70,215.30	51.54	SOK,SOK,SOK,OK,S@101.53,95.47
DHDH	SmeEX0001528	Contig935:5357-5520	164	Contig935:6271,5357-5520,2574	C2	-24.13	100	SOK,SOK,N,B2,C3@104.00,0.00	100	SOK,SOK,N,B2,C2@122.00,0.00	96.33	SOK,SOK,N,B2,C2@211.93,8.07	81.8	SOK,SOK,LOW,B2,C2@134.15,29.85	72.42	SOK,SOK,SOK,B2,C2@171.64,65.36	79.87	SOK,SOK,LOW,B2,C2@131.79,33.21	88.73	SOK,SOK,VLOW,B2,C2@152.62,19.38	64.67	SOK,SOK,SOK,B2,C2@212.76,116.24	70.53	SOK,SOK,SOK,B2,C2@171.39,71.61
KIAA0226	SmeEX0002686	Contig39:179748-179790	43	Contig39:179843,179748-179790,172917	S	-24.02	88.98	SOK,SOK,SOK,OK,C1@198.43,24.57	72.75	SOK,SOK,SOK,OK,C1@258.26,96.74	60.91	SOK,SOK,SOK,B1,C1@172.98,111.02	56.61	SOK,SOK,SOK,B1,C1@318.71,244.29	44.21	SOK,SOK,SOK,OK,C1@261.72,330.28	46.91	SOK,SOK,SOK,B1,C1@284.27,321.73	50.84	SOK,SOK,SOK,OK,C1@227.76,220.24	45.12	SOK,SOK,SOK,OK,C1@194.47,236.53	54.62	SOK,SOK,SOK,OK,S@160.04,132.96
FOXN3	SmeEX0002161	Contig1358:14868-14912	45	Contig1358:8207,14868-14912,17927	C1	-23.92	100	LOW,LOW,LOW,B1,S@32.00,0.00	70.97	VLOW,LOW,VLOW,B1,S@47.55,19.45	96.39	OK,OK,OK,OK,C1@66.51,2.49	18.07	OK,OK,OK,B1,S@6.51,29.49	64.88	OK,OK,OK,OK,C1@55.15,29.85	48.39	SOK,SOK,OK,OK,S@49.36,52.64	84.84	SOK,SOK,SOK,OK,C1@99.26,17.74	38.55	SOK,SOK,SOK,B2,C1@82.88,132.12	72.21	LOW,LOW,N,B2,C1@46.94,18.06
SLC35D1	SmeEX0004706	Contig392:75911-75979	69	Contig392:72505,75911-75979,76029	S	-23.85	52.08	OK,OK,OK,B1,S@38.02,34.98	70.52	OK,OK,OK,OK,C1@57.83,24.17	71.83	OK,OK,OK,OK,C1@43.82,17.18	41.06	SOK,SOK,SOK,OK,C2@96.90,139.10	59.07	SOK,SOK,SOK,OK,C2@92.74,64.26	60.84	SOK,SOK,SOK,OK,C1@122.90,79.10	46.98	OK,OK,OK,OK,C2@36.64,41.36	35.06	SOK,SOK,OK,B1,C2@36.46,67.54	40.85	SOK,SOK,SOK,B2,S@40.85,59.15
ARHGAP20	SmeALTA0000375-2/2	Contig18219:11293-11519	58	Contig18219:13076,11293-11519+11461	Alt3	-23.74	100	VLOW,VLOW,VLOW,24=24,S@24.00,0.00	100	LOW,LOW,LOW,36=36,S@36.00,0.00	100	OK,OK,OK,49=49,S@49.00,0.00	100	OK,OK,OK,44=44,S@44.00,0.00	96	LOW,LOW,LOW,25=25,S@24.00,1.00	89.39	OK,OK,OK,66=66,S@59.00,7.00	87.18	LOW,LOW,LOW,39=39,S@34.00,5.00	53.03	OK,OK,OK,66=66,S@35.00,31.00	88.57	LOW,LOW,LOW,35=35,S@31.00,4.00
IPMK	SmeEX0002582	Contig70:27362-27659	298	Contig70:26040,27362-27659,29350	C2	-23.2	100	SOK,SOK,OK,OK,C3@211.00,0.00	100	SOK,SOK,OK,OK,C2@123.00,0.00	94.56	SOK,SOK,OK,OK,C3@138.06,7.94	67.09	SOK,SOK,OK,OK,C3@99.96,49.04	69.81	SOK,SOK,LOW,OK,C3@115.88,50.12	61.28	SOK,SOK,VLOW,OK,C3@101.11,63.89	60.59	SOK,SOK,OK,OK,C3@125.42,81.58	77.55	SOK,SOK,SOK,OK,C3@206.28,59.72	86.82	SOK,SOK,SOK,OK,C3@187.53,28.47
ESPL1	SmeEX0001927	Contig1866:57245-57328	84	Contig1866:58034,57245-57328,57175	S	-23.13	76.07	SOK,SOK,SOK,OK,S@235.06,73.94	88.47	SOK,SOK,SOK,OK,S@535.24,69.76	83.99	SOK,SOK,SOK,OK,S@627.41,119.59	59.72	SOK,SOK,SOK,OK,S@203.65,137.35	58.22	SOK,SOK,SOK,OK,S@196.20,140.80	47.86	SOK,SOK,SOK,OK,S@181.87,198.13	62.76	SOK,SOK,SOK,OK,S@266.10,157.90	50.33	SOK,SOK,SOK,B1,S@57.88,57.12	66.06	SOK,SOK,SOK,OK,S@329.64,169.36
TIPRL	SmeEX0005190	Contig1523:45870-45944	75	Contig1523:47235,45870-45944,45550	C2	-22.81	90.97	SOK,SOK,LOW,B2,C1@296.56,29.44	83.58	SOK,SOK,SOK,B2,C2@239.87,47.13	86.76	SOK,SOK,SOK,B2,C2@150.96,23.04	39.57	SOK,SOK,SOK,B1,C2@165.40,252.60	24.6	SOK,SOK,SOK,B1,C1@107.75,330.25	25.36	SOK,SOK,SOK,B2,C1@96.11,282.89	55.02	SOK,SOK,SOK,B2,C2@156.81,128.19	78.21	SOK,SOK,SOK,B1,C2@354.29,98.71	59.64	SOK,SOK,SOK,B2,C1@231.40,156.60
SLC25A38	SmeALTD0002894-2/2	Contig174:151656-151762	10	Contig174:151666+151656-151762,151614	Alt5	-22.62	57.11	OK,OK,OK,51=51,S@29.13,21.87	58.85	OK,OK,OK,60=60,S@35.31,24.69	78.23	LOW,LOW,LOW,30=30,S@23.47,6.53	51.52	OK,OK,OK,69=69,S@35.55,33.45	60.06	LOW,OK,LOW,38=38,S@22.82,15.18	52.24	OK,OK,OK,46=46,S@24.03,21.97	24.48	LOW,LOW,LOW,35=35,S@8.57,26.43	52.24	LOW,LOW,LOW,32=32,S@16.72,15.28	49.61	LOW,LOW,LOW,38=38,S@18.85,19.15
PHRF1	SmeEX0003758	Contig3484:63131-63214	84	Contig3484:66451,63131-63214,41966	C3	-22.42	78.23	SOK,SOK,N,Bn,C3@102.48,28.52	76.86	SOK,SOK,N,Bn,C3@82.24,24.76	84.19	SOK,SOK,N,Bn,C3@136.39,25.61	62.49	OK,OK,N,Bn,C3@45.62,27.38	60.5	OK,OK,N,Bn,C3@58.68,38.32	48.97	SOK,SOK,N,Bn,C3@52.89,55.11	49	SOK,SOK,OK,Bn,C3@69.58,72.42	44.01	SOK,SOK,LOW,Bn,C3@50.61,64.39	79.02	SOK,SOK,N,Bn,C3@154.09,40.91
KTN1	SmeEX0002815	Contig1439:19397-19480	84	Contig1439:19266,19397-19480,19527	S	-22.03	100	LOW,LOW,LOW,B1,S@34.00,0.00	100	OK,OK,OK,OK,S@74.00,0.00	90.52	SOK,SOK,SOK,OK,S@202.76,21.24	100	N,N,N,B1,S@3.00,0.00	64.16	SOK,SOK,SOK,OK,S@92.39,51.61	74.18	OK,OK,OK,OK,S@60.83,21.17	69.3	SOK,SOK,SOK,OK,S@73.46,32.54	78.76	SOK,SOK,SOK,B1,S@113.41,30.59	76.37	SOK,SOK,SOK,OK,S@201.62,62.38
UBL5	SmeEX0005520	Contig9602:10626-10699	74	Contig9602:10529,10626-10699,10749	S	-21.96	62.46	SOK,SOK,SOK,B1,S@462.20,277.80	71.33	SOK,SOK,SOK,B1,S@532.84,214.16	65.94	SOK,SOK,SOK,B2,S@151.00,78.00	43.66	SOK,SOK,SOK,B2,S@234.89,303.11	33.42	SOK,SOK,SOK,B1,S@174.79,348.21	36.93	SOK,SOK,SOK,B2,S@145.13,247.87	48.81	SOK,SOK,SOK,B2,S@259.67,272.33	45.25	SOK,SOK,SOK,B2,S@286.88,347.12	39.78	SOK,SOK,SOK,B1,S@227.14,343.86
UBXN4	SmeEX0005537	Contig896:25515-25633	119	Contig896:32867,25515-25633,25463	S	-21.65	100	SOK,SOK,SOK,OK,S@883.00,0.00	100	SOK,SOK,SOK,OK,S@844.00,0.00	93.22	SOK,SOK,SOK,B1,S@425.08,30.92	83.24	SOK,SOK,SOK,B1,C1@536.90,108.10	78.17	SOK,SOK,SOK,B1,C1@510.45,142.55	88.35	SOK,SOK,SOK,OK,C1@500.06,65.94	83.71	SOK,SOK,SOK,OK,C1@405.99,79.01	69.71	SOK,SOK,SOK,OK,C1@363.19,157.81	74.86	SOK,SOK,SOK,OK,C1@359.33,120.67
nc_gene	SmeALTD0004158-2/2	Contig22342:-5109	376	Contig22342:-4733+5109,9228	Alt5	-21.45	30.81	SOK,SOK,SOK,172=172,S@52.99,119.01	50.64	SOK,SOK,SOK,156=156,S@79.00,77.00	13.47	SOK,SOK,SOK,245=245,S@33.00,212.00	15.85	SOK,SOK,SOK,492=492,S@77.98,414.02	10.51	SOK,SOK,SOK,409=409,S@42.99,366.01	3.75	SOK,SOK,SOK,347=347,S@13.01,333.99	17.23	SOK,SOK,SOK,238=238,S@41.01,196.99	7.64	SOK,SOK,SOK,419=419,S@32.01,386.99	5.7	SOK,SOK,SOK,193=193,S@11.00,182.00
PICK1	SmeEX0003775	Contig2530:27855-27944	90	Contig2530:23904,27855-27944,28091+28193	C3	-21.44	64.4	SOK,SOK,SOK,B1,C2@130.09,71.91	44.39	SOK,SOK,SOK,B1,C3@144.71,181.29	61.28	SOK,SOK,SOK,B1,C3@169.75,107.25	55.92	SOK,SOK,OK,OK,C2@86.12,67.88	52.49	SOK,SOK,SOK,OK,C2@137.00,124.00	52.53	SOK,SOK,SOK,OK,C2@137.10,123.90	58.32	SOK,SOK,SOK,B1,C2@107.89,77.11	19.36	SOK,SOK,OK,Bn,C2@25.56,106.44	28.07	SOK,SOK,SOK,OK,C2@71.02,181.98
	SmeEX0000046	Contig10751:12260-12319	60	Contig10751:10944,12110+12260-12319,13434	S	-21.34	74.85	SOK,SOK,SOK,B1,S@156.44,52.56	100	SOK,SOK,SOK,OK,C1@194.00,0.00	86.75	SOK,SOK,SOK,OK,C1@203.00,31.00	78.65	OK,OK,LOW,B1,C1@70.79,19.21	74.7	SOK,SOK,SOK,B1,C1@109.81,37.19	91.29	OK,OK,OK,OK,C1@51.12,4.88	58.72	SOK,SOK,SOK,OK,C1@113.33,79.67	77.65	SOK,SOK,SOK,OK,S@177.04,50.96	61.22	SOK,SOK,SOK,OK,S@131.62,83.38
MIB1	SmeALTA0002943-2/3	Contig100:193266-193361	14	Contig100:193403,193266-193365+193361+193347	Alt3	-21.29	91.11	SOK,SOK,SOK,135=123,C1@123.00,12.00	77.65	OK,OK,OK,85=66,C2@66.00,19.00	85.23	SOK,SOK,SOK,149=127,C1@126.99,22.01	85.82	SOK,SOK,SOK,134=115,C1@115.00,19.00	70.57	SOK,SOK,SOK,350=249,C2@246.99,103.01	76.17	SOK,SOK,SOK,214=153,C2@163.00,51.00	62.79	SOK,SOK,SOK,172=108,C2@108.00,64.00	54.64	SOK,SOK,SOK,183=100,C2@99.99,83.01	72.69	SOK,SOK,SOK,216=157,C2@157.01,58.99
MIB1	SmeALTD0001925-2/2	Contig100:193403-193612	43	Contig100:193446+193403-193612,193361	Alt5	-21.29	91.11	SOK,SOK,SOK,135=123,C1@123.00,12.00	77.65	OK,OK,OK,85=66,C2@66.00,19.00	85.23	SOK,SOK,SOK,149=127,C1@126.99,22.01	85.82	SOK,SOK,SOK,134=115,C1@115.00,19.00	71.14	SOK,SOK,SOK,350=247,C2@248.99,101.01	71.5	SOK,SOK,SOK,214=163,C2@153.01,60.99	62.79	SOK,SOK,SOK,172=108,C2@108.00,64.00	54.64	SOK,SOK,SOK,183=100,C2@99.99,83.01	72.69	SOK,SOK,SOK,216=157,C2@157.01,58.99
ALKBH6	SmeEX6013747	Contig1586:396-494	99	Contig1586:192,396-494,947	ANN	-21.28	100	SOK,SOK,N,OK,C3@648.00,0.00	100	SOK,SOK,N,B1,C3@486.00,0.00	93.7	SOK,SOK,VLOW,B1,C3@395.41,26.59	78.32	SOK,SOK,SOK,OK,C3@678.25,187.75	72.83	SOK,SOK,SOK,B1,C3@660.57,246.43	76.6	SOK,SOK,SOK,OK,C3@654.16,199.84	88.81	SOK,SOK,SOK,OK,C3@619.01,77.99	58.88	SOK,SOK,SOK,B1,C3@302.64,211.36	82.17	SOK,SOK,SOK,B1,C3@470.01,101.99
cds_no_hit	SmeEX0006265	Contig1932:36775-36826	52	Contig1932:33016,36775-36826,39394	C1	-21.16	100	SOK,SOK,SOK,B1,C2@205.00,0.00	73.58	SOK,SOK,SOK,OK,C2@101.54,36.46	68.22	SOK,SOK,SOK,OK,C2@148.04,68.96	61.49	SOK,SOK,OK,OK,C2@79.94,50.06	54.59	SOK,SOK,OK,OK,C2@59.50,49.50	56.96	SOK,SOK,OK,OK,C2@70.63,53.37	61.68	SOK,SOK,OK,B1,C2@83.27,51.73	58.25	SOK,SOK,OK,OK,C2@94.95,68.05	58.4	OK,OK,OK,B1,C2@57.82,41.18
ANK3	SmeEX0000401	Contig2192:53139-53202	64	Contig2192:50633,53139-53202+53209,56831	C2	-21.15	53.8	SOK,SOK,SOK,OK,C1@111.90,96.10	68.38	SOK,SOK,SOK,OK,C1@216.76,100.24	65.13	SOK,SOK,SOK,B1,C1@418.79,224.21	27.02	SOK,SOK,VLOW,B2,C3@45.66,123.34	34.81	SOK,SOK,SOK,OK,C2@79.02,147.98	26.42	SOK,SOK,SOK,B1,C3@72.92,203.08	48.45	SOK,SOK,SOK,B1,C2@148.74,158.26	26.28	SOK,SOK,N,B2,C3@45.46,127.54	49.13	SOK,SOK,SOK,B1,C2@144.93,150.07
C12orf4	SmeALTA0000618-3/3	Contig362:110516-110907	48	Contig362:109772,110564+110533+110516-110907	Alt3	-20.96	34.53	OK,OK,OK,54=54,S@18.65,35.35	76.02	OK,OK,OK,81=81,S@61.58,19.42	61.29	OK,OK,OK,71=71,S@43.52,27.48	62.59	OK,OK,OK,49=49,S@30.67,18.33	40.13	SOK,SOK,SOK,120=120,S@48.16,71.84	78.59	OK,OK,OK,86=86,S@67.59,18.41	29.28	OK,OK,OK,87=87,S@25.47,61.53	34.57	OK,OK,OK,88=88,S@30.42,57.58	45.11	OK,OK,OK,72=72,S@32.48,39.52
SFRS4	SmeEX6014650	Contig2837:61861-61910	50	Contig2837:61960,61861-61910,61288	ANN	-20.92	62.28	SOK,SOK,SOK,B1,C2@479.56,290.44	56.39	SOK,SOK,SOK,OK,C2@1397.34,1080.66	63.76	SOK,SOK,SOK,B1,C2@3492.14,1984.86	36.94	SOK,SOK,SOK,OK,C2@261.54,446.46	41.63	SOK,SOK,SOK,OK,C2@989.96,1388.04	33.38	SOK,SOK,SOK,OK,C2@636.89,1271.11	44.06	SOK,SOK,SOK,B1,C2@1173.32,1489.68	30.05	SOK,SOK,SOK,OK,C3@813.45,1893.55	45.56	SOK,SOK,SOK,OK,C2@2368.21,2829.79
SFRS17A	SmeEX0004501	Contig1479:48929-49087	159	Contig1479:50234,48929-49087,48500	S	-20.64	86.19	SOK,SOK,SOK,OK,S@360.27,57.73	90.36	SOK,SOK,SOK,B1,S@695.77,74.23	82.94	SOK,SOK,SOK,OK,S@711.63,146.37	62.83	SOK,SOK,SOK,OK,S@506.41,299.59	65.99	SOK,SOK,SOK,OK,S@585.99,302.01	66.02	SOK,SOK,SOK,OK,S@703.11,361.89	60.95	SOK,SOK,SOK,OK,S@477.24,305.76	66.81	SOK,SOK,SOK,B1,S@399.52,198.48	69.8	SOK,SOK,SOK,OK,S@510.24,220.76
SRSF1(8)	SmeEX0004944	Contig585:22221-22386	166	Contig585:22132,22221-22386,22507	S	-20.6	44.05	SOK,SOK,SOK,OK,S@751.93,955.07	40.74	SOK,SOK,SOK,OK,S@546.73,795.27	36.11	SOK,SOK,SOK,B1,S@330.77,585.23	15.5	SOK,SOK,SOK,OK,S@299.77,1634.23	14.22	SOK,SOK,SOK,B1,S@267.34,1612.66	10.58	SOK,SOK,SOK,B1,S@198.48,1677.52	19	SOK,SOK,SOK,B1,S@234.46,999.54	22.05	SOK,SOK,SOK,OK,S@228.88,809.12	18.06	SOK,SOK,SOK,B1,S@202.45,918.55
cds_no_hit	SmeEX0006209	Contig5173:19467-19606	140	Contig5173:25645,19467-19606,15535	S	-20.53	50.74	SOK,SOK,SOK,OK,S@77.63,75.37	19.44	OK,OK,OK,OK,S@8.36,34.64	21.98	SOK,SOK,SOK,B1,S@24.40,86.60	10.24	SOK,SOK,SOK,OK,S@11.57,101.43	15.59	SOK,SOK,SOK,OK,S@23.70,128.30	21.12	SOK,SOK,SOK,OK,S@41.18,153.82	15.32	SOK,SOK,SOK,OK,S@19.61,108.39	10.11	OK,OK,OK,Bn,S@4.95,44.05	5.13	OK,OK,OK,B2,S@4.21,77.79
SERPINB13	SmeEX0004482	Contig13569:8208-8337	130	Contig13569:8717,8208-8337,7029	S	-20.34	100	SOK,SOK,SOK,OK,S@250.00,0.00	84.46	SOK,SOK,SOK,OK,S@103.04,18.96	89.32	SOK,SOK,SOK,OK,S@146.48,17.52	93.44	OK,OK,OK,OK,S@85.03,5.97	71.38	SOK,SOK,SOK,OK,S@82.80,33.20	67.32	SOK,SOK,SOK,B1,S@102.33,49.67	77.47	LOW,LOW,LOW,B2,S@81.34,23.66	63.19	LOW,LOW,LOW,B2,S@42.97,25.03	72.09	SOK,SOK,SOK,OK,S@100.21,38.79
METTL4	SmeEX0003086	Contig1345:33518-33692	175	Contig1345:15824,33518-33692,40085	C1	-19.57	54.84	SOK,SOK,SOK,B2,S@65.81,54.19	56.6	SOK,SOK,SOK,B1,C1@104.14,79.86	54.36	SOK,SOK,OK,B2,C1@62.51,52.49	35.4	SOK,SOK,SOK,B2,C1@54.16,98.84	29.41	OK,OK,OK,B1,C1@22.65,54.35	44.44	OK,OK,OK,B2,C1@40.44,50.56	35.82	OK,OK,OK,B2,C1@32.60,58.40	27.87	OK,OK,OK,B2,S@21.74,56.26	43.4	OK,OK,OK,B2,S@32.98,43.02
ANAPC4	SmeALTA0000230-2/2	Contig452:31734-31940	101	Contig452:31981,31734-31940+31839	Alt3	-19.33	100	OK,OK,OK,91=91,S@91.00,0.00	90	OK,OK,OK,60=60,S@54.00,6.00	91.01	OK,OK,OK,89=89,S@81.00,8.00	77.78	OK,OK,OK,45=45,S@35.00,10.00	84.09	OK,OK,OK,88=88,S@74.00,14.00	78.95	LOW,LOW,LOW,38=38,S@30.00,8.00	81.48	OK,OK,OK,54=54,S@44.00,10.00	72.57	SOK,SOK,SOK,113=113,S@82.00,31.00	68.97	OK,OK,OK,87=87,S@60.00,27.00
NBN	SmeEX0003363	Contig3493:43018-43163	146	Contig3493:42958,43004+43018-43163,44027	C2	-19.16	100	VLOW,VLOW,N,Bn,C3@84.00,0.00	100	SOK,SOK,N,B2,C3@106.00,0.00	94.7	SOK,SOK,N,B2,C2@177.09,9.91	39.37	OK,OK,LOW,B2,C1@20.08,30.92	44.14	OK,OK,LOW,B2,C2@30.90,39.10	52.25	SOK,SOK,OK,B2,C2@58.52,53.48	86.1	SOK,SOK,N,B2,C3@105.04,16.96	74.86	SOK,SOK,SOK,B1,C2@147.47,49.53	76.27	SOK,SOK,SOK,B2,C2@126.61,39.39
cds_no_hit	SmeEX0006199	Contig1423:42065-42229	165	Contig1423:47032,42065-42229,36972	S	-19.09	95.67	SOK,SOK,SOK,OK,S@302.32,13.68	87.5	SOK,SOK,SOK,OK,S@262.50,37.50	93.24	SOK,SOK,SOK,OK,S@266.67,19.33	83.37	SOK,SOK,SOK,OK,S@634.45,126.55	83.8	SOK,SOK,SOK,OK,S@522.91,101.09	82.86	SOK,SOK,SOK,OK,S@565.93,117.07	82.35	SOK,SOK,SOK,OK,S@255.28,54.72	53.56	SOK,SOK,SOK,B1,S@155.86,135.14	83.24	SOK,SOK,SOK,OK,S@273.03,54.97
ALKBH6	SmeEX0000324	Contig1586:235-345	111	Contig1586:192,235-345,396	S	-19.08	100	SOK,SOK,SOK,OK,S@665.00,0.00	100	SOK,SOK,SOK,OK,S@509.00,0.00	94.26	SOK,SOK,SOK,OK,S@438.31,26.69	78.02	SOK,SOK,SOK,OK,C1@747.43,210.57	71.45	SOK,SOK,SOK,OK,C1@714.50,285.50	76.43	SOK,SOK,SOK,OK,C1@710.03,218.97	87.35	SOK,SOK,SOK,OK,C1@610.58,88.42	66.28	SOK,SOK,SOK,OK,C2@436.12,221.88	83.39	SOK,SOK,SOK,OK,C1@598.74,119.26
UBXN7	SmeALTD0003462-2/2	Contig413:85508-85691	13	Contig413:85521+85508-85691,84417	Alt5	-18.87	93.56	SOK,SOK,OK,683=44,C3@639.01,43.99	75.32	SOK,SOK,OK,385=95,C3@289.98,95.02	70.15	SOK,SOK,SOK,469=140,C3@329.00,140.00	45.16	SOK,SOK,SOK,310=167,C2@140.00,170.00	58.42	SOK,SOK,SOK,392=163,C3@229.01,162.99	46.58	SOK,SOK,SOK,380=203,C2@177.00,203.00	64.09	SOK,SOK,OK,259=93,C3@165.99,93.01	66.55	SOK,SOK,OK,293=98,C3@194.99,98.01	51.77	SOK,SOK,SOK,311=150,C3@161.00,150.00
UBXN4	SmeEX6026780	Contig896:25301-25463	163	Contig896:25515,25301-25463,21391	ANN	-18.27	100	SOK,SOK,SOK,OK,S@980.00,0.00	100	SOK,SOK,SOK,OK,S@1023.00,0.00	95.86	SOK,SOK,SOK,OK,S@725.66,31.34	88.09	SOK,SOK,SOK,OK,C1@821.00,111.00	88.03	SOK,SOK,SOK,OK,C1@912.87,124.13	94.1	SOK,SOK,SOK,OK,S@836.55,52.45	90.32	SOK,SOK,SOK,OK,C1@568.11,60.89	73.84	SOK,SOK,SOK,OK,C1@456.33,161.67	76.88	SOK,SOK,SOK,OK,C1@405.93,122.07
CDK11A	SmeEX0001133	Contig10725:18218-18262	45	Contig10725:14855+14859,18218-18262+18420,19208	C1	-18.08	44.97	OK,OK,OK,OK,C2@39.57,48.43	49.57	SOK,SOK,SOK,B2,S@79.31,80.69	16.84	OK,OK,OK,B2,S@15.49,76.51	28.75	LOW,LOW,LOW,Bn,C1@8.91,22.09	42.33	OK,OK,OK,B1,C1@35.98,49.02	35.11	OK,OK,OK,B1,C1@27.39,50.61	23.19	OK,OK,OK,B1,C1@17.62,58.38	26.07	SOK,SOK,SOK,B2,C1@32.85,93.15	7.89	SOK,SOK,SOK,B1,S@10.18,118.82
MIB1	SmeEX0003121	Contig100:191776-191954	179	Contig100:193256,191776-191954,189312	S	-18	100	SOK,SOK,SOK,OK,S@215.00,0.00	92.96	SOK,SOK,SOK,OK,S@178.48,13.52	96.61	SOK,SOK,SOK,OK,S@280.17,9.83	81.89	SOK,SOK,SOK,OK,S@370.14,81.86	73.57	SOK,SOK,SOK,OK,S@468.64,168.36	76.9	SOK,SOK,SOK,OK,S@376.81,113.19	72.85	SOK,SOK,SOK,OK,S@227.29,84.71	86.08	SOK,SOK,SOK,B1,S@621.50,100.50	76.63	SOK,SOK,SOK,B1,S@405.37,123.63
cds_no_hit	SmeEX0006268	Contig1932:6216-6315	100	Contig1932:1968,6216-6315,9349	S	-17.67	100	SOK,SOK,SOK,OK,S@206.00,0.00	100	SOK,SOK,SOK,OK,S@251.00,0.00	85.39	SOK,SOK,SOK,OK,S@173.34,29.66	85.61	SOK,SOK,SOK,OK,S@110.44,18.56	84.39	SOK,SOK,SOK,OK,S@159.50,29.50	89.42	SOK,SOK,SOK,B1,S@160.06,18.94	84.54	SOK,SOK,SOK,OK,S@161.47,29.53	69.96	SOK,SOK,SOK,OK,S@138.52,59.48	77.89	SOK,SOK,SOK,B1,S@137.87,39.13
cds_no_hit	SmeEX0005955	Contig1126:68545-68677	133	Contig1126:93967,68545-68677,59261	C1	-17.66	100	LOW,LOW,LOW,B2,C1@130.00,0.00	100	SOK,SOK,SOK,OK,C1@144.00,0.00	100	SOK,SOK,OK,OK,C1@113.00,0.00	93.21	SOK,SOK,SOK,OK,C2@215.32,15.68	88.34	SOK,SOK,SOK,OK,C1@144.88,19.12	80.47	SOK,SOK,SOK,OK,C1@120.70,29.30	86.92	SOK,SOK,OK,OK,C2@88.66,13.34	78.84	SOK,SOK,SOK,OK,C2@132.45,35.55	81.25	OK,OK,OK,B1,C2@79.62,18.38
ERC2	SmeEX0001913	Contig5720:8661-8693	33	Contig5720:7832,8661-8693,16575	S	-17.43	100	SOK,SOK,SOK,B1,S@169.00,0.00	90.99	SOK,SOK,SOK,OK,S@262.05,25.95	90.75	SOK,SOK,SOK,OK,S@302.20,30.80	87.26	SOK,SOK,SOK,OK,S@129.14,18.86	77.19	SOK,SOK,SOK,OK,S@119.64,35.36	72.09	SOK,SOK,SOK,OK,S@124.72,48.28	81.21	SOK,SOK,SOK,OK,S@134.00,31.00	66.17	SOK,SOK,SOK,OK,S@194.54,99.46	82.07	SOK,SOK,SOK,OK,S@227.33,49.67
RMND5B	SmeEX0004336	Contig1472:42288-42457	170	Contig1472:44298,42288-42457,39872	S	-17.42	100	OK,OK,OK,OK,S@94.00,0.00	91.3	SOK,SOK,SOK,B1,S@180.77,17.23	94.55	SOK,SOK,SOK,OK,S@101.17,5.83	63.64	OK,OK,OK,B1,S@45.82,26.18	100	SOK,SOK,SOK,OK,S@118.00,0.00	96.95	SOK,SOK,SOK,B1,S@125.07,3.93	93.02	OK,OK,OK,OK,S@77.21,5.79	72.5	OK,OK,OK,OK,S@50.02,18.98	68.06	SOK,SOK,SOK,B1,S@82.35,38.65
CNOT8	SmeEX0001258	Contig784:26230-26488	259	Contig784:35682,26230-26488,21859	S	-17.12	98.48	SOK,SOK,SOK,B2,S@129.01,1.99	66.04	SOK,SOK,SOK,OK,S@116.23,59.77	74.25	SOK,SOK,SOK,B1,S@236.12,81.88	76.74	SOK,SOK,SOK,B1,S@145.81,44.19	69.4	SOK,SOK,SOK,OK,S@215.14,94.86	72.77	SOK,SOK,SOK,OK,S@240.14,89.86	65.64	SOK,SOK,SOK,B1,S@123.40,64.60	60.43	SOK,SOK,SOK,B2,S@90.64,59.36	61.34	SOK,SOK,SOK,OK,S@117.77,74.23
nc_ZNF585B	SmeEX6041888	Contig4083:21041-21105	65	Contig4083:17917,21041-21105,22761	ANN	-17.1	86.2	SOK,SOK,VLOW,B1,C2@156.02,24.98	86.31	SOK,SOK,N,OK,C2@90.63,14.37	80.82	SOK,SOK,LOW,OK,C2@131.74,31.26	52.14	OK,OK,OK,OK,C2@43.28,39.72	79.62	SOK,SOK,VLOW,OK,C2@85.19,21.81	44.86	OK,OK,OK,B1,C2@35.44,43.56	62.8	OK,SOK,LOW,OK,C2@61.54,36.46	70.99	LOW,LOW,N,OK,C2@22.01,8.99	68.24	LOW,LOW,LOW,B1,C1@62.10,28.90
COQ3	SmeEX0001288	Contig263:73601-73752	152	Contig263:76700,73601-73752,69426	C3	-16.81	100	SOK,SOK,N,B2,C2@317.00,0.00	98.04	SOK,SOK,N,B2,C2@297.06,5.94	95.43	SOK,SOK,N,B2,C2@163.19,7.81	84.19	SOK,SOK,VLOW,B2,C2@255.10,47.90	89.67	SOK,SOK,N,B2,C2@312.95,36.05	86.81	SOK,SOK,VLOW,B2,C2@221.37,33.63	78.75	SOK,SOK,LOW,B2,C3@192.15,51.85	90.65	SOK,SOK,SOK,B2,C2@387.98,40.02	73.63	SOK,SOK,SOK,B2,C2@232.67,83.33
ATL3	SmeEX0000624	Contig6099:13656-13864	209	Contig6099:13498,13656-13864,13911	S	-16.49	100	LOW,LOW,LOW,B1,S@54.00,0.00	95.61	SOK,SOK,SOK,OK,S@170.19,7.81	96.92	SOK,SOK,SOK,B1,S@124.06,3.94	36.67	LOW,LOW,N,B2,C2@15.03,25.97	48.55	OK,OK,OK,OK,C2@36.41,38.59	75.9	LOW,LOW,LOW,B1,C1@55.41,17.59	71.7	LOW,LOW,LOW,B2,C1@65.25,25.75	80.2	OK,OK,OK,OK,C1@72.98,18.02	91.17	SOK,SOK,LOW,B2,S@98.46,9.54
TMEM30A	SmeALTA0004938-2/2	Contig390:167398-	14	Contig390:158332,167412+167398-	Alt3	-16.38	60.61	OK,OK,N,66=0,C3@40.00,26.00	51.27	SOK,SOK,OK,158=56,C3@81.01,76.99	49.14	SOK,SOK,OK,175=79,C3@86.00,89.00	40.12	SOK,SOK,OK,162=66,C3@64.99,97.01	44.94	SOK,SOK,OK,158=54,C3@71.01,86.99	38.64	SOK,SOK,OK,176=51,C3@68.01,107.99	41.67	OK,OK,OK,84=46,C2@35.00,49.00	27.35	SOK,SOK,VLOW,117=18,C3@32.00,85.00	42.86	OK,OK,LOW,63=28,C3@27.00,36.00
GLIPR2	SmeALTD0001344-2/3	Contig278:80516-80744	7	Contig278:80523+80516+80387-80744,80336	Alt5	-16.27	66.29	OK,OK,OK,89=89,S@59.00,30.00	45.57	OK,OK,OK,79=79,S@36.00,43.00	39.29	OK,OK,OK,84=84,S@33.00,51.00	59.43	SOK,SOK,SOK,106=106,S@63.00,43.00	44.68	OK,OK,OK,94=94,S@42.00,52.00	60.42	OK,OK,OK,48=48,S@29.00,19.00	53.19	OK,OK,OK,94=94,S@50.00,44.00	24.79	SOK,SOK,SOK,117=117,S@29.00,88.00	24.36	OK,OK,OK,78=78,S@19.00,59.00
METTL14	SmeALTA0002895-3/3	Contig430:144802-144928	40	Contig430:144968,144802-144928+144921+144888	Alt3	-16.16	100	VLOW,VLOW,VLOW,16=16,S@16.00,0.00	100	SOK,SOK,SOK,148=148,S@148.00,0.00	92.47	OK,OK,OK,93=93,S@86.00,7.00	100	OK,OK,OK,85=85,S@85.00,0.00	90.85	SOK,SOK,SOK,153=153,S@139.00,14.00	89.21	SOK,SOK,SOK,139=139,S@124.00,15.00	90.61	SOK,SOK,SOK,181=181,S@164.00,17.00	70.97	SOK,SOK,SOK,155=155,S@110.00,45.00	82.41	SOK,SOK,SOK,199=199,S@164.00,35.00
	SmeEX0000065	Contig270:157503-157590	88	Contig270:157655,157503-157590,157355	S	-16.14	24.93	SOK,SOK,SOK,B2,S@216.14,650.86	36.23	SOK,SOK,SOK,B2,S@227.52,400.48	46.12	SOK,SOK,SOK,B2,S@82.55,96.45	24.77	SOK,SOK,SOK,B2,S@85.46,259.54	37.25	SOK,SOK,SOK,B2,S@117.34,197.66	24.31	SOK,SOK,SOK,B2,S@65.88,205.12	15.84	SOK,SOK,SOK,B2,S@90.92,483.08	22.54	SOK,SOK,SOK,B2,S@186.86,642.14	20.49	SOK,SOK,SOK,B2,S@101.22,392.78
cds_no_hit	SmeEX6038224	Contig1439:82231-82279	49	Contig1439:75921,82231-82279,85093	ANN	-16.08	89.27	SOK,SOK,N,OK,C3@122.30,14.70	91.86	SOK,SOK,N,OK,C2@105.64,9.36	100	OK,OK,N,OK,C3@73.00,0.00	75.77	OK,OK,N,B1,C3@47.74,15.26	65.81	OK,OK,LOW,OK,C2@55.94,29.06	78.98	OK,OK,N,OK,C3@64.76,17.24	70.55	LOW,LOW,VLOW,B1,C3@55.03,22.97	81.67	SOK,SOK,N,B1,C2@95.55,21.45	80.68	OK,OK,N,B1,C3@65.35,15.65
CCNL1	SmeALTA0000965-4/4	Contig958:104503-105416	470	Contig958:106598,104503-105416+105122+104957+104946	Alt3	-15.84	43.9	SOK,SOK,SOK,410=206,C2@179.99,230.01	46.6	SOK,SOK,SOK,530=217,C3@246.98,283.02	55.08	SOK,SOK,SOK,748=263,C3@412.00,336.00	33.7	SOK,SOK,SOK,359=223,C2@120.98,238.02	32.63	SOK,SOK,SOK,429=276,C2@139.98,289.02	36.49	SOK,SOK,SOK,496=286,C2@180.99,315.01	35.46	SOK,SOK,SOK,423=261,C2@150.00,273.00	24.06	SOK,SOK,SOK,453=309,C2@108.99,344.01	38.53	SOK,SOK,SOK,693=345,C3@267.01,425.99
NLK	SmeEX0003430	Contig1450:37345-37430	86	Contig1450:42816,37345-37430,37293	S	-15.72	100	OK,OK,OK,OK,S@63.00,0.00	100	SOK,SOK,SOK,OK,S@122.00,0.00	100	SOK,SOK,SOK,B1,S@118.00,0.00	92.16	LOW,LOW,LOW,B1,S@45.16,3.84	63.31	SOK,SOK,SOK,OK,S@87.37,50.63	75.28	SOK,SOK,SOK,OK,S@117.44,38.56	94.48	SOK,SOK,SOK,OK,S@133.22,7.78	75.85	SOK,SOK,SOK,OK,S@176.73,56.27	82.51	SOK,SOK,SOK,B1,S@137.79,29.21
nc_gene	SmeALTA0006272-4/4	Contig17381:2170-2612	101	Contig17381:3963,2170-2612+2597+2525+2511	Alt3	-15.44	57.07	SOK,SOK,SOK,6183=6066,S@3528.64,2654.36	53.92	SOK,SOK,SOK,5309=5172,S@2862.61,2446.39	59.03	SOK,SOK,SOK,3239=3184,S@1911.98,1327.02	44.52	SOK,SOK,SOK,5712=5681,S@2542.98,3169.02	45.43	SOK,SOK,SOK,6166=6136,S@2801.21,3364.79	42.88	SOK,SOK,SOK,4326=4265,S@1854.99,2471.01	42.22	SOK,SOK,SOK,5442=5362,S@2297.61,3144.39	38.58	SOK,SOK,SOK,6488=6365,S@2503.07,3984.93	42.9	SOK,SOK,SOK,5819=5730,S@2496.35,3322.65
TARDBP	SmeALTA0004810-2/2	Contig238:63268-63947	222	Contig238:71159,63268-63947+63725	Alt3	-15.32	30.54	SOK,SOK,SOK,429=429,S@131.02,297.98	20.1	SOK,SOK,SOK,617=617,S@124.02,492.98	18.2	SOK,SOK,SOK,434=434,S@78.99,355.01	5.01	SOK,SOK,SOK,539=539,S@27.00,512.00	6.27	SOK,SOK,SOK,526=526,S@32.98,493.02	5.28	SOK,SOK,SOK,625=625,S@33.00,592.00	11.36	SOK,SOK,SOK,572=572,S@64.98,507.02	6.71	SOK,SOK,SOK,343=343,S@23.02,319.98	4.81	SOK,SOK,SOK,312=312,S@15.01,296.99
CCNL1	SmeALTD0000606-2/2	Contig958:106430-106662	168	Contig958:106598+106430-106662,104946	Alt5	-15.25	49.76	SOK,SOK,SOK,410=148,C3@204.02,205.98	59.06	SOK,SOK,SOK,530=188,C3@313.02,216.98	64.93	SOK,SOK,SOK,750=259,C3@486.98,263.02	38.06	SOK,SOK,SOK,360=199,C2@137.02,222.98	35.66	SOK,SOK,SOK,429=256,C2@152.98,276.02	42.45	SOK,SOK,SOK,497=283,C2@210.98,286.02	38.73	SOK,SOK,SOK,426=260,C2@164.99,261.01	39.05	SOK,SOK,SOK,507=312,C2@197.98,309.02	50.22	SOK,SOK,SOK,693=364,C2@348.02,344.98
PCCA	SmeEX0003639	Contig717:38984-39010	27	Contig717:35897,38984-39010,39125	S	15.1	67.78	SOK,SOK,SOK,OK,C1@380.25,180.75	73.62	SOK,SOK,SOK,OK,C1@367.36,131.64	73.91	SOK,SOK,SOK,OK,C1@485.59,171.41	93.18	SOK,SOK,SOK,OK,C2@289.79,21.21	81.87	SOK,SOK,SOK,OK,C1@261.98,58.02	82.68	SOK,SOK,SOK,OK,C1@253.83,53.17	80.33	SOK,SOK,SOK,OK,C1@381.57,93.43	100	SOK,SOK,SOK,OK,S@438.00,0.00	80.28	SOK,SOK,SOK,OK,S@348.42,85.58
RBKS	SmeALTD0002633-2/2	Contig2563:-23794	86	Contig2563:-23708+23794,24282	Alt5	15.17	83.96	SOK,SOK,SOK,212=183,C1@178.00,34.00	51.3	SOK,SOK,SOK,115=115,S@59.00,56.00	80.52	OK,OK,OK,77=77,S@62.00,15.00	91.82	SOK,SOK,SOK,159=154,S@145.99,13.01	86.9	SOK,SOK,SOK,145=142,S@126.01,18.99	91.72	SOK,SOK,SOK,169=166,S@155.01,13.99	95.07	SOK,SOK,SOK,142=139,S@135.00,7.00	72.17	SOK,SOK,SOK,212=200,C1@153.00,59.00	94.05	SOK,SOK,SOK,185=182,S@173.99,11.01
CTPS	SmeALTD0000782-2/3	Contig4931:-24410	48	Contig4931:-24362+24410+24463,24515	Alt5	15.61	0	SOK,SOK,SOK,235=235,S@0.00,235.00	3.34	SOK,SOK,SOK,412=412,S@13.76,398.24	4.11	SOK,SOK,SOK,515=515,S@21.17,493.83	14	SOK,SOK,SOK,233=233,S@32.62,200.38	23.39	SOK,SOK,SOK,349=349,S@81.63,267.37	18.94	SOK,SOK,SOK,349=349,S@66.10,282.90	12.9	SOK,SOK,SOK,351=351,S@45.28,305.72	15.72	SOK,SOK,SOK,381=381,S@59.89,321.11	25.65	SOK,SOK,SOK,660=660,S@169.29,490.71
DIP2C	SmeEX0001542	Contig169:23627-23671	45	Contig169:23397,23627-23671,23878	S	16.53	0	SOK,SOK,SOK,Bn,S@0.00,122.00	5.15	SOK,SOK,SOK,Bn,S@5.25,96.75	4.12	SOK,SOK,SOK,OK,S@8.86,206.14	8.33	OK,OK,OK,B1,S@5.41,59.59	7.04	OK,OK,OK,B1,S@5.35,70.65	6.41	OK,OK,OK,B1,S@5.32,77.68	20	SOK,SOK,SOK,OK,S@30.60,122.40	23.21	SOK,SOK,SOK,OK,S@33.89,112.11	15.66	SOK,SOK,SOK,OK,S@22.55,121.45
CAPN9	SmeALTD0000534-3/4	Contig540:-84390	46	Contig540:-84344+84372+84390+84411,84443	Alt5	16.88	4.49	SOK,SOK,SOK,229=229,S@10.28,218.72	1.61	SOK,SOK,SOK,192=192,S@3.09,188.91	5.85	SOK,SOK,SOK,281=271,S@16.44,264.56	23.54	SOK,SOK,SOK,204=183,C1@48.02,155.98	14.45	SOK,SOK,SOK,220=213,S@31.79,188.21	12.36	SOK,SOK,SOK,224=224,S@27.69,196.31	20.76	SOK,SOK,SOK,138=138,S@28.65,109.35	15.37	SOK,SOK,SOK,180=180,S@27.67,152.33	26.45	SOK,SOK,SOK,197=188,S@52.11,144.89
cds_no_hit	SmeEX0006027	Contig7479:31903-32001	99	Contig7479:30026,31903-32001,32065	S	17.5	62.01	SOK,SOK,SOK,OK,C1@449.57,275.43	87	SOK,SOK,SOK,OK,C1@583.77,87.23	62.52	SOK,SOK,SOK,OK,C1@291.34,174.66	76.57	SOK,SOK,SOK,OK,C1@493.88,151.12	74.36	SOK,SOK,SOK,OK,C1@452.85,156.15	79.11	SOK,SOK,SOK,OK,C1@397.13,104.87	82.04	SOK,SOK,SOK,OK,C1@333.90,73.10	93.24	SOK,SOK,SOK,OK,C1@497.90,36.10	88.74	SOK,SOK,SOK,OK,C1@368.27,46.73
nc_LNX2	SmeALTD0004097-2/2	Contig21748:9793-	6	Contig21748:9799+9793-,9346	Alt5	17.77	0	SOK,SOK,SOK,100=100,S@0.00,100.00	12.89	SOK,SOK,SOK,194=194,S@25.01,168.99	11.98	SOK,SOK,SOK,192=192,S@23.00,169.00	24.05	OK,OK,OK,79=79,S@19.00,60.00	17.37	SOK,SOK,SOK,190=190,S@33.00,157.00	19.64	SOK,SOK,SOK,112=112,S@22.00,90.00	13.29	SOK,SOK,SOK,143=143,S@19.00,124.00	43.88	SOK,SOK,SOK,294=294,S@129.01,164.99	21.01	SOK,SOK,SOK,257=257,S@54.00,203.00
ABCB8	SmeEX0000123	Contig137:34984-35059	76	Contig137:40216,34984-35059,34790	S	17.98	61.9	SOK,SOK,SOK,B2,S@73.66,45.34	79.02	SOK,SOK,SOK,OK,S@101.15,26.85	92.52	SOK,SOK,SOK,OK,S@190.59,15.41	100	OK,OK,OK,OK,S@78.00,0.00	100	OK,OK,OK,OK,S@96.00,0.00	85.71	OK,OK,OK,OK,S@55.71,9.29	87.37	OK,OK,OK,B1,S@77.76,11.24	100	LOW,LOW,LOW,B2,S@147.00,0.00	100	SOK,SOK,SOK,OK,S@152.00,0.00
MDP1	SmeALTD0001881-2/2	Contig1:526593-	16	Contig1:526609+526593-,526551	Alt5	18.04	42.71	OK,OK,OK,96=96,S@41.00,55.00	70.69	SOK,SOK,SOK,116=116,S@82.00,34.00	80.95	VLOW,VLOW,VLOW,21=21,S@17.00,4.00	65.62	LOW,LOW,LOW,32=32,S@21.00,11.00	48.78	OK,OK,OK,41=41,S@20.00,21.00	67.53	OK,OK,OK,77=77,S@52.00,25.00	48.48	LOW,LOW,LOW,33=33,S@16.00,17.00	100	SOK,SOK,SOK,123=123,S@123.00,0.00	100	LOW,LOW,LOW,34=34,S@34.00,0.00
cds_no_hit	SmeALTA0005889-2/3	Contig11396:6431-6511	9	Contig11396:6030,6440+6431+6428-6511	Alt3	18.39	0	OK,OK,OK,49=49,S@0.00,49.00	28.07	SOK,SOK,SOK,114=114,S@32.00,82.00	45.45	SOK,SOK,SOK,165=165,S@74.99,90.01	64.29	N,N,N,14=14,S@9.00,5.00	28.95	LOW,LOW,LOW,38=38,S@11.00,27.00	42.37	OK,OK,OK,59=59,S@25.00,34.00	17.31	OK,OK,OK,52=52,S@9.00,43.00	55.42	OK,OK,OK,83=83,S@46.00,37.00	55.95	OK,OK,OK,84=84,S@47.00,37.00
RAB27B	SmeALTD0002566-2/2	Contig31699:1071-	43	Contig31699:1114+1071-,1023	Alt5	19.21	0	OK,OK,OK,59=59,S@0.00,59.00	0	OK,OK,OK,83=83,S@0.00,83.00	11.11	OK,OK,OK,81=81,S@9.00,72.00	20.79	SOK,SOK,SOK,178=178,S@37.01,140.99	8	SOK,SOK,SOK,125=125,S@10.00,115.00	7.1	SOK,SOK,SOK,169=169,S@12.00,157.00	21.51	OK,OK,OK,93=93,S@20.00,73.00	30.56	SOK,SOK,SOK,108=108,S@33.00,75.00	16.67	OK,OK,OK,72=72,S@12.00,60.00
GLIPR2	SmeALTD0001344-3/3	Contig278:80387-80744	136	Contig278:80523+80516+80387-80744,80336	Alt5	19.3	10.11	OK,OK,OK,89=89,S@9.00,80.00	3.8	OK,OK,OK,79=79,S@3.00,76.00	32.14	OK,OK,OK,84=84,S@27.00,57.00	26.42	SOK,SOK,SOK,106=106,S@28.01,77.99	19.15	OK,OK,OK,94=94,S@18.00,76.00	27.08	OK,OK,OK,48=48,S@13.00,35.00	26.6	OK,OK,OK,94=94,S@25.00,69.00	32.48	SOK,SOK,SOK,117=117,S@38.00,79.00	44.87	OK,OK,OK,78=78,S@35.00,43.00
MAN2C1	SmeINT0016778	Contig2395:42635-42837	203	Contig2395:42397-42634=42838-42942:+	IR	19.49	19.84	SOK,SOK,NA,54=96=300,0.971@91.59,370.06	20.46	SOK,SOK,NA,113=61=332,0.985@105.89,411.67	26.01	SOK,SOK,NA,59=65=174,1@79.34,225.69	31.98	SOK,SOK,NA,88=80=176,1@112.42,239.11	48.64	SOK,SOK,NA,84=87=89,1@128.98,136.19	41.22	SOK,SOK,NA,59=125=130,0.825@132.52,188.98	35.58	SOK,SOK,NA,110=124=209,1@161.1,291.69	39.26	SOK,SOK,NA,134=87=168,0.999@155.67,240.83	49.93	SOK,SOK,NA,51=108=79,0.818@121.58,121.92
	SmeEX0000105	Contig1214:74203-74211	9	Contig1214:74142,74203-74211,78357	MIC	19.7	24.52	SOK,SOK,SOK,na,na@87.05,267.95	65.08	SOK,SOK,SOK,na,na@121.05,64.95	47.63	SOK,SOK,SOK,na,na@179.57,197.43	59.56	SOK,SOK,SOK,na,na@212.03,143.97	61.59	SOK,SOK,SOK,na,na@183.54,114.46	62.21	SOK,SOK,SOK,na,na@316.65,192.35	46.14	SOK,SOK,SOK,na,na@215.94,252.06	76.22	SOK,SOK,SOK,na,na@237.04,73.96	73.96	SOK,SOK,SOK,na,na@167.89,59.11
TMEM41A	SmeEX0005246	Contig1266:84117-84255	139	Contig1266:83921,84117-84255,84343	S	19.77	57.44	SOK,SOK,SOK,B1,S@197.59,146.41	76.41	SOK,SOK,SOK,B1,S@131.43,40.57	72.65	SOK,SOK,SOK,B1,S@146.75,55.25	86.45	SOK,SOK,SOK,OK,S@297.39,46.61	80.06	SOK,SOK,SOK,B1,S@238.58,59.42	87.25	SOK,SOK,SOK,B1,S@281.82,41.18	86.76	SOK,SOK,SOK,B1,S@232.52,35.48	87.59	SOK,SOK,SOK,B2,S@238.24,33.76	91.45	SOK,SOK,SOK,B1,S@204.85,19.15
cds_no_hit	SmeALTA0005909-2/3	Contig3411:48926-48998	29	Contig3411:48837,48955+48926+48910-48998	Alt3	20.22	55.04	SOK,SOK,SOK,217=217,S@119.44,97.56	44.65	SOK,SOK,SOK,108=108,S@48.22,59.78	38.7	LOW,LOW,LOW,33=33,S@12.77,20.23	57.36	OK,OK,OK,62=62,S@35.56,26.44	62.63	SOK,SOK,SOK,109=109,S@68.27,40.73	55.81	OK,OK,OK,46=46,S@25.67,20.33	64.17	SOK,SOK,SOK,182=182,S@116.79,65.21	66.71	SOK,SOK,SOK,196=196,S@130.75,65.25	68.17	SOK,SOK,SOK,141=141,S@96.12,44.88
PEX6	SmeALTA0003561-2/2	Contig1182:-48591	8	Contig1182:51199,-48591+48583	Alt3	20.36	0	OK,OK,OK,57=57,S@0.00,57.00	3.66	OK,OK,OK,82=82,S@3.00,79.00	16.67	SOK,SOK,SOK,120=120,S@20.00,100.00	20.65	OK,OK,OK,92=92,S@19.00,73.00	9.38	OK,OK,OK,64=64,S@6.00,58.00	2.11	OK,OK,OK,95=95,S@2.00,93.00	24.24	OK,OK,OK,66=66,S@16.00,50.00	30	OK,OK,OK,50=50,S@15.00,35.00	27.16	OK,OK,OK,81=81,S@22.00,59.00
MED12	SmeINT0017334	Contig175:30469-30697	229	Contig175:30698-30724=30330-30468:-	IR	20.47	29.04	SOK,SOK,NA,47=35=85,0.87@78.56,191.96	52.39	SOK,SOK,NA,71=81=56,1@164.35,149.35	39.94	SOK,SOK,NA,72=33=71,0.0555@114.23,171.78	52.3	SOK,SOK,NA,85=28=47,0.000489@137.35,125.27	30.56	SOK,SOK,NA,31=42=66,1@66.37,150.8	33.86	SOK,SOK,NA,48=24=62,0.189@74.36,145.24	59.77	SOK,SOK,NA,58=122=46,0.999@191.11,128.63	67.39	OK,SOK,NA,34=37=14,0.997@84.76,41.01	55.63	SOK,SOK,NA,32=67=30,1@102.44,81.71
C12orf4	SmeALTA0000618-2/3	Contig362:110533-110907	31	Contig362:109772,110564+110533+110516-110907	Alt3	20.96	65.47	OK,OK,OK,54=54,S@35.35,18.65	23.98	OK,OK,OK,81=81,S@19.42,61.58	38.71	OK,OK,OK,71=71,S@27.48,43.52	37.41	OK,OK,OK,49=49,S@18.33,30.67	59.87	SOK,SOK,SOK,120=120,S@71.84,48.16	17.85	OK,OK,OK,86=86,S@15.35,70.65	70.72	OK,OK,OK,87=87,S@61.53,25.47	65.43	OK,OK,OK,88=88,S@57.58,30.42	54.89	OK,OK,OK,72=72,S@39.52,32.48
MIB1	SmeALTA0002943-3/3	Contig100:193266-193365	18	Contig100:193403,193266-193365+193361+193347	Alt3	21.29	8.89	SOK,SOK,SOK,135=123,C1@12.00,123.00	22.35	OK,OK,OK,85=66,C2@19.00,66.00	14.77	SOK,SOK,SOK,149=127,C1@22.01,126.99	14.18	SOK,SOK,SOK,134=115,C1@19.00,115.00	29.43	SOK,SOK,SOK,350=249,C2@103.00,247.00	23.36	SOK,SOK,SOK,214=153,C2@49.99,164.01	37.21	SOK,SOK,SOK,172=108,C2@64.00,108.00	45.36	SOK,SOK,SOK,183=100,C2@83.01,99.99	27.31	SOK,SOK,SOK,216=157,C2@58.99,157.01
RP11-45H22.3(1)	SmeEX0004372	Contig284:112132-112167	36	Contig284:116321,112132-112167,110421	S	21.31	31.43	SOK,SOK,SOK,B2,S@147.09,320.91	34.54	SOK,SOK,SOK,B2,S@159.92,303.08	22.94	SOK,SOK,SOK,B2,S@100.71,338.29	35.94	SOK,SOK,SOK,B2,S@138.01,245.99	34.03	SOK,SOK,SOK,B2,S@143.27,277.73	28.13	SOK,SOK,SOK,B2,S@110.83,283.17	49.28	SOK,SOK,SOK,B2,S@174.94,180.06	56.11	SOK,SOK,SOK,B2,S@236.22,184.78	47.44	SOK,SOK,SOK,B2,S@143.27,158.73
FOXJ3	SmeEX0002156	Contig2044:66407-66445	39	Contig2044:65676,66407-66445,67826	S	21.85	0	OK,OK,OK,Bn,S@0.00,92.00	23.39	SOK,SOK,SOK,B2,S@31.34,102.66	24.7	SOK,SOK,SOK,B2,S@27.66,84.34	13.51	OK,OK,OK,B2,S@12.16,77.84	20.76	SOK,SOK,SOK,B2,S@29.48,112.52	16.43	SOK,SOK,SOK,B2,S@25.47,129.53	22.98	SOK,SOK,SOK,B2,S@27.35,91.65	55.71	SOK,SOK,SOK,B2,S@73.54,58.46	34.96	SOK,SOK,SOK,B2,S@40.20,74.80
USP21	SmeALTD0003502-2/2	Contig493:63375-63441	8	Contig493:63383+63375-63441,57736	Alt5	22.71	0	OK,OK,LOW,54=25,C3@0.00,54.00	0	LOW,LOW,VLOW,27=19,C2@0.00,27.00	15.66	OK,OK,OK,59=57,S@9.24,49.76	8.65	LOW,LOW,LOW,35=33,C1@3.03,31.97	37.44	OK,OK,OK,49=46,C1@18.35,30.65	18.27	OK,OK,OK,62=52,C1@11.33,50.67	21.62	OK,OK,OK,57=46,C1@12.32,44.68	9.74	SOK,SOK,SOK,116=116,S@11.30,104.70	52.44	OK,OK,LOW,44=26,C2@23.07,20.93
cds_no_hit	SmeALTA0005718-2/2	Contig1396:16746-16918	20	Contig1396:15664,16766+16746-16918	Alt3	23.29	74.82	SOK,SOK,SOK,139=139,S@104.00,35.00	56.92	OK,OK,OK,65=65,S@37.00,28.00	82.67	OK,OK,OK,75=75,S@62.00,13.00	56.19	SOK,SOK,SOK,105=105,S@59.00,46.00	93.94	OK,OK,OK,66=65,S@62.00,4.00	78.32	OK,OK,OK,65=63,S@50.91,14.09	84.29	OK,OK,OK,70=70,S@59.00,11.00	100	OK,OK,OK,95=95,S@95.00,0.00	100	VLOW,VLOW,VLOW,20=20,S@20.00,0.00
MYH11	SmeALTA0003077-2/2	Contig810:104237-104297	3	Contig810:104345,104237-104297+104294	Alt3	24.63	66.04	OK,OK,OK,53=53,S@35.00,18.00	75.44	OK,OK,OK,57=57,S@43.00,14.00	67.74	OK,OK,OK,62=62,S@42.00,20.00	53.57	LOW,LOW,LOW,28=28,S@15.00,13.00	65	OK,OK,OK,60=60,S@39.00,21.00	74.73	OK,OK,OK,91=91,S@68.00,23.00	94.03	OK,OK,OK,67=67,S@63.00,4.00	100	SOK,SOK,SOK,119=119,S@119.00,0.00	89.09	OK,OK,OK,55=55,S@49.00,6.00
RILPL1	SmeEX0004322	Contig502:135276-135305	30	Contig502:135159,135276-135305,147259+147349	S	25.18	0	OK,OK,OK,Bn,S@0.00,29.00	0	OK,OK,OK,Bn,S@0.00,61.00	6.47	OK,OK,OK,Bn,S@3.88,56.12	0	OK,OK,OK,Bn,S@0.00,49.00	5.4	OK,OK,OK,B1,S@4.64,81.36	13.98	SOK,SOK,SOK,B2,S@15.10,92.90	9.65	OK,OK,OK,Bn,S@6.27,58.73	49.26	OK,OK,OK,OK,S@32.51,33.49	23.09	OK,SOK,OK,OK,S@22.86,76.14
MBNL3	SmeEX0003042	Contig1164:58008-58340	333	Contig1164:57771,58008-58340+58646,58702	S	25.57	59.27	SOK,SOK,SOK,B1,S@155.29,106.71	68.42	SOK,SOK,SOK,OK,S@98.52,45.48	75.53	SOK,SOK,SOK,OK,S@124.62,40.38	91.77	SOK,SOK,SOK,OK,S@213.82,19.18	84	SOK,SOK,SOK,OK,S@173.88,33.12	79.57	SOK,SOK,SOK,OK,S@230.75,59.25	94.25	SOK,SOK,SOK,OK,S@159.28,9.72	86.73	SOK,SOK,SOK,OK,S@170.86,26.14	98.94	SOK,SOK,SOK,OK,S@186.01,1.99
RNF141(7)	SmeEX0004347	Contig1749:28455-29130	676	Contig1749:25248,28455-29130,31849	S	26.05	8.45	OK,OK,OK,Bn,S@6.51,70.49	14.92	SOK,SOK,SOK,OK,S@15.52,88.48	26.83	OK,OK,OK,OK,S@13.95,38.05	64.71	LOW,LOW,LOW,B2,S@54.36,29.64	55.2	OK,OK,OK,B1,S@53.54,43.46	48	OK,OK,OK,B2,S@35.52,38.48	48.78	OK,OK,OK,B2,S@29.76,31.24	35.68	SOK,SOK,SOK,B1,S@54.95,99.05	43.9	OK,OK,OK,B1,S@25.90,33.10
DDX58(1)	SmeEX0001494	Contig8210:14614-14673	60	Contig8210:16485,14614-14673,13053	S	28.17	0	LOW,LOW,LOW,Bn,S@0.00,17.00	56.74	SOK,SOK,SOK,OK,S@80.57,61.43	74.38	SOK,SOK,SOK,OK,S@100.41,34.59	38.25	N,N,N,B1,S@8.03,12.97	65.71	OK,OK,OK,OK,S@46.65,24.35	39.83	OK,OK,OK,B1,S@23.10,34.90	63.52	SOK,SOK,SOK,B1,S@69.24,39.76	72.03	LOW,LOW,LOW,B2,S@66.99,26.01	80.08	SOK,SOK,SOK,OK,S@98.50,24.50
nc_SLC16A13	SmeEX0006396	Contig18519:3752-3969	218	Contig18519:8219,3752-3969,143	S	29.28	45.45	OK,OK,OK,B2,S@32.72,39.28	13.89	OK,OK,OK,Bn,S@5.69,35.31	48.84	VLOW,VLOW,VLOW,OK,S@15.63,16.37	52.17	VLOW,VLOW,VLOW,OK,S@18.26,16.74	50.94	OK,OK,OK,OK,S@40.75,39.25	51.11	SOK,SOK,SOK,OK,S@52.13,49.87	54.84	VLOW,VLOW,VLOW,B2,S@26.32,21.68	41.18	OK,OK,OK,B2,S@19.77,28.23	100	OK,OK,OK,OK,S@52.00,0.00
SLC16A13	SmeALTD0002853-2/2	Contig9729:6560-6811	225	Contig9729:6560-6586+6811,8902	Alt5	29.85	47.88	SOK,SOK,SOK,140=140,S@67.03,72.97	48.89	OK,OK,OK,58=58,S@28.36,29.64	74.82	SOK,SOK,SOK,123=123,S@92.03,30.97	59.14	OK,SOK,OK,88=88,S@52.04,35.96	81.43	SOK,SOK,SOK,118=118,S@96.09,21.91	76.51	SOK,SOK,SOK,189=189,S@144.60,44.40	80.1	SOK,SOK,SOK,101=101,S@80.90,20.10	100	SOK,SOK,SOK,124=124,S@124.00,0.00	81.04	OK,OK,OK,71=71,S@57.54,13.46
ASNSD1	SmeEX0000580	Contig2665:37114-37176	63	Contig2665:40225,37114-37176+37535,37067	C1	30.64	53.27	VLOW,VLOW,VLOW,B2,S@23.97,21.03	43.84	VLOW,VLOW,VLOW,OK,S@14.47,18.53	54.38	LOW,LOW,N,B2,C2@29.37,24.63	41.91	OK,OK,LOW,OK,C1@21.37,29.63	34.12	OK,OK,VLOW,B2,C2@20.81,40.19	66.26	OK,OK,OK,OK,C1@42.41,21.59	73.4	OK,OK,OK,OK,C1@48.44,17.56	100	OK,OK,OK,B1,S@82.00,0.00	70	VLOW,VLOW,VLOW,B1,C1@23.80,10.20
cds_no_hit	SmeALTD0003751-2/2	Contig1137:9550-	7	Contig1137:9557+9550-,9501	Alt5	30.76	52.27	SOK,SOK,SOK,132=132,S@69.00,63.00	50.96	SOK,SOK,SOK,104=104,S@53.00,51.00	31.25	LOW,LOW,LOW,32=32,S@10.00,22.00	52.13	OK,OK,OK,94=94,S@49.00,45.00	63.44	OK,OK,OK,93=93,S@59.00,34.00	68	OK,OK,OK,50=50,S@34.00,16.00	58.67	OK,OK,OK,75=75,S@44.00,31.00	86.71	SOK,SOK,SOK,158=158,S@137.00,21.00	81.37	SOK,SOK,SOK,102=102,S@83.00,19.00
DGKQ(11)	SmeEX0001521	Contig2177:15607-15999	393	Contig2177:18417,15566+15607-15999,13961	S	31.1	1.96	OK,OK,OK,Bn,S@0.51,25.49	8.05	OK,OK,OK,Bn,S@7.57,86.43	9.78	SOK,SOK,SOK,OK,S@9.88,91.12	37.35	OK,OK,OK,OK,S@21.29,35.71	36.55	OK,OK,OK,OK,S@36.18,62.82	37.93	OK,OK,OK,OK,S@30.34,49.66	32.67	OK,OK,OK,B2,S@21.89,45.11	45.79	OK,OK,OK,B1,S@35.72,42.28	34.62	OK,OK,OK,B1,S@24.23,45.77
UBAC1	SmeEX0005507	Contig4065:2944-3157	214	Contig4065:3718+3744,2944-3157,1111+1119+1432	C3	31.85	42.66	SOK,SOK,SOK,Bn,C3@115.61,155.39	35.04	SOK,SOK,OK,Bn,C3@71.48,132.52	29.46	SOK,SOK,SOK,Bn,C2@63.04,150.96	40.32	SOK,SOK,OK,Bl,C2@44.35,65.65	30.21	SOK,SOK,OK,Bn,C2@47.73,110.27	34.68	SOK,SOK,OK,Bn,C3@48.21,90.79	51.21	SOK,SOK,OK,Bn,C3@116.76,111.24	73.16	SOK,SOK,OK,Bn,C3@237.04,86.96	78.35	SOK,SOK,OK,Bn,C3@235.83,65.17
IPMK	SmeALTA0002393-2/3	Contig70:29350-	50	Contig70:27659,29400+29350+29055-	Alt3	32.61	48.75	OK,OK,OK,95=95,S@46.31,48.69	42.15	OK,OK,OK,63=63,S@26.55,36.45	54.55	OK,OK,OK,58=54,C1@31.64,26.36	78.22	OK,OK,OK,98=69,C2@76.66,21.34	84.2	SOK,SOK,OK,103=74,C2@86.73,16.27	87.77	SOK,SOK,OK,108=69,C2@94.79,13.21	89.32	SOK,SOK,OK,114=64,C2@101.82,12.18	82.79	SOK,SOK,OK,130=97,C2@107.63,22.37	71.16	SOK,SOK,SOK,120=105,C1@85.39,34.61
UBAC1	SmeEX0005506	Contig4065:3498-3614	117	Contig4065:3718+3744,3206+3498-3614+3647,1111+1119+1432	C2	33.04	19.61	SOK,SOK,SOK,B2,S@31.77,130.23	31.92	SOK,SOK,SOK,B2,C2@60.65,129.35	27.75	SOK,SOK,SOK,B2,C1@59.66,155.34	14.95	OK,OK,OK,Bn,C2@12.86,73.14	23.54	SOK,SOK,SOK,B2,C1@32.96,107.04	29.24	SOK,SOK,OK,Bn,C2@35.97,87.03	34.61	SOK,SOK,SOK,B2,C2@52.26,98.74	73.23	SOK,SOK,SOK,B2,C3@238.00,87.00	70.57	SOK,SOK,SOK,B2,C3@181.36,75.64
cds_no_hit	SmeEX6009195	Contig4782:2589-2745	157	Contig4782:967,2589-2745,7046	ANN	33.47	20	OK,OK,OK,B2,C2@12.60,50.40	45.38	SOK,SOK,SOK,B1,C1@85.77,103.23	82.17	SOK,SOK,VLOW,OK,C2@117.50,25.50	55.06	OK,OK,LOW,OK,C2@37.99,31.01	51.06	OK,OK,OK,OK,C2@36.25,34.75	80.95	OK,OK,N,OK,C3@46.14,10.86	59.65	OK,OK,OK,OK,C2@54.28,36.72	100	SOK,SOK,N,B1,C3@156.00,0.00	88.3	SOK,SOK,N,OK,C2@142.16,18.84
nc_GPX4	SmeALTD0004082-2/2	Contig3305:35098-	42	Contig3305:35140+35098-,35050	Alt5	33.5	15.3	SOK,SOK,SOK,2477=2477,S@378.98,2098.02	11.84	SOK,SOK,SOK,2247=2247,S@266.04,1980.96	9.36	SOK,SOK,SOK,2159=2159,S@202.08,1956.92	30.12	SOK,SOK,SOK,3636=3636,S@1095.16,2540.84	29.35	SOK,SOK,SOK,3295=3295,S@967.08,2327.92	27.89	SOK,SOK,SOK,3019=3019,S@842.00,2177.00	46.68	SOK,SOK,SOK,3288=3288,S@1534.84,1753.16	45.32	SOK,SOK,SOK,3546=3546,S@1607.05,1938.95	45.01	SOK,SOK,SOK,2675=2675,S@1204.02,1470.98
NARFL	SmeALTD0002059-2/2	Contig2885:42731-43250	171	Contig2885:42902+42731-43250,37864	Alt5	34.7	0	LOW,LOW,LOW,33=33,S@0.00,33.00	7.16	OK,OK,OK,68=68,S@4.87,63.13	21.16	OK,OK,OK,97=97,S@20.53,76.47	17.44	LOW,LOW,LOW,28=28,S@4.88,23.12	26.93	OK,OK,OK,40=40,S@10.77,29.23	22.35	OK,OK,OK,70=70,S@15.64,54.35	52.47	OK,OK,OK,47=47,S@24.66,22.34	43.73	OK,OK,OK,90=90,S@39.36,50.64	36.23	OK,OK,OK,84=84,S@30.43,53.57
DCLRE1C	SmeALTD0000849-3/3	Contig931:71333-71633	21	Contig931:71333-71612+71617+71633,72616	Alt5	43.93	0	LOW,LOW,LOW,38=38,S@0.00,38.00	6.41	OK,OK,OK,78=78,S@5.00,73.00	6.67	LOW,LOW,LOW,30=30,S@2.00,28.00	57.14	OK,OK,OK,63=63,S@36.00,27.00	31.4	SOK,SOK,SOK,121=121,S@37.99,83.01	58.9	OK,OK,OK,73=73,S@43.00,30.00	18.33	OK,OK,OK,60=60,S@11.00,49.00	61.84	OK,OK,OK,76=76,S@47.00,29.00	64.71	VLOW,VLOW,VLOW,17=17,S@11.00,6.00
INCENP	SmeALTD0001547-2/2	Contig4411:4458-5094	462	Contig4411:4920+4458-5094,3263	Alt5	52.82	0	OK,OK,OK,88=88,S@0.00,88.00	31.91	OK,OK,LOW,47=25,C2@15.00,32.00	60.98	OK,OK,VLOW,41=17,C3@25.00,16.00	89.13	OK,OK,VLOW,46=21,C3@41.00,5.00	94.59	LOW,LOW,N,37=7,C3@35.00,2.00	50	OK,OK,VLOW,44=16,C3@22.00,22.00	75	OK,OK,VLOW,40=17,C3@30.00,10.00	100	VLOW,VLOW,N,19=0,C3@19.00,0.00	76.36	SOK,SOK,LOW,110=36,C3@84.00,26.00
TNKS2	SmeALTA0004971-2/2	Contig787:13770-	4	Contig787:9713,13774+13770-	Alt3	53.63	0	LOW,LOW,N,33=0,C3@0.00,33.00	38.89	VLOW,VLOW,VLOW,16=16,S@6.22,9.78	91.58	OK,OK,OK,45=45,S@41.21,3.79	100	OK,OK,OK,50=42,C1@50.00,0.00	91.01	OK,OK,OK,53=44,C1@48.24,4.76	94.98	SOK,SOK,SOK,132=126,S@125.37,6.63	91.35	OK,OK,OK,55=50,C1@50.24,4.76	100	OK,OK,OK,62=62,S@62.00,0.00	100	OK,OK,OK,53=42,C2@53.00,0.00
C9orf126	SmeALTA0000765-2/2	Contig414:34460-	296	Contig414:30807,34756+34460-	Alt3	54.95	0	VLOW,VLOW,VLOW,22=22,S@0.00,22.00	90.14	OK,OK,OK,91=81,C1@82.03,8.97	45	OK,OK,LOW,40=33,C1@18.00,22.00	80.95	OK,OK,LOW,42=30,C2@34.00,8.00	82.03	OK,OK,LOW,50=36,C2@41.02,8.98	82.95	OK,OK,LOW,41=35,C1@34.01,6.99	100	OK,OK,OK,47=43,C1@47.00,0.00	100	LOW,LOW,VLOW,25=15,C2@25.00,0.00	100	LOW,LOW,LOW,33=33,S@33.00,0.00
C9orf126	SmeEX0000898	Contig414:34460-34633	174	Contig414:30807,34250+34460-34633,34687+34756	S	58.15	0	OK,OK,OK,Bn,S@0.00,22.00	82.22	SOK,SOK,SOK,B1,S@134.84,29.16	43.33	LOW,LOW,LOW,B2,S@18.63,24.37	89.04	OK,OK,OK,OK,S@61.44,7.56	74.36	OK,OK,OK,OK,S@50.56,17.44	80	OK,OK,OK,OK,S@50.40,12.60	100	OK,OK,OK,B1,S@78.00,0.00	100	LOW,LOW,LOW,B2,S@76.00,0.00	100	OK,OK,OK,OK,S@77.00,0.00

## Sheet: Shared
GENE	EVENT	COORD	LENGTH	FullCO	COMPLEX	dPSI ints3 RNAi	dPSI ints9 RNAi	X1_GFP_c	X1_GFP_c-Q	X1_GFP_d	X1_GFP_d-Q	X1_GFP_e	X1_GFP_e-Q	X1_Int3_c	X1_Int3_c-Q	X1_Int3_d	X1_Int3_d-Q	X1_Int3_e	X1_Int3_e-Q	X1_Int9_c	X1_Int9_c-Q	X1_Int9_d	X1_Int9_d-Q	X1_Int9_e	X1_Int9_e-Q
TOPORS	SmeEX0005308	Contig349:106845-106961	117	Contig349:106800,106845-106961,110354	C1	-69.95	-41.92	100	OK,OK,OK,OK,S@44.00,0.00	100	VLOW,VLOW,VLOW,B1,S@36.00,0.00	100	LOW,LOW,LOW,OK,C1@31.00,0.00	17.76	OK,OK,OK,OK,C1@11.19,51.81	47.83	VLOW,VLOW,VLOW,B2,S@16.26,17.74	24.56	OK,OK,OK,B1,S@17.44,53.56	71.88	VLOW,VLOW,VLOW,B2,S@39.53,15.47	28.44	OK,OK,OK,OK,S@19.91,50.09	73.91	VLOW,VLOW,VLOW,B1,S@44.35,15.65
NBN	SmeEX0003364	Contig3493:43227-43333	107	Contig3493:43163,43227-43333,44027	S	-65.59	-29.33	100	SOK,SOK,SOK,B1,S@107.00,0.00	100	SOK,SOK,SOK,OK,S@106.00,0.00	94.7	SOK,SOK,SOK,OK,S@177.09,9.91	17.1	OK,OK,N,OK,C3@5.81,28.19	37.29	OK,OK,LOW,OK,C2@24.61,41.39	43.54	OK,OK,OK,OK,C2@38.75,50.25	83.87	SOK,SOK,SOK,OK,C1@106.51,20.49	51.53	SOK,SOK,SOK,OK,C1@101.00,95.00	71.31	SOK,SOK,SOK,OK,C1@94.84,38.16
TIPRL	SmeEX0005190	Contig1523:45870-45944	75	Contig1523:47235,45870-45944,45550	C2	-57.26	-22.81	90.97	SOK,SOK,LOW,B2,C1@296.56,29.44	83.58	SOK,SOK,SOK,B2,C2@239.87,47.13	86.76	SOK,SOK,SOK,B2,C2@150.96,23.04	39.57	SOK,SOK,SOK,B1,C2@165.40,252.60	24.6	SOK,SOK,SOK,B1,C1@107.75,330.25	25.36	SOK,SOK,SOK,B2,C1@96.11,282.89	55.02	SOK,SOK,SOK,B2,C2@156.81,128.19	78.21	SOK,SOK,SOK,B1,C2@354.29,98.71	59.64	SOK,SOK,SOK,B2,C1@231.40,156.60
NBN	SmeEX0003363	Contig3493:43018-43163	146	Contig3493:42958,43004+43018-43163,44027	C2	-52.98	-19.16	100	VLOW,VLOW,N,Bn,C3@84.00,0.00	100	SOK,SOK,N,B2,C3@106.00,0.00	94.7	SOK,SOK,N,B2,C2@177.09,9.91	39.37	OK,OK,LOW,B2,C1@20.08,30.92	44.14	OK,OK,LOW,B2,C2@30.90,39.10	52.25	SOK,SOK,OK,B2,C2@58.52,53.48	86.1	SOK,SOK,N,B2,C3@105.04,16.96	74.86	SOK,SOK,SOK,B1,C2@147.47,49.53	76.27	SOK,SOK,SOK,B2,C2@126.61,39.39
ALG13	SmeEX0000321	Contig3464:35595-35695	101	Contig3464:35550,35595-35695,35741	S	-52.37	-28.99	90.7	SOK,SOK,SOK,B2,S@1190.89,122.11	93.2	SOK,SOK,N,B2,S@926.41,67.59	89.16	SOK,SOK,VLOW,B2,S@544.77,66.23	40.29	SOK,SOK,SOK,B2,C2@634.16,939.84	38.86	SOK,SOK,SOK,B2,C2@599.22,942.78	36.81	SOK,SOK,SOK,B2,C2@472.64,811.36	66.08	SOK,SOK,SOK,B2,C1@899.35,461.65	54.72	SOK,SOK,SOK,B2,C1@622.71,515.29	65.3	SOK,SOK,SOK,B2,C1@777.72,413.28
C11orf54	SmeALTD0000383-2/2	Contig187:233254-233361	74	Contig187:233328+233254-233361,233200	Alt5	-51.11	-72.07	100	VLOW,VLOW,VLOW,16=16,S@16.00,0.00	100	OK,OK,OK,67=67,S@67.00,0.00	61.57	OK,OK,OK,40=40,S@24.63,15.37	47.58	LOW,OK,LOW,37=37,S@17.60,19.40	49.54	OK,OK,OK,50=50,S@24.77,25.23	11.12	OK,OK,OK,43=43,S@4.78,38.22	31.11	OK,OK,OK,65=65,S@20.22,44.78	7.31	OK,SOK,OK,97=97,S@7.09,89.91	6.95	OK,OK,OK,68=68,S@4.73,63.27
TIPRL	SmeEX0005191	Contig1523:45734-45826	93	Contig1523:47235,45734-45826,45550	C2	-50.87	-30.52	82.62	SOK,SOK,LOW,B2,C2@199.11,41.89	84.42	SOK,SOK,SOK,B2,C2@291.25,53.75	78.84	SOK,SOK,VLOW,B2,C2@178.97,48.03	32.34	SOK,SOK,SOK,B2,C2@137.12,286.88	29.43	SOK,SOK,SOK,B2,C1@154.21,369.79	31.51	SOK,SOK,SOK,B2,C1@141.48,307.52	49.14	SOK,SOK,SOK,B2,C2@144.47,149.53	54.86	SOK,SOK,SOK,B2,C2@204.63,168.37	50.33	SOK,SOK,SOK,B2,C2@169.61,167.39
FOXN3	SmeEX0002161	Contig1358:14868-14912	45	Contig1358:8207,14868-14912,17927	C1	-45.34	-23.92	100	LOW,LOW,LOW,B1,S@32.00,0.00	70.97	VLOW,LOW,VLOW,B1,S@47.55,19.45	96.39	OK,OK,OK,OK,C1@66.51,2.49	18.07	OK,OK,OK,B1,S@6.51,29.49	64.88	OK,OK,OK,OK,C1@55.15,29.85	48.39	SOK,SOK,OK,OK,S@49.36,52.64	84.84	SOK,SOK,SOK,OK,C1@99.26,17.74	38.55	SOK,SOK,SOK,B2,C1@82.88,132.12	72.21	LOW,LOW,N,B2,C1@46.94,18.06
DSPP	SmeEX0001702	Contig372:120464-120538	75	Contig372:120421,120464-120538,121488	S	-44.38	-33.35	61.74	OK,OK,OK,B2,S@57.42,35.58	71.67	SOK,SOK,SOK,OK,S@73.82,29.18	80.2	OK,OK,OK,OK,S@72.98,18.02	29.95	SOK,SOK,SOK,OK,S@42.23,98.77	23.24	SOK,SOK,SOK,OK,S@26.49,87.51	27.27	SOK,SOK,SOK,OK,S@28.63,76.37	39.39	OK,OK,OK,OK,S@36.24,55.76	41.44	SOK,SOK,SOK,OK,S@53.04,74.96	32.72	SOK,SOK,SOK,OK,S@47.12,96.88
ATL3	SmeEX0000624	Contig6099:13656-13864	209	Contig6099:13498,13656-13864,13911	S	-43.8	-16.49	100	LOW,LOW,LOW,B1,S@54.00,0.00	95.61	SOK,SOK,SOK,OK,S@170.19,7.81	96.92	SOK,SOK,SOK,B1,S@124.06,3.94	36.67	LOW,LOW,N,B2,C2@15.03,25.97	48.55	OK,OK,OK,OK,C2@36.41,38.59	75.9	LOW,LOW,LOW,B1,C1@55.41,17.59	71.7	LOW,LOW,LOW,B2,C1@65.25,25.75	80.2	OK,OK,OK,OK,C1@72.98,18.02	91.17	SOK,SOK,LOW,B2,S@98.46,9.54
IPMK	SmeEX0002587	Contig70:27482-27537	56	Contig70:15965+15978,27482-27537,29350+29400	C3	-42.64	-36.68	100	SOK,SOK,N,Bn,C3@130.00,0.00	100	SOK,SOK,N,Bn,C3@111.00,0.00	92.79	SOK,SOK,N,Bn,C3@102.07,7.93	42.27	SOK,SOK,OK,Bn,C3@42.27,57.73	62.19	SOK,SOK,OK,Bn,C3@78.98,48.02	60.4	SOK,SOK,OK,Bn,C3@97.24,63.76	38.05	SOK,SOK,OK,Bn,C3@43.00,70.00	61.6	SOK,SOK,OK,Bn,C3@87.47,54.53	83.09	SOK,SOK,VLOW,Bn,C3@137.93,28.07
CASP10	SmeEX0001025	Contig1362:66212-66324	113	Contig1362:63143,66212-66324,70347	S	-40.94	-36.38	100	SOK,SOK,SOK,OK,S@126.00,0.00	84.27	SOK,SOK,SOK,OK,S@138.20,25.80	59.63	OK,OK,OK,OK,S@51.88,35.12	47.66	OK,OK,OK,OK,S@37.65,41.35	30.85	SOK,SOK,SOK,OK,S@37.95,85.05	42.57	OK,OK,OK,OK,S@30.65,41.35	57.33	LOW,LOW,LOW,B1,S@33.82,25.18	36.76	OK,OK,OK,OK,S@34.19,58.81	40.66	OK,OK,OK,OK,S@26.02,37.98
NFE2L1	SmeALTD0002097-2/2	Contig314:-169512	84	Contig314:-169428+169512,169556	Alt5	-39.14	-40.81	60.47	OK,OK,LOW,86=38,C3@52.00,34.00	60.36	SOK,SOK,OK,111=55,C3@67.00,44.00	78.35	SOK,SOK,SOK,194=110,C2@152.00,42.00	38.83	SOK,SOK,N,103=11,C3@39.99,63.01	22.84	SOK,SOK,VLOW,197=19,C3@44.99,152.01	20.08	SOK,SOK,N,264=12,C3@53.01,210.99	25.44	SOK,SOK,VLOW,169=19,C3@42.99,126.01	26.03	SOK,SOK,LOW,146=38,C3@38.00,108.00	25.28	SOK,SOK,LOW,178=35,C3@45.00,133.00
UNC50	SmeEX6001783	Contig2585:35871-35972	102	Contig2585:36020,35871-35972,35177	ANN	-35.87	-51.14	100	SOK,SOK,SOK,OK,S@122.00,0.00	79.05	OK,OK,OK,B1,C1@74.31,19.69	71.74	VLOW,VLOW,VLOW,B2,C1@56.67,22.33	58.42	OK,OK,OK,OK,C2@46.74,33.26	36.26	OK,OK,LOW,OK,C2@22.48,39.52	48.51	OK,OK,LOW,B1,C2@36.38,38.62	48.76	OK,OK,OK,B1,C2@43.88,46.12	3.16	OK,OK,N,Bn,C3@1.55,47.45	45.45	LOW,LOW,VLOW,OK,C2@18.18,21.82
NME6	SmeEX6005363	Contig456:30259-30361	103	Contig456:30405,30259-30361,30214	ANN	-34.74	-39.09	100	SOK,SOK,SOK,OK,S@202.00,0.00	89.76	SOK,SOK,SOK,B1,C1@96.04,10.96	100	VLOW,VLOW,VLOW,B2,S@53.00,0.00	67.23	SOK,SOK,OK,B1,C2@86.05,41.95	54.7	OK,OK,OK,B1,C2@45.40,37.60	63.61	LOW,LOW,LOW,OK,C2@22.26,12.74	81.42	SOK,SOK,SOK,OK,C1@92.82,21.18	33.5	OK,OK,N,B2,C2@26.13,51.87	57.56	OK,OK,LOW,B1,C2@45.47,33.53
UNC50	SmeEX6001782	Contig2585:36020-36268	249	Contig2585:36388,36020-36268,35972	ANN	-33.05	-43.89	100	SOK,SOK,SOK,OK,S@119.00,0.00	79.63	OK,OK,OK,B1,C1@77.24,19.76	80.58	OK,OK,OK,B1,C1@74.94,18.06	61.47	OK,OK,OK,OK,C2@54.09,33.91	48.65	LOW,LOW,LOW,OK,C2@26.76,28.24	50.94	OK,OK,OK,B1,C2@40.75,39.25	60.66	OK,OK,OK,OK,C2@59.45,38.55	3.16	OK,OK,N,Bn,C3@1.55,47.45	64.71	LOW,LOW,LOW,B1,C2@45.30,24.70
ANK3	SmeEX0000401	Contig2192:53139-53202	64	Contig2192:50633,53139-53202+53209,56831	C2	-33.02	-21.15	53.8	SOK,SOK,SOK,OK,C1@111.90,96.10	68.38	SOK,SOK,SOK,OK,C1@216.76,100.24	65.13	SOK,SOK,SOK,B1,C1@418.79,224.21	27.02	SOK,SOK,VLOW,B2,C3@45.66,123.34	34.81	SOK,SOK,SOK,OK,C2@79.02,147.98	26.42	SOK,SOK,SOK,B1,C3@72.92,203.08	48.45	SOK,SOK,SOK,B1,C2@148.74,158.26	26.28	SOK,SOK,N,B2,C3@45.46,127.54	49.13	SOK,SOK,SOK,B1,C2@144.93,150.07
NFE2L1	SmeEX0003399	Contig314:169556-169628	73	Contig314:169512,169556-169628,171577	C1	-33	-30.48	38.06	SOK,SOK,OK,OK,C2@40.72,66.28	37.43	SOK,SOK,LOW,B1,C2@46.04,76.96	55.2	SOK,SOK,SOK,OK,C1@160.63,130.37	17.12	SOK,SOK,OK,B1,C2@22.26,107.74	10.03	SOK,SOK,OK,OK,C3@21.77,195.23	4.55	SOK,SOK,OK,OK,C3@12.56,263.44	12.02	SOK,SOK,OK,OK,C3@22.96,168.04	14.96	SOK,SOK,N,B2,C3@21.84,124.16	12.27	SOK,SOK,VLOW,B2,C3@22.45,160.55
IPMK	SmeEX0002582	Contig70:27362-27659	298	Contig70:26040,27362-27659,29350	C2	-32.13	-23.2	100	SOK,SOK,OK,OK,C3@211.00,0.00	100	SOK,SOK,OK,OK,C2@123.00,0.00	94.56	SOK,SOK,OK,OK,C3@138.06,7.94	67.09	SOK,SOK,OK,OK,C3@99.96,49.04	69.81	SOK,SOK,LOW,OK,C3@115.88,50.12	61.28	SOK,SOK,VLOW,OK,C3@101.11,63.89	60.59	SOK,SOK,OK,OK,C3@125.42,81.58	77.55	SOK,SOK,SOK,OK,C3@206.28,59.72	86.82	SOK,SOK,SOK,OK,C3@187.53,28.47
IPMK	SmeEX0002588	Contig70:27575-27659	85	Contig70:15965+15978,27575-27659,29350+29400	C2	-31.12	-27.09	100	SOK,SOK,N,B2,C3@207.00,0.00	100	SOK,SOK,N,B2,C3@119.00,0.00	93.02	SOK,SOK,N,B2,C3@105.11,7.89	68.99	SOK,SOK,OK,B2,C2@110.38,49.62	67.81	SOK,SOK,OK,B2,C2@104.43,49.57	62.86	SOK,SOK,SOK,B2,C2@109.38,64.62	49.2	SOK,SOK,SOK,B2,C2@73.31,75.69	75.26	SOK,SOK,SOK,B2,C2@179.87,59.13	87.29	SOK,SOK,VLOW,B2,C3@196.40,28.60
DYM	SmeEX0001755	Contig112:71179-71245	67	Contig112:71135,71179-71245,72593	C1	-29.97	-29.88	100	LOW,LOW,LOW,B1,S@57.00,0.00	100	OK,OK,OK,OK,S@60.00,0.00	100	OK,OK,OK,B1,S@61.00,0.00	84.62	OK,OK,OK,OK,S@50.77,9.23	59.52	OK,OK,OK,OK,S@39.88,27.12	65.96	LOW,LOW,LOW,B1,S@51.45,26.55	91.53	SOK,SOK,SOK,B1,S@103.43,9.57	66.94	SOK,SOK,SOK,OK,S@135.22,66.78	51.9	SOK,SOK,SOK,OK,C1@62.28,57.72
UNC50	SmeEX0005550	Contig4445:47799-47900	102	Contig4445:51847,47799-47900,44956	S	-29.65	-37.65	79.47	SOK,SOK,SOK,B1,S@187.55,48.45	74.53	SOK,SOK,SOK,OK,S@137.88,47.12	90.27	SOK,SOK,SOK,OK,C1@158.88,17.12	58.22	SOK,SOK,SOK,OK,S@299.83,215.17	54.73	SOK,SOK,SOK,OK,S@273.10,225.90	42.37	SOK,SOK,SOK,OK,S@195.75,266.25	54.95	SOK,SOK,SOK,OK,S@232.44,190.56	29.39	SOK,SOK,SOK,B1,S@99.63,239.37	46.97	SOK,SOK,SOK,OK,S@165.33,186.67
UBXN7	SmeALTD0003462-2/2	Contig413:85508-85691	13	Contig413:85521+85508-85691,84417	Alt5	-29.62	-18.87	93.56	SOK,SOK,OK,683=44,C3@639.01,43.99	75.32	SOK,SOK,OK,385=95,C3@289.98,95.02	70.15	SOK,SOK,SOK,469=140,C3@329.00,140.00	45.16	SOK,SOK,SOK,310=167,C2@140.00,170.00	58.42	SOK,SOK,SOK,392=163,C3@229.01,162.99	46.58	SOK,SOK,SOK,380=203,C2@177.00,203.00	64.09	SOK,SOK,OK,259=93,C3@165.99,93.01	66.55	SOK,SOK,OK,293=98,C3@194.99,98.01	51.77	SOK,SOK,SOK,311=150,C3@161.00,150.00
cds_no_hit	SmeEX0006275	Contig2071:58261-58341	81	Contig2071:55713,58261-58341,59353	S	-29.57	-38.98	100	SOK,SOK,SOK,B1,S@153.00,0.00	61.81	SOK,SOK,SOK,OK,S@114.35,70.65	74.21	SOK,SOK,SOK,OK,S@342.85,119.15	57.74	SOK,SOK,SOK,B1,S@81.41,59.59	46.3	SOK,SOK,SOK,OK,S@124.08,143.92	43.28	SOK,SOK,SOK,OK,S@110.80,145.20	38.36	SOK,SOK,SOK,B1,S@143.08,229.92	41.18	SOK,SOK,SOK,OK,S@122.30,174.70	39.53	SOK,SOK,SOK,B1,S@167.21,255.79
UBL5	SmeEX0005520	Contig9602:10626-10699	74	Contig9602:10529,10626-10699,10749	S	-28.57	-21.96	62.46	SOK,SOK,SOK,B1,S@462.20,277.80	71.33	SOK,SOK,SOK,B1,S@532.84,214.16	65.94	SOK,SOK,SOK,B2,S@151.00,78.00	43.66	SOK,SOK,SOK,B2,S@234.89,303.11	33.42	SOK,SOK,SOK,B1,S@174.79,348.21	36.93	SOK,SOK,SOK,B2,S@145.13,247.87	48.81	SOK,SOK,SOK,B2,S@259.67,272.33	45.25	SOK,SOK,SOK,B2,S@286.88,347.12	39.78	SOK,SOK,SOK,B1,S@227.14,343.86
PRAF2	SmeEX0004009	Contig280:59859-60025	167	Contig280:60073+60137,59829+59859-60025,59383	S	-27.84	-24.75	64.89	SOK,SOK,SOK,B1,S@271.24,146.76	81.76	SOK,SOK,SOK,B1,S@219.93,49.07	62.9	SOK,SOK,SOK,B1,S@63.53,37.47	45.37	SOK,SOK,SOK,OK,S@71.23,85.77	32.16	SOK,SOK,SOK,OK,S@48.24,101.76	48.5	SOK,SOK,SOK,OK,S@60.14,63.86	49.2	SOK,SOK,SOK,OK,S@183.52,189.48	34.56	SOK,SOK,SOK,OK,S@113.70,215.30	51.54	SOK,SOK,SOK,OK,S@101.53,95.47
ESPL1	SmeEX0001927	Contig1866:57245-57328	84	Contig1866:58034,57245-57328,57175	S	-27.58	-23.13	76.07	SOK,SOK,SOK,OK,S@235.06,73.94	88.47	SOK,SOK,SOK,OK,S@535.24,69.76	83.99	SOK,SOK,SOK,OK,S@627.41,119.59	59.72	SOK,SOK,SOK,OK,S@203.65,137.35	58.22	SOK,SOK,SOK,OK,S@196.20,140.80	47.86	SOK,SOK,SOK,OK,S@181.87,198.13	62.76	SOK,SOK,SOK,OK,S@266.10,157.90	50.33	SOK,SOK,SOK,B1,S@57.88,57.12	66.06	SOK,SOK,SOK,OK,S@329.64,169.36
SRSF1(8)	SmeEX0004944	Contig585:22221-22386	166	Contig585:22132,22221-22386,22507	S	-26.87	-20.6	44.05	SOK,SOK,SOK,OK,S@751.93,955.07	40.74	SOK,SOK,SOK,OK,S@546.73,795.27	36.11	SOK,SOK,SOK,B1,S@330.77,585.23	15.5	SOK,SOK,SOK,OK,S@299.77,1634.23	14.22	SOK,SOK,SOK,B1,S@267.34,1612.66	10.58	SOK,SOK,SOK,B1,S@198.48,1677.52	19	SOK,SOK,SOK,B1,S@234.46,999.54	22.05	SOK,SOK,SOK,OK,S@228.88,809.12	18.06	SOK,SOK,SOK,B1,S@202.45,918.55
nc_ZNF585B	SmeEX6041888	Contig4083:21041-21105	65	Contig4083:17917,21041-21105,22761	ANN	-25.57	-17.1	86.2	SOK,SOK,VLOW,B1,C2@156.02,24.98	86.31	SOK,SOK,N,OK,C2@90.63,14.37	80.82	SOK,SOK,LOW,OK,C2@131.74,31.26	52.14	OK,OK,OK,OK,C2@43.28,39.72	79.62	SOK,SOK,VLOW,OK,C2@85.19,21.81	44.86	OK,OK,OK,B1,C2@35.44,43.56	62.8	OK,SOK,LOW,OK,C2@61.54,36.46	70.99	LOW,LOW,N,OK,C2@22.01,8.99	68.24	LOW,LOW,LOW,B1,C1@62.10,28.90
KIAA0226	SmeEX0002686	Contig39:179748-179790	43	Contig39:179843,179748-179790,172917	S	-24.97	-24.02	88.98	SOK,SOK,SOK,OK,C1@198.43,24.57	72.75	SOK,SOK,SOK,OK,C1@258.26,96.74	60.91	SOK,SOK,SOK,B1,C1@172.98,111.02	56.61	SOK,SOK,SOK,B1,C1@318.71,244.29	44.21	SOK,SOK,SOK,OK,C1@261.72,330.28	46.91	SOK,SOK,SOK,B1,C1@284.27,321.73	50.84	SOK,SOK,SOK,OK,C1@227.76,220.24	45.12	SOK,SOK,SOK,OK,C1@194.47,236.53	54.62	SOK,SOK,SOK,OK,S@160.04,132.96
DHDH	SmeEX0001529	Contig935:5196-5304	109	Contig935:6271,5196-5304,2574	C2	-24.37	-31.84	100	SOK,SOK,N,B2,C2@180.00,0.00	100	SOK,SOK,N,B2,C2@158.00,0.00	95.28	SOK,SOK,N,B2,C3@158.16,7.84	82.72	SOK,SOK,LOW,B2,C2@139.80,29.20	58.92	SOK,SOK,OK,B2,C2@102.52,71.48	80.53	SOK,SOK,LOW,B2,C2@134.49,32.51	87.09	SOK,SOK,VLOW,B2,C2@126.28,18.72	40.77	SOK,SOK,OK,Bn,C2@67.68,98.32	71.89	SOK,SOK,SOK,B2,C2@180.44,70.56
cds_no_hit	SmeEX0006137	Contig791:9322-9363	42	Contig791:7713,9322-9363,12524	S	-24.34	-27.25	76.16	SOK,SOK,SOK,OK,S@251.33,78.67	80.24	SOK,SOK,SOK,B1,S@124.37,30.63	76.73	SOK,SOK,SOK,OK,S@122.00,37.00	51.31	SOK,SOK,SOK,B1,S@104.16,98.84	58.96	SOK,SOK,SOK,OK,S@147.99,103.01	49.83	SOK,SOK,SOK,OK,S@124.57,125.43	51.2	SOK,SOK,SOK,OK,S@110.59,105.41	35.21	SOK,SOK,SOK,B1,S@126.05,231.95	64.96	SOK,SOK,SOK,OK,S@120.83,65.17
SFRS4(8)	SmeEX0004503	Contig13592:14102-14154	53	Contig13592:14226,14102-14154,8417	S	-23.91	-29.25	65.41	OK,SOK,OK,OK,S@55.60,29.40	22.44	LOW,OK,LOW,B2,S@9.20,31.80	17.14	SOK,SOK,SOK,B1,S@29.65,143.35	8.67	OK,OK,OK,Bn,S@3.47,36.53	15.76	OK,SOK,OK,B2,S@11.19,59.81	8.83	OK,SOK,OK,OK,S@6.62,68.38	11.38	SOK,SOK,SOK,B2,S@13.20,102.80	4.94	OK,SOK,OK,Bl,S@4.59,88.41	0.93	SOK,SOK,SOK,Bn,S@1.28,136.72
NME6	SmeEX0003432	Contig456:30052-30135	84	Contig456:30175,30052-30135,26998	S	-23.87	-30.86	93.97	SOK,SOK,SOK,OK,S@344.87,22.13	77.58	SOK,SOK,SOK,OK,S@118.70,34.30	100	OK,OK,OK,OK,S@96.00,0.00	59.64	SOK,SOK,OK,OK,C2@69.18,46.82	58.72	SOK,SOK,OK,OK,C2@59.89,42.11	81.58	OK,OK,OK,OK,C1@70.97,16.03	66.44	OK,OK,OK,OK,C2@38.54,19.46	45.92	SOK,SOK,OK,OK,C2@48.68,57.32	66.62	SOK,SOK,OK,B1,C1@73.95,37.05
SFRS4	SmeEX6014650	Contig2837:61861-61910	50	Contig2837:61960,61861-61910,61288	ANN	-23.49	-20.92	62.28	SOK,SOK,SOK,B1,C2@479.56,290.44	56.39	SOK,SOK,SOK,OK,C2@1397.34,1080.66	63.76	SOK,SOK,SOK,B1,C2@3492.14,1984.86	36.94	SOK,SOK,SOK,OK,C2@261.54,446.46	41.63	SOK,SOK,SOK,OK,C2@989.96,1388.04	33.38	SOK,SOK,SOK,OK,C2@636.89,1271.11	44.06	SOK,SOK,SOK,B1,C2@1173.32,1489.68	30.05	SOK,SOK,SOK,OK,C3@813.45,1893.55	45.56	SOK,SOK,SOK,OK,C2@2368.21,2829.79
FBXO48	SmeEX0002064	Contig502:98219-98358	140	Contig502:96157,98214+98219-98358,104313	C3	-23.35	-40.99	100	OK,OK,N,Bn,C3@82.00,0.00	81.7	SOK,SOK,VLOW,Bn,C3@108.66,24.34	74.68	OK,OK,N,Bn,C3@51.53,17.47	68.87	LOW,LOW,N,Bn,C3@28.93,13.07	68.49	OK,OK,VLOW,Bn,C3@44.52,20.48	48.96	VLOW,VLOW,VLOW,Bn,C3@18.60,19.40	46.97	VLOW,VLOW,VLOW,Bn,C3@15.50,17.50	30.69	OK,OK,OK,Bn,C2@18.41,41.59	55.76	LOW,LOW,VLOW,Bn,C3@27.88,22.12
NLK	SmeEX0003430	Contig1450:37345-37430	86	Contig1450:42816,37345-37430,37293	S	-23.08	-15.72	100	OK,OK,OK,OK,S@63.00,0.00	100	SOK,SOK,SOK,OK,S@122.00,0.00	100	SOK,SOK,SOK,B1,S@118.00,0.00	92.16	LOW,LOW,LOW,B1,S@45.16,3.84	63.31	SOK,SOK,SOK,OK,S@87.37,50.63	75.28	SOK,SOK,SOK,OK,S@117.44,38.56	94.48	SOK,SOK,SOK,OK,S@133.22,7.78	75.85	SOK,SOK,SOK,OK,S@176.73,56.27	82.51	SOK,SOK,SOK,B1,S@137.79,29.21
cds_no_hit	SmeEX0006265	Contig1932:36775-36826	52	Contig1932:33016,36775-36826,39394	C1	-22.92	-21.16	100	SOK,SOK,SOK,B1,C2@205.00,0.00	73.58	SOK,SOK,SOK,OK,C2@101.54,36.46	68.22	SOK,SOK,SOK,OK,C2@148.04,68.96	61.49	SOK,SOK,OK,OK,C2@79.94,50.06	54.59	SOK,SOK,OK,OK,C2@59.50,49.50	56.96	SOK,SOK,OK,OK,C2@70.63,53.37	61.68	SOK,SOK,OK,B1,C2@83.27,51.73	58.25	SOK,SOK,OK,OK,C2@94.95,68.05	58.4	OK,OK,OK,B1,C2@57.82,41.18
ALKBH6	SmeEX0000324	Contig1586:235-345	111	Contig1586:192,235-345,396	S	-22.79	-19.08	100	SOK,SOK,SOK,OK,S@665.00,0.00	100	SOK,SOK,SOK,OK,S@509.00,0.00	94.26	SOK,SOK,SOK,OK,S@438.31,26.69	78.02	SOK,SOK,SOK,OK,C1@747.43,210.57	71.45	SOK,SOK,SOK,OK,C1@714.50,285.50	76.43	SOK,SOK,SOK,OK,C1@710.03,218.97	87.35	SOK,SOK,SOK,OK,C1@610.58,88.42	66.28	SOK,SOK,SOK,OK,C2@436.12,221.88	83.39	SOK,SOK,SOK,OK,C1@598.74,119.26
PHRF1	SmeEX0003758	Contig3484:63131-63214	84	Contig3484:66451,63131-63214,41966	C3	-22.44	-22.42	78.23	SOK,SOK,N,Bn,C3@102.48,28.52	76.86	SOK,SOK,N,Bn,C3@82.24,24.76	84.19	SOK,SOK,N,Bn,C3@136.39,25.61	62.49	OK,OK,N,Bn,C3@45.62,27.38	60.5	OK,OK,N,Bn,C3@58.68,38.32	48.97	SOK,SOK,N,Bn,C3@52.89,55.11	49	SOK,SOK,OK,Bn,C3@69.58,72.42	44.01	SOK,SOK,LOW,Bn,C3@50.61,64.39	79.02	SOK,SOK,N,Bn,C3@154.09,40.91
FBXO48	SmeEX0002063	Contig502:98116-98168	53	Contig502:96157,98116-98168,104313	C3	-22.14	-32.42	100	SOK,SOK,N,Bn,C3@110.00,0.00	82.97	SOK,SOK,VLOW,Bn,C3@119.48,24.52	76.71	OK,OK,N,Bn,C3@58.30,17.70	69.7	OK,OK,N,Bn,C3@34.15,14.85	58.71	OK,OK,VLOW,Bn,C3@31.70,22.30	64.85	OK,OK,VLOW,Bn,C3@40.21,21.79	52.99	LOW,LOW,VLOW,Bn,C3@20.67,18.33	43.43	OK,OK,OK,Bn,C3@35.61,46.39	66	LOW,LOW,VLOW,Bn,C3@46.20,23.80
ALKBH6	SmeEX6013747	Contig1586:396-494	99	Contig1586:192,396-494,947	ANN	-21.98	-21.28	100	SOK,SOK,N,OK,C3@648.00,0.00	100	SOK,SOK,N,B1,C3@486.00,0.00	93.7	SOK,SOK,VLOW,B1,C3@395.41,26.59	78.32	SOK,SOK,SOK,OK,C3@678.25,187.75	72.83	SOK,SOK,SOK,B1,C3@660.57,246.43	76.6	SOK,SOK,SOK,OK,C3@654.16,199.84	88.81	SOK,SOK,SOK,OK,C3@619.01,77.99	58.88	SOK,SOK,SOK,B1,C3@302.64,211.36	82.17	SOK,SOK,SOK,B1,C3@470.01,101.99
nc_gene	SmeALTD0004158-2/2	Contig22342:-5109	376	Contig22342:-4733+5109,9228	Alt5	-21.6	-21.45	30.81	SOK,SOK,SOK,172=172,S@52.99,119.01	50.64	SOK,SOK,SOK,156=156,S@79.00,77.00	13.47	SOK,SOK,SOK,245=245,S@33.00,212.00	15.85	SOK,SOK,SOK,492=492,S@77.98,414.02	10.51	SOK,SOK,SOK,409=409,S@42.99,366.01	3.75	SOK,SOK,SOK,347=347,S@13.01,333.99	17.23	SOK,SOK,SOK,238=238,S@41.01,196.99	7.64	SOK,SOK,SOK,419=419,S@32.01,386.99	5.7	SOK,SOK,SOK,193=193,S@11.00,182.00
SFRS17A	SmeEX0004501	Contig1479:48929-49087	159	Contig1479:50234,48929-49087,48500	S	-21.55	-20.64	86.19	SOK,SOK,SOK,OK,S@360.27,57.73	90.36	SOK,SOK,SOK,B1,S@695.77,74.23	82.94	SOK,SOK,SOK,OK,S@711.63,146.37	62.83	SOK,SOK,SOK,OK,S@506.41,299.59	65.99	SOK,SOK,SOK,OK,S@585.99,302.01	66.02	SOK,SOK,SOK,OK,S@703.11,361.89	60.95	SOK,SOK,SOK,OK,S@477.24,305.76	66.81	SOK,SOK,SOK,B1,S@399.52,198.48	69.8	SOK,SOK,SOK,OK,S@510.24,220.76
DHDH	SmeEX0001528	Contig935:5357-5520	164	Contig935:6271,5357-5520,2574	C2	-20.75	-24.13	100	SOK,SOK,N,B2,C3@104.00,0.00	100	SOK,SOK,N,B2,C2@122.00,0.00	96.33	SOK,SOK,N,B2,C2@211.93,8.07	81.8	SOK,SOK,LOW,B2,C2@134.15,29.85	72.42	SOK,SOK,SOK,B2,C2@171.64,65.36	79.87	SOK,SOK,LOW,B2,C2@131.79,33.21	88.73	SOK,SOK,VLOW,B2,C2@152.62,19.38	64.67	SOK,SOK,SOK,B2,C2@212.76,116.24	70.53	SOK,SOK,SOK,B2,C2@171.39,71.61
FARP2	SmeALTA0001857-2/2	Contig1656:14849-15172	3	Contig1656:13172,14852+14849-15172	Alt3	-20.72	-52.45	90.62	LOW,LOW,LOW,32=29,C1@29.00,3.00	76.36	OK,OK,OK,55=55,S@42.00,13.00	75	OK,OK,OK,68=68,S@51.00,17.00	71.05	LOW,LOW,LOW,38=38,S@27.00,11.00	54.55	OK,OK,OK,77=68,C1@42.00,35.00	54.21	SOK,SOK,SOK,107=104,S@58.00,49.00	57.14	OK,OK,OK,70=70,S@40.00,30.00	0	VLOW,VLOW,VLOW,24=24,S@0.00,24.00	27.5	OK,OK,OK,80=80,S@22.00,58.00
PDE4B	SmeALTA0003523-2/2	Contig3650:8085-8263	28	Contig3650:6975,8113+8085-8263	Alt3	-20.65	-30.74	100	OK,OK,OK,86=86,S@86.00,0.00	100	LOW,LOW,LOW,39=39,S@39.00,0.00	100	OK,OK,OK,47=47,S@47.00,0.00	83.39	LOW,LOW,LOW,37=37,S@30.85,6.15	71.43	VLOW,VLOW,VLOW,21=15,C2@15.00,6.00	83.24	OK,OK,OK,55=55,S@45.78,9.22	92.66	LOW,LOW,LOW,28=28,S@25.94,2.06	31.19	VLOW,VLOW,VLOW,22=22,S@6.86,15.14	83.93	OK,OK,OK,51=51,S@42.80,8.20
cds_no_hit	SmeEX6038224	Contig1439:82231-82279	49	Contig1439:75921,82231-82279,85093	ANN	-20.19	-16.08	89.27	SOK,SOK,N,OK,C3@122.30,14.70	91.86	SOK,SOK,N,OK,C2@105.64,9.36	100	OK,OK,N,OK,C3@73.00,0.00	75.77	OK,OK,N,B1,C3@47.74,15.26	65.81	OK,OK,LOW,OK,C2@55.94,29.06	78.98	OK,OK,N,OK,C3@64.76,17.24	70.55	LOW,LOW,VLOW,B1,C3@55.03,22.97	81.67	SOK,SOK,N,B1,C2@95.55,21.45	80.68	OK,OK,N,B1,C3@65.35,15.65
CCNL1	SmeALTD0000606-2/2	Contig958:106430-106662	168	Contig958:106598+106430-106662,104946	Alt5	-19.19	-15.25	49.76	SOK,SOK,SOK,410=148,C3@204.02,205.98	59.06	SOK,SOK,SOK,530=188,C3@313.02,216.98	64.93	SOK,SOK,SOK,750=259,C3@486.98,263.02	38.06	SOK,SOK,SOK,360=199,C2@137.02,222.98	35.66	SOK,SOK,SOK,429=256,C2@152.98,276.02	42.45	SOK,SOK,SOK,497=283,C2@210.98,286.02	38.73	SOK,SOK,SOK,426=260,C2@164.99,261.01	39.05	SOK,SOK,SOK,507=312,C2@197.98,309.02	50.22	SOK,SOK,SOK,693=364,C2@348.02,344.98
	SmeEX0000080	Contig20525:9866-10266	401	Contig20525:6306,9866-10266,12571	S	-19.17	-28.56	100	SOK,SOK,SOK,OK,S@103.00,0.00	100	OK,OK,OK,OK,S@82.00,0.00	100	SOK,SOK,SOK,OK,S@116.00,0.00	73.91	VLOW,VLOW,VLOW,B1,S@29.56,10.44	84.81	OK,OK,OK,B1,S@61.91,11.09	83.78	LOW,LOW,LOW,OK,S@28.49,5.51	89.55	SOK,SOK,SOK,OK,S@113.73,13.27	43.4	LOW,LOW,LOW,B2,S@16.49,21.51	81.36	SOK,SOK,SOK,B1,S@87.06,19.94
NFKB1	SmeEX0003405	Contig311:150816-150865	50	Contig311:149789,150816-150865,151630	C2	-19.14	-29.92	100	VLOW,VLOW,N,Bn,C3@31.00,0.00	64.49	SOK,SOK,OK,B2,C2@115.44,63.56	79.58	SOK,SOK,LOW,B2,C3@144.04,36.96	76.2	SOK,SOK,LOW,B2,C3@97.54,30.46	51.69	SOK,SOK,OK,B2,C2@81.15,75.85	58.75	SOK,SOK,VLOW,B2,C3@62.86,44.14	45.14	SOK,SOK,OK,B2,C2@69.52,84.48	55.7	SOK,SOK,SOK,B2,C2@116.97,93.03	53.47	SOK,SOK,OK,B2,C3@69.51,60.49
MIB1	SmeEX0003121	Contig100:191776-191954	179	Contig100:193256,191776-191954,189312	S	-19.07	-18	100	SOK,SOK,SOK,OK,S@215.00,0.00	92.96	SOK,SOK,SOK,OK,S@178.48,13.52	96.61	SOK,SOK,SOK,OK,S@280.17,9.83	81.89	SOK,SOK,SOK,OK,S@370.14,81.86	73.57	SOK,SOK,SOK,OK,S@468.64,168.36	76.9	SOK,SOK,SOK,OK,S@376.81,113.19	72.85	SOK,SOK,SOK,OK,S@227.29,84.71	86.08	SOK,SOK,SOK,B1,S@621.50,100.50	76.63	SOK,SOK,SOK,B1,S@405.37,123.63
METTL4	SmeEX0003086	Contig1345:33518-33692	175	Contig1345:15824,33518-33692,40085	C1	-18.85	-19.57	54.84	SOK,SOK,SOK,B2,S@65.81,54.19	56.6	SOK,SOK,SOK,B1,C1@104.14,79.86	54.36	SOK,SOK,OK,B2,C1@62.51,52.49	35.4	SOK,SOK,SOK,B2,C1@54.16,98.84	29.41	OK,OK,OK,B1,C1@22.65,54.35	44.44	OK,OK,OK,B2,C1@40.44,50.56	35.82	OK,OK,OK,B2,C1@32.60,58.40	27.87	OK,OK,OK,B2,S@21.74,56.26	43.4	OK,OK,OK,B2,S@32.98,43.02
TARDBP	SmeALTA0004810-2/2	Contig238:63268-63947	222	Contig238:71159,63268-63947+63725	Alt3	-17.43	-15.32	30.54	SOK,SOK,SOK,429=429,S@131.02,297.98	20.1	SOK,SOK,SOK,617=617,S@124.02,492.98	18.2	SOK,SOK,SOK,434=434,S@78.99,355.01	5.01	SOK,SOK,SOK,539=539,S@27.00,512.00	6.27	SOK,SOK,SOK,526=526,S@32.98,493.02	5.28	SOK,SOK,SOK,625=625,S@33.00,592.00	11.36	SOK,SOK,SOK,572=572,S@64.98,507.02	6.71	SOK,SOK,SOK,343=343,S@23.02,319.98	4.81	SOK,SOK,SOK,312=312,S@15.01,296.99
ERC2	SmeEX0001913	Contig5720:8661-8693	33	Contig5720:7832,8661-8693,16575	S	-15.07	-17.43	100	SOK,SOK,SOK,B1,S@169.00,0.00	90.99	SOK,SOK,SOK,OK,S@262.05,25.95	90.75	SOK,SOK,SOK,OK,S@302.20,30.80	87.26	SOK,SOK,SOK,OK,S@129.14,18.86	77.19	SOK,SOK,SOK,OK,S@119.64,35.36	72.09	SOK,SOK,SOK,OK,S@124.72,48.28	81.21	SOK,SOK,SOK,OK,S@134.00,31.00	66.17	SOK,SOK,SOK,OK,S@194.54,99.46	82.07	SOK,SOK,SOK,OK,S@227.33,49.67
CTPS	SmeALTD0000782-2/3	Contig4931:-24410	48	Contig4931:-24362+24410+24463,24515	Alt5	16.29	15.61	0	SOK,SOK,SOK,235=235,S@0.00,235.00	3.34	SOK,SOK,SOK,412=412,S@13.76,398.24	4.11	SOK,SOK,SOK,515=515,S@21.17,493.83	14	SOK,SOK,SOK,233=233,S@32.62,200.38	23.39	SOK,SOK,SOK,349=349,S@81.63,267.37	18.94	SOK,SOK,SOK,349=349,S@66.10,282.90	12.9	SOK,SOK,SOK,351=351,S@45.28,305.72	15.72	SOK,SOK,SOK,381=381,S@59.89,321.11	25.65	SOK,SOK,SOK,660=660,S@169.29,490.71
nc_GPX4	SmeALTD0004082-2/2	Contig3305:35098-	42	Contig3305:35140+35098-,35050	Alt5	16.95	33.5	15.3	SOK,SOK,SOK,2477=2477,S@378.98,2098.02	11.84	SOK,SOK,SOK,2247=2247,S@266.04,1980.96	9.36	SOK,SOK,SOK,2159=2159,S@202.08,1956.92	30.12	SOK,SOK,SOK,3636=3636,S@1095.16,2540.84	29.35	SOK,SOK,SOK,3295=3295,S@967.08,2327.92	27.89	SOK,SOK,SOK,3019=3019,S@842.00,2177.00	46.68	SOK,SOK,SOK,3288=3288,S@1534.84,1753.16	45.32	SOK,SOK,SOK,3546=3546,S@1607.05,1938.95	45.01	SOK,SOK,SOK,2675=2675,S@1204.02,1470.98
RBKS	SmeALTD0002633-2/2	Contig2563:-23794	86	Contig2563:-23708+23794,24282	Alt5	18.22	15.17	83.96	SOK,SOK,SOK,212=183,C1@178.00,34.00	51.3	SOK,SOK,SOK,115=115,S@59.00,56.00	80.52	OK,OK,OK,77=77,S@62.00,15.00	91.82	SOK,SOK,SOK,159=154,S@145.99,13.01	86.9	SOK,SOK,SOK,145=142,S@126.01,18.99	91.72	SOK,SOK,SOK,169=166,S@155.01,13.99	95.07	SOK,SOK,SOK,142=139,S@135.00,7.00	72.17	SOK,SOK,SOK,212=200,C1@153.00,59.00	94.05	SOK,SOK,SOK,185=182,S@173.99,11.01
MAN2C1	SmeINT0016778	Contig2395:42635-42837	203	Contig2395:42397-42634=42838-42942:+	IR	18.51	19.49	19.84	SOK,SOK,NA,54=96=300,0.971@91.59,370.06	20.46	SOK,SOK,NA,113=61=332,0.985@105.89,411.67	26.01	SOK,SOK,NA,59=65=174,1@79.34,225.69	31.98	SOK,SOK,NA,88=80=176,1@112.42,239.11	48.64	SOK,SOK,NA,84=87=89,1@128.98,136.19	41.22	SOK,SOK,NA,59=125=130,0.825@132.52,188.98	35.58	SOK,SOK,NA,110=124=209,1@161.1,291.69	39.26	SOK,SOK,NA,134=87=168,0.999@155.67,240.83	49.93	SOK,SOK,NA,51=108=79,0.818@121.58,121.92
DGKQ(11)	SmeEX0001521	Contig2177:15607-15999	393	Contig2177:18417,15566+15607-15999,13961	S	30.68	31.1	1.96	OK,OK,OK,Bn,S@0.51,25.49	8.05	OK,OK,OK,Bn,S@7.57,86.43	9.78	SOK,SOK,SOK,OK,S@9.88,91.12	37.35	OK,OK,OK,OK,S@21.29,35.71	36.55	OK,OK,OK,OK,S@36.18,62.82	37.93	OK,OK,OK,OK,S@30.34,49.66	32.67	OK,OK,OK,B2,S@21.89,45.11	45.79	OK,OK,OK,B1,S@35.72,42.28	34.62	OK,OK,OK,B1,S@24.23,45.77
IPMK	SmeALTA0002393-2/3	Contig70:29350-	50	Contig70:27659,29400+29350+29055-	Alt3	34.91	32.61	48.75	OK,OK,OK,95=95,S@46.31,48.69	42.15	OK,OK,OK,63=63,S@26.55,36.45	54.55	OK,OK,OK,58=54,C1@31.64,26.36	78.22	OK,OK,OK,98=69,C2@76.66,21.34	84.2	SOK,SOK,OK,103=74,C2@86.73,16.27	87.77	SOK,SOK,OK,108=69,C2@94.79,13.21	89.32	SOK,SOK,OK,114=64,C2@101.82,12.18	82.79	SOK,SOK,OK,130=97,C2@107.63,22.37	71.16	SOK,SOK,SOK,120=105,C1@85.39,34.61
RNF141(7)	SmeEX0004347	Contig1749:28455-29130	676	Contig1749:25248,28455-29130,31849	S	39.24	26.05	8.45	OK,OK,OK,Bn,S@6.51,70.49	14.92	SOK,SOK,SOK,OK,S@15.52,88.48	26.83	OK,OK,OK,OK,S@13.95,38.05	64.71	LOW,LOW,LOW,B2,S@54.36,29.64	55.2	OK,OK,OK,B1,S@53.54,43.46	48	OK,OK,OK,B2,S@35.52,38.48	48.78	OK,OK,OK,B2,S@29.76,31.24	35.68	SOK,SOK,SOK,B1,S@54.95,99.05	43.9	OK,OK,OK,B1,S@25.90,33.10
DCLRE1C	SmeALTD0000849-3/3	Contig931:71333-71633	21	Contig931:71333-71612+71617+71633,72616	Alt5	44.79	43.93	0	LOW,LOW,LOW,38=38,S@0.00,38.00	6.41	OK,OK,OK,78=78,S@5.00,73.00	6.67	LOW,LOW,LOW,30=30,S@2.00,28.00	57.14	OK,OK,OK,63=63,S@36.00,27.00	31.4	SOK,SOK,SOK,121=121,S@37.99,83.01	58.9	OK,OK,OK,73=73,S@43.00,30.00	18.33	OK,OK,OK,60=60,S@11.00,49.00	61.84	OK,OK,OK,76=76,S@47.00,29.00	64.71	VLOW,VLOW,VLOW,17=17,S@11.00,6.00

## Sheet: Summary
ints3 RNAi
				Enrichment Exon skipping vs. respective event
AS_TYPE	Down in ints3 KD dPSI < -15	Up in ints3 KD dPSI > 15	TOTAL_EV	Down in ints3 KD	Up in ints3 KD
Microexons	5	5	202	0.392046	0.392046
Long_AltEx	198	13	20717	1.01535	15.4646
Intron_ret	1	8	11342	110.064	13.758
Alt_Acceptor	13	12	3040	2.26927	2.45837
Alt_Donor	17	23	1989	1.13538	0.839193
ints9 RNAi
				Enrichment Exon skipping vs. respective event
AS_TYPE	Down in ints9 KD dPSI < -15	Up in ints9 KD dPSI > 15	TOTAL_EV	Down in ints9 KD	Up in ints9 KD
Microexons	0	2	184	-	0.373446
Long_AltEx	79	17	19278	0.990546	4.60312
Intron_ret	0	2	10165	-	20.6308
Alt_Acceptor	19	10	2956	0.631525	1.1999
Alt_Donor	9	14	1911	0.861902	0.55408
Abbreviations
AS_TYPE		Type of splicing event
TOTAL_EV		Total number of splicing events evaluated for the comparison ints vs. GFP RNAi
		Ratio of the No. Exon skipping events to the No. of intron retention events (normalized to the proportion in TOTAL_EV)
