# Supplementary material for: The Integrator complex regulates differential snRNA processing and fate of adult stem cells in the highly regenerative planarian Schmidtea mediterranea
Source: PLoS Genet. 2018 Dec 17;14(12):e1007828. doi: 10.1371/journal.pgen.1007828 (PMC6312358; doi:10.1371/journal.pgen.1007828)
Supplement: S5 Table — Normalized read counts, moderated Log2 fold-change and statistical features as reported by DESeq2 (see Methods) for ints3 and ints9 RNAi in comparison to control RNAi. Sheet comparison Labbé et al 2012: Comparison of gene expression changes induced by ints RNAi to the transcripts differentially expressed between the FACS-fractions X1, X2 and Xin as defined in [41]. Up- and down-regulated transcripts relative to control were analyzed separately. P-values were calculated using a one-sided hypergeometric test. (XLS) [file pgen.1007828.s013.xls]

## Sheet: ints3 RNAi
Transcript ID	baseMean	log2FoldChange	lfcSE	stat	pvalue	padj
comp10001_c0_seq1	283.559	-0.790599	0.394667	-2.0032	0.0451555	0.187742
comp10002_c0_seq1	424.857	-1.19057	0.428259	-2.78003	0.00543538	0.046853
comp100037_c0_seq1	10.2431	2.46731	1.84872	1.33461	0.182006	0.428588
comp10003_c0_seq1	1466.66	-0.870016	0.188409	-4.61771	3.88e-06	0.000215604
comp100044_c0_seq1	0.868443	-3.87397	3.94206	-0.982726	0.325742	NA
comp100048_c0_seq1	8.60736	2.87456	1.9089	1.50587	0.132101	0.35702
comp10004_c0_seq1	2287.25	-0.597005	0.378627	-1.57676	0.11485	0.328009
comp100062_c0_seq1	1.44112	-0.10553	4.08046	-0.0258623	0.979367	NA
comp10006_c0_seq1	840.373	0.421912	0.262295	1.60854	0.107717	0.315015
comp10007_c0_seq1	2890.29	-0.336209	0.255068	-1.31812	0.187465	0.435131
comp100081_c0_seq1	0	NA	NA	NA	NA	NA
comp100086_c0_seq1	0	NA	NA	NA	NA	NA
comp1000_c0_seq1	37196.4	0.00392822	0.195153	0.020129	0.98394	0.99354
comp10010_c0_seq1	1028.01	0.281736	0.189398	1.48753	0.136874	0.364183
comp10011_c0_seq1	463.782	-0.895028	0.474776	-1.88516	0.0594086	0.221166
comp100129_c0_seq1	15.0593	2.42186	1.1374	2.12929	0.0332306	0.155267
comp100131_c0_seq1	4.64572	4.6832	2.4318	1.92582	0.054127	NA
comp10013_c0_seq1	191.51	0.00591223	0.428643	0.0137929	0.988995	0.995001
comp100143_c0_seq1	5.86973	0.921679	1.83914	0.501148	0.616267	NA
comp100149_c0_seq1	4.08639	-2.94595	2.78976	-1.05599	0.290974	NA
comp10014_c0_seq1	265.491	-0.425258	0.454524	-0.935612	0.349473	0.611273
comp10015_c0_seq1	519.827	0.439649	0.453117	0.970278	0.331908	0.594632
comp10016_c0_seq1	1540.2	-1.4173	0.538651	-2.6312	0.00850842	0.0640413
comp10017_c0_seq1	675.576	-0.535179	0.330494	-1.61933	0.105376	0.31023
comp100188_c0_seq1	0	NA	NA	NA	NA	NA
comp10018_c0_seq1	2105.32	-0.293526	0.277929	-1.05612	0.290914	0.554407
comp100192_c0_seq1	0	NA	NA	NA	NA	NA
comp10019_c0_seq1	3837.79	-0.586481	0.292691	-2.00376	0.0450959	0.187577
comp1001_c0_seq1	34946	0.227799	0.180748	1.26031	0.207556	0.460652
comp10020_c0_seq1	1206.46	0.0290709	0.231256	0.125709	0.899962	0.962195
comp100219_c0_seq1	0.633555	0.930009	3.93765	0.236183	0.81329	NA
comp10021_c0_seq1	1217.82	-0.0425853	0.390499	-0.109054	0.91316	0.968311
comp100225_c0_seq1	0	NA	NA	NA	NA	NA
comp100226_c0_seq1	3.06336	-4.11066	3.43694	-1.19602	0.231688	NA
comp10022_c0_seq1	385.592	0.824668	0.260127	3.17026	0.00152304	0.0200272
comp100246_c0_seq1	31.0292	1.49003	0.76855	1.93875	0.0525313	0.205331
comp10024_c0_seq1	76.9778	-1.86634	0.725022	-2.57419	0.0100476	0.0713155
comp10025_c0_seq1	58.2085	0.0301574	0.777728	0.0387763	0.969069	0.988858
comp100263_c0_seq1	9.95664	4.64321	1.63955	2.832	0.00462578	0.0418799
comp100265_c0_seq1	2.95703	4.34773	3.04887	1.42602	0.153864	NA
comp100266_c0_seq1	0	NA	NA	NA	NA	NA
comp10026_c0_seq1	528.792	-0.610882	0.40591	-1.50497	0.132332	0.357402
comp100278_c0_seq1	0	NA	NA	NA	NA	NA
comp10027_c0_seq1	2213.66	-0.0111254	0.267795	-0.0415444	0.966862	0.98768
comp10028_c0_seq1	1197.41	0.365044	0.301355	1.21134	0.225764	0.483125
comp1002_c0_seq1	4614.35	-0.369344	0.241709	-1.52805	0.126499	0.348488
comp100300_c0_seq1	5.90072	1.15707	2.35035	0.492296	0.62251	NA
comp10030_c0_seq1	1262.58	0.47256	0.19683	2.40086	0.0163567	0.0986703
comp100316_c0_seq1	0	NA	NA	NA	NA	NA
comp100318_c0_seq1	6.65636	-0.596264	2.67164	-0.223182	0.823394	NA
comp100327_c0_seq1	3.86972	-2.68225	3.15334	-0.850607	0.394987	NA
comp10032_c0_seq1	961.431	0.900739	0.262937	3.42569	0.000613243	0.010317
comp10033_c0_seq1	2933.52	0.0669783	0.224123	0.298846	0.765058	0.899006
comp10034_c0_seq1	5187.58	0.0879978	0.200034	0.439914	0.66	0.838157
comp10035_c0_seq1	391.908	0.40578	0.316358	1.28266	0.199611	0.451305
comp100364_c0_seq1	4.45677	5.37788	2.47278	2.17483	0.0296427	NA
comp100368_c0_seq1	2.42638	1.55188	2.90413	0.534369	0.593086	NA
comp100370_c0_seq1	0	NA	NA	NA	NA	NA
comp100376_c0_seq1	0.432178	-0.105515	4.08046	-0.0258587	0.97937	NA
comp10037_c0_seq1	2662.54	0.0357883	0.205096	0.174496	0.861476	0.94361
comp100387_c0_seq1	125.689	2.67735	0.685083	3.90807	9.3e-05	0.00256615
comp10038_c0_seq1	66.2646	0.389998	0.950339	0.410377	0.681529	0.850449
comp10039_c0_seq1	312.499	-0.839914	0.39462	-2.12841	0.0333028	0.155516
comp1003_c0_seq1	399.006	0.126908	0.389234	0.326045	0.74439	0.886848
comp10040_c0_seq1	111.264	-0.354134	0.42116	-0.840853	0.40043	0.655865
comp10041_c0_seq1	537.75	-0.0173896	0.205863	-0.0844714	0.932682	0.975154
comp10042_c0_seq1	1055.42	0.228792	0.389655	0.587166	0.557093	0.773801
comp10043_c0_seq1	1.60549	0.761316	3.9225	0.194089	0.846106	NA
comp10044_c0_seq1	25.2961	1.73356	1.01232	1.71247	0.0868106	0.277081
comp100457_c0_seq1	1.9622	3.03799	3.96103	0.766971	0.443099	NA
comp100458_c0_seq1	0	NA	NA	NA	NA	NA
comp10045_c0_seq1	694.624	0.961325	0.25113	3.828	0.000129188	0.0033079
comp10046_c0_seq1	103.121	-0.661855	0.392301	-1.68711	0.0915823	0.287055
comp10047_c0_seq1	458.301	0.202862	0.334453	0.606548	0.544151	0.763826
comp100481_c0_seq1	0	NA	NA	NA	NA	NA
comp100485_c0_seq1	8.10273	-0.924206	2.08562	-0.443133	0.65767	0.836754
comp10048_c0_seq1	204.294	0.37881	0.306454	1.23611	0.216418	0.471225
comp10049_c0_seq1	487.645	-0.226129	0.248075	-0.911535	0.362013	0.622878
comp1004_c0_seq1	15491.4	-0.651075	0.215186	-3.02563	0.00248115	0.0281599
comp10050_c0_seq1	649.375	-0.267642	0.420418	-0.636609	0.524379	0.75117
comp10051_c0_seq1	21.5395	-0.0762396	1.25965	-0.0605243	0.951738	0.981432
comp10053_c0_seq1	4258.36	0.216372	0.223698	0.967253	0.333418	0.596155
comp10054_c0_seq1	691.984	-0.239112	0.282869	-0.845308	0.397939	0.653782
comp100558_c0_seq1	14.0102	4.91679	1.5802	3.11151	0.00186133	0.0229127
comp10055_c0_seq1	93.7753	-0.151195	0.541592	-0.279167	0.780117	0.90513
comp10056_c0_seq1	1820.42	-0.29181	0.304573	-0.958094	0.338015	0.599809
comp100573_c0_seq1	8.13162	2.37309	1.67558	1.41628	0.156694	0.393018
comp100575_c0_seq1	0.325841	-2.47194	3.99937	-0.618082	0.536522	NA
comp10058_c0_seq1	138.435	-0.465484	0.405234	-1.14868	0.250689	0.510849
comp10059_c0_seq1	263.268	-0.700952	0.343825	-2.03869	0.0414811	0.178227
comp1005_c0_seq1	204.964	-0.339618	0.467498	-0.726458	0.467558	0.711186
comp10060_c0_seq1	2923.97	-0.0834445	0.338418	-0.246573	0.805239	0.918962
comp100615_c0_seq1	0.416858	2.71663	3.97445	0.683522	0.494277	NA
comp10061_c0_seq1	164.902	1.38755	0.403863	3.43568	0.000591067	0.0100281
comp10062_c0_seq1	479.843	-1.20234	0.354573	-3.39096	0.000696471	0.011329
comp100647_c0_seq1	6.66652	3.71496	2.42175	1.53399	0.125031	NA
comp10064_c0_seq1	4209.23	0.0927689	0.174102	0.532843	0.594142	0.79927
comp10065_c0_seq1	4099.14	-0.424261	0.208189	-2.03786	0.0415637	0.178378
comp10066_c0_seq1	149.943	-0.127133	0.457658	-0.277791	0.781173	0.905717
comp10067_c0_seq1	442.917	-0.16702	0.393612	-0.424326	0.671328	0.844111
comp10068_c0_seq1	943.332	0.364637	0.251173	1.45173	0.146576	0.378585
comp100699_c0_seq1	9.84995	1.98556	1.72044	1.1541	0.248459	0.508056
comp1006_c0_seq1	15193.9	-0.210236	0.18856	-1.11495	0.26487	0.526656
comp10070_c0_seq1	352.57	0.0115762	0.454508	0.0254698	0.97968	0.991687
comp10072_c0_seq1	84.1536	0.259305	0.585033	0.443232	0.657598	0.836727
comp10073_c0_seq1	1055.51	-0.379772	0.313239	-1.2124	0.225359	0.48282
comp10074_c0_seq1	791.6	0.521297	0.291889	1.78594	0.0741086	0.253337
comp10075_c0_seq1	461.858	0.357947	0.29207	1.22555	0.220368	0.475884
comp10076_c0_seq1	471.295	-0.3492	0.441985	-0.790072	0.429486	0.6803
comp100786_c0_seq1	11.9658	4.69516	1.8828	2.49372	0.0126413	0.0835333
comp10078_c0_seq1	2210.57	-0.576951	0.283229	-2.03705	0.0416455	0.178514
comp100790_c0_seq1	0.997702	-0.105526	4.08046	-0.0258612	0.979368	NA
comp100792_c0_seq1	1.0447	2.30129	3.99678	0.575785	0.56476	NA
comp10079_c0_seq1	274.528	0.471564	0.409196	1.15242	0.249151	0.508975
comp1007_c0_seq1	24024.1	0.0471206	0.239821	0.196482	0.844233	0.936144
comp100811_c0_seq1	0.332567	-0.105512	4.08046	-0.025858	0.979371	NA
comp10081_c0_seq1	174.901	1.15519	0.579112	1.99475	0.0460698	0.189686
comp10082_c0_seq1	3085.79	-0.37109	0.254393	-1.45873	0.14464	0.375349
comp10083_c0_seq1	327.952	1.09498	0.273195	4.00804	6.12e-05	0.00189145
comp10084_c0_seq1	210.385	1.88678	0.409419	4.60843	4.06e-06	0.000221313
comp100866_c0_seq1	0	NA	NA	NA	NA	NA
comp10086_c0_seq1	469.475	-1.41661	1.04344	-1.35763	0.17458	0.418359
comp10087_c0_seq1	2235.7	-0.762785	0.259715	-2.93701	0.00331398	0.0338116
comp10088_c0_seq1	1236.49	0.523417	0.264365	1.9799	0.0477145	0.19332
comp10089_c0_seq1	66.7444	0.489715	0.780654	0.627314	0.530453	0.754635
comp10090_c0_seq1	559.011	0.358156	0.24419	1.46671	0.142455	0.372598
comp100927_c0_seq1	0.416858	2.71663	3.97445	0.683522	0.494277	NA
comp100929_c0_seq1	0.554279	-0.105518	4.08046	-0.0258595	0.979369	NA
comp10092_c0_seq1	1140.21	-0.121844	0.261733	-0.465529	0.641553	0.82718
comp100930_c0_seq1	4.96215	3.96131	2.3806	1.664	0.0961132	NA
comp10093_c0_seq1	878.809	-0.362803	0.30566	-1.18695	0.235248	0.493139
comp100945_c0_seq1	0.332567	-0.105512	4.08046	-0.025858	0.979371	NA
comp10094_c0_seq1	206.453	-0.0071294	0.424645	-0.0167891	0.986605	0.994454
comp100951_c0_seq1	2.81345	4.08181	3.06521	1.33166	0.182972	NA
comp10095_c0_seq1	1064.51	-0.284096	0.21015	-1.35187	0.176416	0.421115
comp100966_c0_seq1	0	NA	NA	NA	NA	NA
comp100967_c0_seq1	5.41297	4.75611	2.11184	2.25212	0.0243148	NA
comp10096_c0_seq1	2132.58	-0.368077	0.252063	-1.46026	0.144219	0.37482
comp10097_c0_seq1	6132.87	-0.0335743	0.205375	-0.163478	0.870142	0.947382
comp100981_c0_seq1	0	NA	NA	NA	NA	NA
comp100999_c0_seq1	0.325841	-2.47194	3.99937	-0.618082	0.536522	NA
comp10099_c0_seq1	71.9521	0.261605	0.502263	0.520853	0.602469	0.80463
comp1009_c0_seq1	3762.82	0.447712	0.281211	1.59209	0.111365	0.321547
comp1009_c1_seq1	11.2929	2.11913	1.46245	1.44902	0.147331	0.379654
comp100_c0_seq1	1188.03	-0.356384	0.329746	-1.08078	0.279794	0.541982
comp10100_c0_seq1	560.568	-0.725998	0.482352	-1.50512	0.132293	0.357365
comp10101_c0_seq1	646.627	-1.50258	1.08436	-1.38568	0.165845	0.406216
comp10102_c0_seq1	1300.52	-0.0529703	0.237689	-0.222855	0.823648	0.926484
comp10103_c0_seq1	301.528	-1.17961	0.55862	-2.11166	0.0347158	0.159547
comp10104_c0_seq1	36.3373	-0.0746875	0.668627	-0.111703	0.911059	0.9675
comp10105_c0_seq1	2958.41	0.128417	0.21069	0.609507	0.542189	0.76251
comp101075_c0_seq1	0	NA	NA	NA	NA	NA
comp101079_c0_seq1	0.434455	-2.88512	3.97651	-0.725541	0.46812	NA
comp101083_c0_seq1	0.434455	-2.88512	3.97651	-0.725541	0.46812	NA
comp10108_c0_seq1	3006.8	-0.919958	0.382399	-2.40575	0.0161392	0.0980013
comp10109_c0_seq1	464.651	0.319551	0.377184	0.847201	0.396883	0.652805
comp1010_c0_seq1	556.953	-0.612899	0.286508	-2.13921	0.032419	0.152724
comp101106_c0_seq1	13.4125	1.4874	1.49893	0.992309	0.321047	0.58452
comp10110_c0_seq1	1815.55	0.343732	0.243476	1.41177	0.158017	0.39473
comp10111_c0_seq1	34.5568	1.24759	1.21406	1.02762	0.304127	0.567505
comp101120_c0_seq1	0	NA	NA	NA	NA	NA
comp101129_c0_seq1	0	NA	NA	NA	NA	NA
comp10112_c0_seq1	3315.14	0.038497	0.19908	0.193374	0.846666	0.937413
comp101139_c0_seq1	0.208429	1.71902	4.0408	0.425417	0.670533	NA
comp10113_c0_seq1	4899.46	0.0206228	0.196468	0.104968	0.916401	0.969251
comp10115_c0_seq1	1652.06	-0.118126	0.297678	-0.396824	0.691498	0.856946
comp10116_c0_seq1	179.846	0.459791	0.441891	1.04051	0.298105	0.561455
comp101179_c0_seq1	2.50608	3.15339	3.14131	1.00384	0.315453	NA
comp10117_c0_seq1	542.268	0.124969	0.337894	0.369845	0.711498	0.868377
comp101183_c0_seq1	1.53408	-0.818604	3.81072	-0.214816	0.829911	NA
comp101185_c0_seq1	0	NA	NA	NA	NA	NA
comp10119_c0_seq1	5494.19	-0.227413	0.200671	-1.13326	0.257105	0.517806
comp1011_c0_seq1	5623.94	-0.388821	0.33326	-1.16672	0.243324	0.502417
comp101200_c0_seq1	0	NA	NA	NA	NA	NA
comp10120_c0_seq1	316.374	0.372428	0.367826	1.01251	0.311294	0.574278
comp10121_c0_seq1	658.779	-0.51431	0.286023	-1.79814	0.0721546	0.24949
comp10122_c0_seq1	760.462	-0.0940261	0.202825	-0.463582	0.642947	0.828093
comp101239_c0_seq1	1.37777	3.52281	3.94561	0.892843	0.371942	NA
comp10123_c0_seq1	796.08	-0.523159	0.320367	-1.633	0.102469	0.305135
comp10124_c0_seq1	419.762	0.00782169	0.263216	0.0297158	0.976294	0.99091
comp101254_c0_seq1	4.37948	-4.82962	2.32944	-2.0733	0.0381448	NA
comp101269_c0_seq1	1.25541	-0.105528	4.08046	-0.0258619	0.979367	NA
comp10127_c0_seq1	346.627	0.230313	0.36244	0.635453	0.525133	0.751766
comp101280_c0_seq1	5.78547	3.20589	2.25047	1.42454	0.15429	NA
comp10128_c0_seq1	1361.63	-0.463942	0.293879	-1.57869	0.114408	0.327142
comp10129_c0_seq1	811.049	0.976274	0.24225	4.03002	5.58e-05	0.0017591
comp1012_c0_seq1	13635.2	-0.651713	0.270096	-2.41289	0.0158266	0.0969921
comp101304_c0_seq1	1.42648	-1.83182	3.54002	-0.51746	0.604835	NA
comp10130_c0_seq1	11.2147	-0.634258	1.09305	-0.580263	0.561738	0.776834
comp101317_c0_seq1	0	NA	NA	NA	NA	NA
comp10132_c0_seq1	227.716	-0.113958	0.40499	-0.281386	0.778414	0.904608
comp10133_c0_seq1	4440.16	0.206232	0.186542	1.10555	0.26892	0.531136
comp10134_c0_seq1	1184.85	-0.495665	0.202798	-2.44414	0.01452	0.0923169
comp101351_c0_seq1	1.42103	-2.50637	3.95346	-0.633969	0.526101	NA
comp10135_c0_seq1	230.379	0.0800408	0.331729	0.241284	0.809335	0.920958
comp10136_c0_seq1	111.676	0.661398	0.529593	1.24888	0.211709	0.465997
comp10138_c0_seq3	56.7569	-0.313344	0.649104	-0.482734	0.629285	0.820886
comp1013_c0_seq1	3994.7	0.842438	0.289871	2.90625	0.00365792	0.0359261
comp101404_c0_seq1	0.778941	-3.72337	3.94593	-0.943599	0.345375	NA
comp101417_c0_seq1	2.71095	4.88317	3.52611	1.38486	0.166095	NA
comp10141_c0_seq1	884.069	0.0142797	0.220136	0.0648678	0.948279	0.98032
comp10142_c0_seq1	36.6276	-0.0190299	1.0894	-0.0174682	0.986063	0.994289
comp10143_c0_seq1	3964.72	0.0141282	0.235892	0.0598927	0.952241	0.981461
comp101440_c0_seq1	7.37276	3.08889	2.24224	1.3776	0.168328	NA
comp101443_c0_seq1	0	NA	NA	NA	NA	NA
comp10144_c0_seq1	1168.13	-1.10962	0.393996	-2.81632	0.00485773	0.0433167
comp10145_c0_seq1	2626.86	-0.14071	0.25639	-0.54881	0.583136	0.791747
comp10146_c0_seq1	1436.85	-0.0223856	0.318287	-0.0703314	0.94393	0.97856
comp101474_c0_seq1	0	NA	NA	NA	NA	NA
comp10147_c0_seq1	4173.55	-0.0745904	0.276558	-0.26971	0.787383	0.90895
comp101482_c0_seq1	0	NA	NA	NA	NA	NA
comp10148_c0_seq1	406.803	-0.334311	0.376893	-0.887019	0.375069	0.633542
comp101496_c0_seq1	0.939947	2.7166	3.97445	0.683516	0.494281	NA
comp101497_c0_seq1	0	NA	NA	NA	NA	NA
comp10149_c0_seq1	2169.91	-0.219384	0.19529	-1.12338	0.261277	0.523047
comp1014_c0_seq1	141.024	-0.881955	0.648393	-1.36022	0.173761	0.417244
comp101502_c0_seq1	0.207899	1.71584	4.04109	0.424598	0.67113	NA
comp10150_c0_seq1	400.907	0.153325	0.308911	0.49634	0.619655	0.81416
comp10151_c0_seq1	145.382	1.46075	0.891133	1.6392	0.101171	0.30322
comp101528_c0_seq1	4.94699	-1.3302	2.36123	-0.563349	0.573197	NA
comp10152_c0_seq1	268.616	2.62689	0.337333	7.78725	6.85e-15	6.3e-12
comp101533_c0_seq1	3.98473	3.71596	3.29331	1.12834	0.259177	NA
comp101534_c0_seq1	3.4953	0.541675	2.63392	0.205654	0.837061	NA
comp10153_c0_seq1	43.8116	-1.51789	0.816173	-1.85976	0.0629196	0.229288
comp101551_c0_seq1	6.37677	3.40558	2.24686	1.5157	0.129594	NA
comp101555_c0_seq1	2.88319	3.845	2.8746	1.33758	0.181033	NA
comp101559_c0_seq1	2.87892	-0.477697	2.79687	-0.170797	0.864383	NA
comp10155_c0_seq1	249.227	1.39929	0.349755	4.00078	6.31e-05	0.00192678
comp10156_c0_seq1	799.695	-1.13307	0.344284	-3.29108	0.000998037	0.0148353
comp10157_c0_seq1	13.8971	1.6128	1.47262	1.09519	0.273433	0.535134
comp10158_c0_seq1	109.149	1.2276	0.470947	2.60667	0.00914269	0.0671667
comp10159_c0_seq1	1279.58	-0.195792	0.222961	-0.878147	0.379864	0.637428
comp1015_c0_seq1	468.917	0.283728	0.358401	0.791649	0.428565	0.679362
comp10160_c0_seq1	3.37157	-0.860248	2.61597	-0.328844	0.742273	NA
comp10161_c0_seq1	1415.98	-0.566395	0.211321	-2.68026	0.00735658	0.0578156
comp10162_c0_seq1	2788.44	-0.322774	0.183271	-1.76118	0.0782073	0.261941
comp10163_c0_seq1	1659.5	-0.136208	0.304725	-0.446988	0.654884	0.83516
comp101642_c0_seq1	0	NA	NA	NA	NA	NA
comp101649_c0_seq1	0.755781	3.57168	3.94432	0.905524	0.365188	NA
comp10164_c0_seq1	318.732	0.339911	0.500451	0.679209	0.497005	0.733307
comp101654_c0_seq1	5.74367	-0.68537	1.93909	-0.35345	0.723751	NA
comp101655_c0_seq1	0.93793	3.88505	3.93701	0.986801	0.32374	NA
comp10165_c0_seq1	1385.24	-1.12159	0.365402	-3.06946	0.00214447	0.0252813
comp10167_c0_seq1	644.203	0.193571	0.268762	0.720231	0.471383	0.714177
comp101680_c0_seq1	3.81584	1.93288	2.88667	0.669587	0.503121	NA
comp101683_c0_seq1	0	NA	NA	NA	NA	NA
comp10168_c0_seq1	1852.22	0.076618	0.317787	0.241098	0.809479	0.921058
comp10169_c0_seq1	8446.66	0.513137	0.172488	2.97491	0.00293075	0.0314112
comp1016_c0_seq1	5623.44	0.483256	0.22675	2.13123	0.0330701	0.154648
comp10170_c0_seq1	50.3902	-1.93996	0.82734	-2.34481	0.0190365	0.109389
comp10171_c0_seq1	533.442	-0.750507	0.400808	-1.87249	0.0611394	0.225581
comp101722_c0_seq1	0	NA	NA	NA	NA	NA
comp101724_c0_seq1	0.104214	0.856289	4.08046	0.209851	0.833784	NA
comp10174_c0_seq1	96.0768	-1.49608	0.548888	-2.72565	0.00641753	0.0525039
comp10175_c0_seq1	187.013	0.298671	0.360646	0.828155	0.407582	0.661876
comp101761_c0_seq1	6.00292	3.41278	2.19745	1.55306	0.120408	NA
comp10176_c0_seq1	118.845	-0.801013	0.443397	-1.80654	0.0708344	0.246625
comp101770_c0_seq1	0	NA	NA	NA	NA	NA
comp101776_c0_seq1	1.4549	3.41378	3.94864	0.864545	0.387288	NA
comp101779_c0_seq1	0	NA	NA	NA	NA	NA
comp10177_c0_seq1	9.52934	2.10131	1.50699	1.39438	0.163204	0.402847
comp10178_c0_seq1	9.23903	1.2289	1.53386	0.801183	0.423026	0.675495
comp10179_c0_seq1	396.966	-1.12929	0.552941	-2.04233	0.0411191	0.177547
comp1017_c0_seq1	570.74	0.070863	0.277193	0.255645	0.798225	0.915535
comp10180_c0_seq1	2496.98	-0.681208	0.393496	-1.73117	0.0834215	0.271124
comp101818_c0_seq1	3.12677	4.23778	2.9485	1.43727	0.150643	NA
comp10181_c0_seq1	10.8364	0.742939	1.59395	0.466099	0.641145	0.827095
comp10182_c0_seq1	635.792	-0.466675	0.247592	-1.88485	0.0594495	0.221269
comp10183_c0_seq1	3758.33	0.273206	0.183875	1.48582	0.137326	0.365004
comp101842_c0_seq1	19.8435	2.45702	1.3984	1.75702	0.078914	0.263084
comp10184_c0_seq1	1574.16	-0.468642	0.375597	-1.24772	0.212132	0.466469
comp10185_c0_seq1	1154.32	0.50951	0.375305	1.35759	0.174594	0.418359
comp10187_c0_seq1	323.638	-0.198946	0.320315	-0.621095	0.534537	0.757456
comp101884_c0_seq1	20.6566	2.40552	1.35442	1.77605	0.0757249	0.25669
comp101885_c0_seq1	0.422704	2.29909	3.99692	0.575215	0.565146	NA
comp101893_c0_seq1	0.529871	0.517515	3.96004	0.130684	0.896025	NA
comp101897_c0_seq1	2.12355	-0.105535	4.08046	-0.0258634	0.979366	NA
comp10189_c0_seq1	1682.54	-0.395923	0.263847	-1.50058	0.133465	0.359064
comp1018_c0_seq1	9172.62	0.266147	0.236575	1.125	0.260588	0.522283
comp101901_c0_seq1	0.208429	1.71902	4.0408	0.425417	0.670533	NA
comp10190_c0_seq2	51.658	0.0981157	0.611196	0.16053	0.872463	0.948022
comp101910_c0_seq1	23.8901	0.11299	1.08014	0.104607	0.916688	0.969312
comp10191_c0_seq1	67.8617	0.667631	0.594288	1.12341	0.261262	0.523047
comp10192_c0_seq1	233.894	0.122842	0.336184	0.3654	0.714813	0.870091
comp101932_c0_seq1	0	NA	NA	NA	NA	NA
comp10193_c0_seq1	1428.29	-0.797082	0.267216	-2.98291	0.0028552	0.0308813
comp101944_c0_seq1	3.74698	5.26789	2.49673	2.10991	0.0348659	NA
comp10194_c0_seq1	107.794	-1.32514	0.629642	-2.1046	0.035326	0.161236
comp10195_c0_seq1	211	-1.13939	0.305883	-3.72494	0.00019536	0.00445588
comp10196_c0_seq1	199.166	-0.719162	0.378648	-1.89929	0.0575267	0.217336
comp10198_c0_seq1	1347.42	-1.0401	0.490432	-2.12078	0.0339403	0.15748
comp101992_c0_seq1	0	NA	NA	NA	NA	NA
comp10199_c0_seq1	747.747	1.28995	0.423985	3.04245	0.00234664	0.026966
comp1019_c0_seq1	4359.81	-0.467857	0.233588	-2.00292	0.0451859	0.187742
comp102007_c0_seq1	0	NA	NA	NA	NA	NA
comp10200_c0_seq1	128.541	0.849263	0.436992	1.94343	0.0519646	0.204121
comp102015_c0_seq1	0	NA	NA	NA	NA	NA
comp10201_c0_seq1	356.32	-1.74213	0.507965	-3.42963	0.000604409	0.0102231
comp10203_c0_seq1	291.736	-0.0989125	0.326123	-0.303298	0.761663	0.897486
comp102044_c0_seq1	0	NA	NA	NA	NA	NA
comp102047_c0_seq1	0	NA	NA	NA	NA	NA
comp10205_c0_seq1	1908.48	0.0489203	0.193105	0.253336	0.800009	0.916809
comp102076_c0_seq1	7.06906	0.293399	1.71888	0.170691	0.864466	NA
comp10207_c0_seq1	398.622	0.887805	0.321053	2.76529	0.00568722	0.0484395
comp102081_c0_seq1	3.48028	-0.0971357	2.39683	-0.0405267	0.967673	NA
comp102084_c0_seq1	0.741724	3.03525	3.96113	0.766258	0.443523	NA
comp10208_c0_seq1	305.822	0.124766	0.342719	0.364048	0.715822	0.870461
comp10209_c0_seq1	311.296	0.774754	0.358779	2.15942	0.0308176	0.148002
comp1020_c0_seq1	433.345	0.156503	0.381324	0.410421	0.681497	0.850449
comp102101_c0_seq1	0.452604	2.82713	3.9695	0.712213	0.476333	NA
comp102108_c0_seq1	10.9336	1.21127	1.16219	1.04223	0.297307	0.560788
comp10210_c0_seq1	1175.64	-1.37915	0.48648	-2.83495	0.00458332	0.0416092
comp102114_c0_seq1	4.63555	3.70432	2.27051	1.6315	0.102786	NA
comp102119_c0_seq1	0	NA	NA	NA	NA	NA
comp10211_c0_seq1	863.76	0.142848	0.198564	0.719406	0.471891	0.714276
comp102126_c0_seq1	7.04275	0.292612	2.04479	0.143101	0.88621	NA
comp10212_c0_seq1	320.215	0.66907	0.335759	1.99271	0.0462932	0.190169
comp10213_c0_seq1	23.4068	1.51087	1.40458	1.07567	0.282075	0.544801
comp102145_c0_seq1	0	NA	NA	NA	NA	NA
comp10214_c0_seq1	42.1638	0.870346	0.634274	1.37219	0.170004	0.411865
comp10215_c0_seq1	8.49046	3.76891	1.73911	2.16715	0.0302235	0.146166
comp10216_c0_seq1	623.49	1.08907	0.31448	3.46307	0.000534041	0.00937844
comp10217_c0_seq1	13184.8	0.233237	0.280101	0.83269	0.40502	0.659784
comp102193_c0_seq1	1.35781	4.4156	3.92772	1.12421	0.260922	NA
comp10219_c0_seq1	155.894	0.181424	0.343792	0.527714	0.597698	0.801854
comp1021_c0_seq1	631.184	-0.763213	0.32471	-2.35044	0.0187511	0.108377
comp10220_c0_seq1	462.986	-0.0188499	0.271713	-0.0693744	0.944692	0.97892
comp102217_c0_seq1	0	NA	NA	NA	NA	NA
comp10221_c0_seq1	83.0192	-0.134183	0.54988	-0.244023	0.807213	0.919997
comp102222_c0_seq1	0	NA	NA	NA	NA	NA
comp102223_c0_seq1	6.01578	4.30057	3.00512	1.43108	0.152408	NA
comp102226_c0_seq1	1.89377	-0.650641	3.9592	-0.164336	0.869466	NA
comp10222_c0_seq1	2286.51	0.091083	0.240878	0.37813	0.705334	0.865093
comp102237_c0_seq1	3.23622	-0.591993	3.10326	-0.190765	0.84871	NA
comp10223_c0_seq1	1921.43	0.18265	0.19102	0.956185	0.338979	0.600787
comp10224_c0_seq1	6.43002	-0.207054	1.60037	-0.129379	0.897058	NA
comp102256_c0_seq1	4.61621	2.26976	2.08572	1.08824	0.276491	NA
comp10225_c0_seq1	1762.19	0.257062	0.266958	0.962929	0.335583	0.598226
comp102261_c0_seq1	0.104214	0.856289	4.08046	0.209851	0.833784	NA
comp102264_c0_seq1	0.207899	1.71584	4.04109	0.424598	0.67113	NA
comp10226_c0_seq1	317.803	0.0707784	0.312007	0.226849	0.820541	0.925632
comp10227_c0_seq1	1.59773	-2.88515	3.97651	-0.725549	0.468115	NA
comp10228_c0_seq1	473.757	0.0996708	0.427302	0.233256	0.815563	0.923601
comp10229_c0_seq1	577.421	-1.50241	0.446686	-3.36346	0.000769726	0.0121621
comp1022_c0_seq1	158.365	0.29652	0.465729	0.636679	0.524334	0.75117
comp102304_c0_seq1	0	NA	NA	NA	NA	NA
comp10231_c0_seq1	164.672	1.83294	0.417039	4.39513	1.11e-05	0.00049147
comp102323_c0_seq1	2.09256	3.09794	3.6745	0.843092	0.399177	NA
comp102329_c0_seq1	0.312643	2.30243	3.99672	0.57608	0.564561	NA
comp10232_c0_seq1	884.39	-0.288095	0.23008	-1.25215	0.210514	0.464724
comp10233_c0_seq1	938.987	-0.329974	0.2829	-1.1664	0.243454	0.502418
comp102348_c0_seq1	10.7605	-0.721859	1.29307	-0.558252	0.576672	0.787946
comp102355_c0_seq1	0	NA	NA	NA	NA	NA
comp10235_c0_seq1	2525.15	0.928407	0.241455	3.84505	0.000120528	0.00314138
comp102369_c0_seq1	0	NA	NA	NA	NA	NA
comp10236_c0_seq1	128.966	-0.137524	0.463754	-0.296546	0.766813	0.899586
comp102370_c0_seq1	0	NA	NA	NA	NA	NA
comp102379_c0_seq1	2.57181	-3.56345	3.77462	-0.944056	0.345141	NA
comp10237_c0_seq1	216.393	-0.0130647	0.524229	-0.0249218	0.980117	0.991806
comp10238_c0_seq1	619.015	-0.356961	0.29887	-1.19437	0.232334	0.490071
comp102390_c0_seq1	0	NA	NA	NA	NA	NA
comp102398_c0_seq1	1.32578	-1.89044	4.04454	-0.467405	0.64021	NA
comp10239_c0_seq1	235.114	0.455783	0.366168	1.24474	0.213229	0.467911
comp1023_c0_seq1	10541.3	-0.245613	0.229039	-1.07237	0.283556	0.546549
comp102403_c0_seq1	0.647283	-2.24411	3.9627	-0.566307	0.571185	NA
comp102408_c0_seq1	1.33526	1.62116	3.85079	0.420994	0.673759	NA
comp10240_c0_seq1	717.811	-0.666166	0.354133	-1.88112	0.059956	0.222504
comp10241_c0_seq1	12.8019	-1.56508	1.97684	-0.791711	0.428529	0.679362
comp102428_c0_seq1	4.14993	-3.60122	2.15208	-1.67337	0.0942545	NA
comp10243_c0_seq1	122.166	-0.35779	0.431864	-0.828479	0.407399	0.661791
comp102442_c0_seq1	0.738035	1.25243	3.92404	0.319167	0.7496	NA
comp10244_c0_seq1	238.445	-1.06306	0.483566	-2.19839	0.0279215	0.139248
comp10245_c0_seq1	79.846	-2.0369	0.775061	-2.62805	0.0085877	0.0644471
comp10246_c0_seq1	181.663	-0.355122	0.496555	-0.715171	0.474503	0.716134
comp10247_c0_seq1	433.707	-0.11497	0.241787	-0.4755	0.634431	0.82306
comp10248_c0_seq1	108.35	0.0718947	0.408589	0.175958	0.860327	0.943025
comp102499_c0_seq1	4.53464	0.682448	2.43772	0.279953	0.779513	NA
comp10249_c0_seq1	369.38	-1.86299	1.10496	-1.68603	0.0917905	0.287435
comp1024_c0_seq1	2850.37	0.84279	0.297367	2.83418	0.00459439	0.041664
comp102502_c0_seq1	0	NA	NA	NA	NA	NA
comp10250_c0_seq1	8817.13	0.643095	0.318855	2.01689	0.0437073	0.183879
comp10252_c0_seq1	85.5619	-0.224677	0.589851	-0.380905	0.703273	0.863545
comp10255_c0_seq1	688.388	-0.831841	0.353766	-2.35139	0.0187035	0.108177
comp10256_c0_seq1	154.763	0.185587	0.397157	0.467288	0.640294	0.826599
comp10257_c0_seq1	20.5654	-1.081	1.19738	-0.902807	0.366629	0.627688
comp10258_c0_seq1	0.629421	2.07557	3.96105	0.523996	0.600281	NA
comp10259_c0_seq1	283.794	-0.0901639	0.536858	-0.167947	0.866625	0.945663
comp1025_c0_seq1	34878.4	-0.773987	0.373331	-2.07319	0.0381547	0.169112
comp102609_c0_seq1	1.80701	2.38939	3.89424	0.613569	0.5395	NA
comp10260_c0_seq1	1098.2	-0.247705	0.529742	-0.467596	0.640074	0.826599
comp10261_c0_seq1	1623.37	-0.0622133	0.19353	-0.321466	0.747858	0.888948
comp10262_c0_seq1	82.4861	0.880086	0.731764	1.20269	0.229096	0.486712
comp10263_c0_seq1	314.028	0.554686	0.366908	1.51178	0.130589	0.354844
comp10264_c0_seq1	312.066	0.645	0.394026	1.63695	0.101641	0.303895
comp102654_c0_seq1	1.09511	-3.46815	3.95346	-0.877244	0.380354	NA
comp10265_c0_seq1	117.707	-0.289014	0.626982	-0.460961	0.644826	0.829534
comp10266_c0_seq1	283.718	1.8038	0.432381	4.1718	3.02e-05	0.00107158
comp10267_c0_seq1	88.7467	-0.235032	0.448152	-0.524446	0.599968	0.80358
comp102686_c0_seq1	2.05512	-2.88516	3.97651	-0.72555	0.468114	NA
comp10268_c0_seq1	1211.35	-0.574307	0.347167	-1.65426	0.0980738	0.298226
comp102692_c0_seq1	3.47582	2.35751	2.53837	0.92875	0.353019	NA
comp10269_c0_seq1	221.829	0.248847	0.287654	0.865089	0.38699	0.644296
comp1026_c0_seq1	6236.6	0.208484	0.233479	0.892947	0.371885	0.631789
comp102703_c0_seq1	0.10395	0.856289	4.08046	0.209851	0.833784	NA
comp10270_c0_seq1	476.121	-1.44608	0.348383	-4.15083	3.31e-05	0.0011573
comp102713_c0_seq1	0	NA	NA	NA	NA	NA
comp10271_c0_seq1	231.653	0.0797904	0.538933	0.148053	0.882301	0.952911
comp10272_c0_seq1	970.049	-0.01866	0.285137	-0.0654422	0.947822	0.980166
comp102731_c0_seq1	15.2363	1.19538	1.1708	1.02099	0.307257	0.57041
comp10273_c0_seq1	2494.54	-1.08303	0.438155	-2.47179	0.0134438	0.0874029
comp10275_c0_seq1	710.711	0.302222	0.257708	1.17273	0.240904	0.499641
comp10276_c0_seq1	368.303	0.170529	0.279697	0.609693	0.542065	0.76251
comp10277_c0_seq1	146.376	0.639547	0.489422	1.30674	0.191302	0.440334
comp10278_c0_seq1	2882.84	-0.126938	0.17634	-0.719848	0.471618	0.714177
comp102795_c0_seq1	1.48422	4.54619	3.89668	1.16668	0.243338	NA
comp10279_c0_seq1	553.045	0.0651478	0.325207	0.200328	0.841224	0.934891
comp1027_c0_seq1	6114.88	-0.553089	0.234848	-2.3551	0.0185178	0.107328
comp10280_c0_seq1	91.1945	0.561088	0.533879	1.05096	0.293275	0.556921
comp102810_c0_seq1	0.104214	0.856289	4.08046	0.209851	0.833784	NA
comp10281_c0_seq1	253.08	1.25382	0.331307	3.78446	0.000154043	0.0037902
comp10282_c0_seq1	194.95	-1.73834	0.662938	-2.62218	0.0087369	0.0651686
comp102843_c0_seq1	0	NA	NA	NA	NA	NA
comp102845_c0_seq1	16.0306	0.836958	1.45701	0.574436	0.565673	0.779801
comp10284_c0_seq1	28.1838	-0.249708	0.849392	-0.293984	0.76877	0.900351
comp10285_c0_seq1	30.2427	-0.926285	0.774234	-1.19639	0.231545	0.489171
comp102869_c0_seq1	2.15054	0.517322	3.91874	0.132012	0.894974	NA
comp10286_c0_seq1	29.1987	0.637138	1.53792	0.414286	0.678664	0.849007
comp102872_c0_seq1	6.2038	-1.43294	2.41946	-0.592257	0.553679	NA
comp10287_c0_seq1	46.62	0.748684	0.591013	1.26678	0.205234	0.458385
comp102883_c0_seq1	0	NA	NA	NA	NA	NA
comp10288_c0_seq1	25.9759	0.400492	0.730466	0.548269	0.583507	0.792057
comp10289_c0_seq1	4610.38	0.0950451	0.180909	0.525376	0.599322	0.802926
comp1028_c0_seq1	1910.21	2.49653	0.458475	5.44529	5.17e-08	5.46e-06
comp10290_c0_seq1	312.819	-0.825768	0.405779	-2.03502	0.0418488	0.178878
comp10291_c0_seq1	2462.25	-0.0319616	0.328571	-0.0972746	0.922508	0.971599
comp102925_c0_seq1	3.83051	-6.018	3.51917	-1.71006	0.0872547	NA
comp10292_c0_seq1	143.844	1.26857	0.436949	2.90325	0.00369316	0.0361864
comp102937_c0_seq1	0	NA	NA	NA	NA	NA
comp10293_c0_seq1	31.1157	1.19316	0.903488	1.32062	0.186629	0.434715
comp10294_c0_seq1	489.407	-0.106582	0.382412	-0.278709	0.780468	0.905407
comp10295_c0_seq1	71.6049	-0.495	0.760672	-0.65074	0.515214	0.745298
comp10296_c0_seq1	105.749	0.530425	0.525595	1.00919	0.312884	0.57612
comp102975_c0_seq1	14.1653	-0.187773	1.60277	-0.117155	0.906737	0.965369
comp102989_c0_seq1	1.48958	2.79934	3.97071	0.704996	0.480813	NA
comp10299_c0_seq1	17.7607	-0.806044	1.21874	-0.661374	0.508372	0.740251
comp1029_c0_seq1	1908.53	-1.45518	0.428964	-3.39231	0.000693053	0.0112844
comp1029_c1_seq1	147.657	-0.2584	0.373536	-0.691767	0.489084	0.727453
comp102_c0_seq1	19130.9	-0.160661	0.264586	-0.607217	0.543707	0.763826
comp10301_c0_seq1	738.25	0.578114	0.306025	1.88911	0.0588777	0.220329
comp10302_c0_seq1	2772.85	0.256745	0.187074	1.37242	0.169931	0.411809
comp103045_c0_seq1	3.21019	-5.76305	3.70619	-1.55498	0.119951	NA
comp10304_c0_seq1	261.236	1.26067	0.466171	2.7043	0.00684477	0.0549939
comp103054_c0_seq1	4.01375	4.06193	2.61546	1.55305	0.120412	NA
comp103063_c0_seq1	3.95532	2.34903	2.21119	1.06234	0.288083	NA
comp10306_c0_seq1	402.341	-1.09842	0.675576	-1.62591	0.10397	0.30804
comp10309_c0_seq1	533	0.226639	0.317445	0.713947	0.47526	0.716611
comp1030_c0_seq1	7398.83	0.156991	0.35116	0.447064	0.654829	0.83516
comp10310_c0_seq1	2160.82	0.175915	0.196327	0.896029	0.370237	0.630412
comp103115_c0_seq1	0	NA	NA	NA	NA	NA
comp10311_c0_seq1	1598.15	-1.77382	0.560678	-3.1637	0.00155776	0.020295
comp103126_c0_seq1	2.01358	2.62522	3.37262	0.778391	0.436339	NA
comp10312_c0_seq1	278.171	0.489162	0.298945	1.63629	0.101779	0.304112
comp10313_c0_seq1	15.3192	1.7604	1.29379	1.36065	0.173624	0.417243
comp103146_c0_seq1	0	NA	NA	NA	NA	NA
comp10314_c0_seq1	1446.19	-0.563549	0.21117	-2.66869	0.00761467	0.0593371
comp10315_c0_seq1	151.202	-0.928347	0.383024	-2.42373	0.015362	0.095202
comp10316_c0_seq1	82.0253	-1.10609	0.577038	-1.91683	0.0552591	0.212502
comp103174_c0_seq1	6.03923	0.049107	2.36989	0.0207212	0.983468	NA
comp103177_c0_seq1	3.0729	3.51994	3.42688	1.02716	0.304347	NA
comp103182_c0_seq1	0	NA	NA	NA	NA	NA
comp10318_c0_seq1	27.8828	0.796037	0.770246	1.03348	0.301377	0.564217
comp10319_c0_seq1	1039.29	0.984875	0.44157	2.23039	0.0257213	0.132933
comp1031_c0_seq1	4772.95	0.0713253	0.317381	0.224731	0.822189	0.925724
comp103200_c0_seq1	72.2699	-0.363698	0.605594	-0.600563	0.548131	0.76718
comp10320_c0_seq1	944.112	-0.459729	0.371983	-1.23589	0.2165	0.471319
comp103216_c0_seq1	4.90557	-2.08231	3.40603	-0.611361	0.540961	NA
comp10322_c0_seq1	459.08	0.475499	0.296416	1.60416	0.108678	0.317032
comp103231_c0_seq1	0	NA	NA	NA	NA	NA
comp10323_c0_seq1	5486.98	0.183113	0.16304	1.12312	0.261387	0.523047
comp103241_c0_seq1	0	NA	NA	NA	NA	NA
comp103248_c0_seq1	0	NA	NA	NA	NA	NA
comp103249_c0_seq1	3.64594	1.34707	3.0155	0.446717	0.65508	NA
comp10324_c0_seq1	1588.11	0.69265	0.315533	2.19517	0.0281512	0.139915
comp103257_c0_seq1	1.91419	1.10443	3.48332	0.317063	0.751196	NA
comp10325_c0_seq1	57.1094	0.719472	0.766412	0.938754	0.347857	0.610044
comp103260_c0_seq1	6.04069	0.924388	2.37964	0.388458	0.697677	NA
comp103268_c0_seq1	0	NA	NA	NA	NA	NA
comp10326_c0_seq1	533.254	-0.544577	0.23393	-2.32795	0.0199149	0.112488
comp103273_c0_seq1	0.332567	-0.105512	4.08046	-0.025858	0.979371	NA
comp10327_c0_seq1	81.5916	0.47776	0.416127	1.14811	0.250923	0.510948
comp103283_c0_seq1	0	NA	NA	NA	NA	NA
comp10329_c0_seq1	5110.59	0.273485	0.214846	1.27294	0.203041	0.455563
comp1032_c0_seq1	2332.68	-0.896761	0.374206	-2.39644	0.0165553	0.0993618
comp103303_c0_seq1	21.673	0.257323	1.10844	0.232148	0.816423	0.923601
comp10331_c0_seq1	7.62964	0.925455	2.27582	0.406647	0.684267	0.852339
comp103320_c0_seq1	0	NA	NA	NA	NA	NA
comp103336_c0_seq1	6.24427	-1.89247	1.82772	-1.03542	0.300472	NA
comp10333_c0_seq1	58.9231	-0.762188	0.525959	-1.44914	0.147299	0.379629
comp103347_c0_seq1	25.7783	1.47362	1.18209	1.24663	0.212533	0.466941
comp10334_c0_seq1	102.875	-0.167257	0.536526	-0.311741	0.755237	0.893031
comp103351_c0_seq1	0.64316	3.33931	3.95085	0.845211	0.397993	NA
comp103352_c0_seq1	0	NA	NA	NA	NA	NA
comp10335_c0_seq1	8833.58	0.11352	0.257491	0.440868	0.659308	0.837867
comp103368_c0_seq1	0	NA	NA	NA	NA	NA
comp103369_c0_seq1	2.14853	0.743808	3.22488	0.230647	0.817589	NA
comp10336_c0_seq1	2780.06	-1.3145	0.332536	-3.95294	7.72e-05	0.00222311
comp103390_c0_seq1	0	NA	NA	NA	NA	NA
comp103395_c0_seq1	0	NA	NA	NA	NA	NA
comp103398_c0_seq1	4.0229	0.0849793	2.56289	0.0331576	0.973549	NA
comp10339_c0_seq1	1833.01	-0.339989	0.213034	-1.59594	0.110503	0.320177
comp1033_c0_seq1	2725.7	1.09814	0.364271	3.01462	0.00257302	0.0288078
comp10340_c0_seq1	9393.59	0.0887797	0.190531	0.465959	0.641245	0.827105
comp10341_c0_seq1	1724.57	0.112919	0.19016	0.593809	0.55264	0.770406
comp103422_c0_seq1	0.529341	0.515294	3.96018	0.130119	0.896472	NA
comp10342_c0_seq1	271.74	0.380131	0.327585	1.16041	0.245884	0.505223
comp10343_c0_seq1	694.836	-0.854308	0.209474	-4.07835	4.54e-05	0.0014961
comp103440_c0_seq1	0.752304	-3.2059	3.9627	-0.809019	0.418504	NA
comp103451_c0_seq1	0	NA	NA	NA	NA	NA
comp103453_c0_seq1	0	NA	NA	NA	NA	NA
comp103458_c0_seq1	13.6399	-0.721269	1.02578	-0.703143	0.481966	0.72271
comp103463_c0_seq1	0	NA	NA	NA	NA	NA
comp10346_c0_seq1	403.225	-0.208571	0.317412	-0.657097	0.511119	0.742735
comp103474_c0_seq1	0	NA	NA	NA	NA	NA
comp10347_c0_seq1	5145.61	0.0270931	0.232859	0.11635	0.907375	0.965473
comp10348_c0_seq1	615.582	1.55748	0.277933	5.60378	2.1e-08	2.61e-06
comp10349_c0_seq1	391.78	-1.35473	0.270809	-5.00251	5.66e-07	4.38e-05
comp1034_c0_seq1	17884.5	-0.0504288	0.171759	-0.293602	0.769062	0.900375
comp10350_c0_seq1	105.809	-0.48201	0.633067	-0.761388	0.446425	0.694179
comp10351_c0_seq1	22.6522	-1.32519	0.844199	-1.56976	0.116472	0.330646
comp103522_c0_seq1	0.311849	2.2991	3.99692	0.575217	0.565144	NA
comp10352_c0_seq1	334.323	-0.00376947	0.40485	-0.00931077	0.992571	0.996483
comp10354_c0_seq1	2505.63	0.143672	0.204489	0.702591	0.482311	0.722829
comp10355_c0_seq1	443.119	0.420314	0.263095	1.59758	0.110137	0.319566
comp10356_c0_seq1	18.2377	0.472482	1.05589	0.447472	0.654534	0.83516
comp103576_c0_seq1	0	NA	NA	NA	NA	NA
comp10357_c0_seq1	2246.53	-0.143132	0.18869	-0.758554	0.448119	0.696071
comp103583_c0_seq1	0	NA	NA	NA	NA	NA
comp10359_c0_seq1	182.7	-0.225533	0.388606	-0.580365	0.561669	0.776825
comp1035_c1_seq1	2119.77	-0.0799408	0.319508	-0.250199	0.802433	0.917795
comp10361_c0_seq1	760.104	0.0896443	0.255775	0.350481	0.725978	0.8761
comp10362_c1_seq1	3863.39	0.194799	0.189532	1.02779	0.304049	0.567423
comp10363_c0_seq1	66.3329	2.02001	0.703097	2.87302	0.00406574	0.0384932
comp10364_c0_seq1	0.983233	-0.440848	3.85125	-0.114469	0.908866	NA
comp103657_c0_seq1	0	NA	NA	NA	NA	NA
comp10366_c0_seq1	40.1556	-1.15696	0.67728	-1.70825	0.0875902	0.278978
comp10368_c0_seq1	708.808	-0.479023	0.321391	-1.49047	0.136102	0.362917
comp1036_c0_seq1	17668.6	-0.152201	0.226037	-0.673343	0.500729	0.735469
comp10370_c0_seq1	1343.93	-0.57885	0.229041	-2.52728	0.011495	0.0783318
comp103710_c0_seq1	6.37138	4.41311	2.61337	1.68867	0.0912835	NA
comp10371_c0_seq1	181.351	0.610406	0.38454	1.58737	0.11243	0.323104
comp103739_c0_seq1	1.18025	4.21517	3.93084	1.07233	0.283571	NA
comp10373_c0_seq1	1270.94	-0.212109	0.24386	-0.869802	0.384409	0.642129
comp10374_c0_seq1	40.7795	-0.0349061	1.11037	-0.0314365	0.974921	0.990545
comp103755_c0_seq1	2.53914	4.88315	3.57281	1.36675	0.171703	NA
comp10375_c0_seq1	225.802	0.533899	0.465744	1.14633	0.251657	0.511939
comp103761_c0_seq1	3.22564	-5.77004	3.91627	-1.47335	0.140657	NA
comp10377_c0_seq1	3425.45	-0.763121	0.390931	-1.95206	0.0509311	0.201377
comp103782_c0_seq1	0.774184	3.60501	3.94347	0.914172	0.360626	NA
comp10378_c0_seq1	3591.19	0.0366932	0.195365	0.187818	0.851019	0.939182
comp103797_c0_seq1	0.104214	0.856289	4.08046	0.209851	0.833784	NA
comp10379_c0_seq1	151.827	-1.06778	0.47222	-2.26119	0.0237477	0.126119
comp1037_c0_seq1	338.995	-0.431557	0.336397	-1.28288	0.199533	0.451191
comp10381_c0_seq1	541.734	-0.686525	0.502643	-1.36583	0.171992	0.414704
comp10382_c0_seq1	230.747	-0.365416	0.340191	-1.07415	0.282756	0.54577
comp103834_c0_seq1	3.23934	2.56137	2.69257	0.951275	0.341465	NA
comp10383_c0_seq1	115.864	0.523875	0.507161	1.03295	0.301625	0.564618
comp103850_c0_seq1	0.946337	3.89747	3.93675	0.99002	0.322164	NA
comp103855_c0_seq1	4.65534	1.1418	2.0215	0.564828	0.572191	NA
comp103857_c0_seq1	15.6348	-0.273774	1.29395	-0.21158	0.832435	0.930908
comp103866_c0_seq1	0.339453	2.41045	3.99029	0.604077	0.545792	NA
comp10386_c0_seq1	185.846	0.420153	0.343028	1.22483	0.220638	0.476404
comp103873_c0_seq1	0	NA	NA	NA	NA	NA
comp103874_c0_seq1	1.24925	4.29828	3.9295	1.09385	0.274021	NA
comp103878_c0_seq1	2.70441	4.92355	3.00838	1.63661	0.101712	NA
comp10387_c0_seq1	105.01	0.480076	0.568267	0.844807	0.398219	0.654047
comp10388_c0_seq1	1453.11	-0.184132	0.245125	-0.751176	0.452547	0.699662
comp103892_c0_seq1	2.0605	5.01888	3.92057	1.28014	0.200496	NA
comp10389_c0_seq1	17.7839	-1.83777	0.974256	-1.88634	0.0592495	0.220811
comp1038_c0_seq1	75135.2	0.136753	0.242077	0.564915	0.572131	0.784525
comp103900_c0_seq1	0	NA	NA	NA	NA	NA
comp10390_c0_seq1	9462.4	0.200567	0.280721	0.71447	0.474937	0.716404
comp103917_c0_seq1	0	NA	NA	NA	NA	NA
comp10391_c0_seq1	269.403	0.159983	0.343267	0.466058	0.641174	0.827095
comp103928_c0_seq1	0	NA	NA	NA	NA	NA
comp10392_c0_seq1	2264.23	-0.436816	0.217544	-2.00795	0.0446487	0.186137
comp10393_c0_seq1	236	0.800439	0.406255	1.97029	0.0488054	0.1963
comp103943_c0_seq1	0	NA	NA	NA	NA	NA
comp10394_c0_seq1	636.337	-1.04846	0.461176	-2.27345	0.022999	0.123282
comp103954_c0_seq1	5.1034	-0.105521	3.30389	-0.0319383	0.974521	NA
comp103956_c0_seq1	5.43138	4.99235	1.98238	2.51836	0.0117902	NA
comp103957_c0_seq1	4.21764	0.926479	2.89082	0.32049	0.748597	NA
comp10395_c0_seq1	13.7589	2.12646	1.41369	1.5042	0.132531	0.357539
comp10397_c0_seq1	526.24	-0.449499	0.326125	-1.3783	0.16811	0.409554
comp103983_c0_seq1	0	NA	NA	NA	NA	NA
comp10398_c0_seq1	2008.21	-0.768293	0.274551	-2.79837	0.00513618	0.0449762
comp10399_c0_seq1	122.71	0.0273599	0.344449	0.0794309	0.93669	0.975635
comp1039_c0_seq1	42861.7	0.948927	0.406341	2.3353	0.0195279	0.111253
comp103_c0_seq1	389.525	-0.865282	0.669267	-1.29288	0.196053	0.447044
comp104003_c0_seq1	5.68331	3.14331	2.37711	1.32232	0.186061	NA
comp10400_c0_seq1	286.952	0.587071	0.29718	1.97547	0.0482149	0.194682
comp10402_c0_seq1	3404.16	-1.36646	0.220911	-6.18557	6.19e-10	1.31e-07
comp10403_c0_seq1	1305.82	-0.314706	0.287309	-1.09536	0.27336	0.535118
comp10404_c0_seq1	5649.96	-0.166275	0.185617	-0.895796	0.370362	0.630495
comp10405_c0_seq1	97.2679	0.0122645	0.551327	0.0222455	0.982252	0.992683
comp10406_c0_seq1	133.863	-0.989713	0.441913	-2.23961	0.0251163	0.131157
comp104071_c0_seq1	0	NA	NA	NA	NA	NA
comp104079_c0_seq1	0.311849	2.2991	3.99692	0.575217	0.565144	NA
comp104085_c0_seq1	1.24466	4.28991	3.92963	1.09168	0.274973	NA
comp10408_c0_seq1	1768.86	0.0844879	0.231709	0.364629	0.715388	0.870368
comp10409_c0_seq1	176.164	0.53001	0.614721	0.862197	0.388579	0.645708
comp1040_c0_seq1	20343.7	1.55905	0.190917	8.16613	3.18e-16	3.77e-13
comp104101_c0_seq1	0.334916	0.860609	4.03168	0.213462	0.830967	NA
comp10410_c0_seq1	1580.13	-0.127645	0.280104	-0.455705	0.648602	0.832122
comp10411_c0_seq1	3702.08	-0.928724	0.246507	-3.76754	0.000164864	0.00395012
comp104122_c0_seq1	0	NA	NA	NA	NA	NA
comp10412_c0_seq1	59.0329	0.171482	0.633367	0.270746	0.786586	0.908541
comp104132_c0_seq1	0.665135	-0.105521	4.08046	-0.02586	0.979369	NA
comp10413_c0_seq1	8.69086	1.15109	1.83756	0.626422	0.531038	0.75509
comp10414_c0_seq1	528.123	-0.107205	0.390434	-0.274579	0.78364	0.907029
comp10415_c0_seq1	147.118	-0.372979	0.438374	-0.850822	0.394868	0.651359
comp104168_c0_seq1	0	NA	NA	NA	NA	NA
comp10417_c0_seq1	3190.94	0.301157	0.228006	1.32083	0.186558	0.434614
comp104181_c0_seq1	0	NA	NA	NA	NA	NA
comp10418_c0_seq1	213.201	0.0521589	0.534897	0.0975119	0.92232	0.971599
comp104194_c0_seq1	0	NA	NA	NA	NA	NA
comp104197_c0_seq1	2.6789	3.8297	3.93819	0.97245	0.330827	NA
comp104198_c0_seq1	0	NA	NA	NA	NA	NA
comp10419_c0_seq1	773.929	-1.12774	0.593852	-1.89903	0.0575606	0.217365
comp1041_c0_seq1	560.78	0.486999	0.381761	1.27566	0.202074	0.454516
comp10420_c0_seq1	116.37	1.67211	0.426703	3.91868	8.9e-05	0.0024946
comp104218_c0_seq1	0.208429	1.71902	4.0408	0.425417	0.670533	NA
comp10421_c0_seq1	106.171	-0.16179	0.430537	-0.375787	0.707075	0.865584
comp10422_c0_seq1	808.846	-0.590928	0.349157	-1.69244	0.0905617	0.284881
comp104236_c0_seq1	0	NA	NA	NA	NA	NA
comp10424_c0_seq1	812.507	-1.14836	0.28916	-3.97136	7.15e-05	0.00211318
comp10425_c0_seq1	184.768	-0.239031	0.457347	-0.522647	0.60122	0.803994
comp10426_c0_seq1	481.018	-0.836129	0.437529	-1.91103	0.0560014	0.214015
comp104276_c0_seq1	0	NA	NA	NA	NA	NA
comp10427_c0_seq1	3238.31	-0.706388	0.324238	-2.17861	0.0293606	0.143586
comp104282_c0_seq1	0	NA	NA	NA	NA	NA
comp10428_c0_seq1	271.145	0.555272	0.330638	1.6794	0.0930749	0.289596
comp10429_c0_seq1	1112.1	-0.407302	0.361511	-1.12666	0.259884	0.521311
comp104318_c0_seq1	1.26891	3.88266	3.93706	0.986183	0.324043	NA
comp10431_c0_seq1	1166.31	-0.0943139	0.466286	-0.202266	0.839709	0.934207
comp104348_c0_seq1	4.36248	1.67038	2.51617	0.663861	0.50678	NA
comp10434_c0_seq1	1630.18	-1.13844	0.392891	-2.89759	0.00376043	0.0366073
comp10435_c0_seq1	1372.29	0.825417	0.263322	3.13463	0.00172068	0.0217669
comp104361_c0_seq1	9.22311	2.60918	1.76395	1.47917	0.139094	0.367082
comp10436_c0_seq1	270.479	0.263287	0.349862	0.752546	0.451723	0.698906
comp10437_c0_seq1	58.8031	-1.35056	0.49985	-2.70193	0.00689381	0.0552807
comp10438_c0_seq1	2457.8	-0.0582099	0.23938	-0.24317	0.807874	0.920379
comp10439_c0_seq1	195.329	-0.455091	0.393058	-1.15782	0.246937	0.506445
comp1043_c0_seq1	191.316	-0.404241	0.390805	-1.03438	0.300959	0.563857
comp104400_c0_seq1	0	NA	NA	NA	NA	NA
comp10440_c0_seq1	1205.07	0.0618212	0.244099	0.253263	0.800065	0.916809
comp10441_c0_seq1	902.471	0.200137	0.27767	0.720772	0.47105	0.7141
comp104421_c0_seq1	0	NA	NA	NA	NA	NA
comp10442_c0_seq1	533.571	1.74709	0.263041	6.64189	3.1e-11	1.09e-08
comp10443_c0_seq1	1959	-0.0376767	0.239812	-0.157109	0.875159	0.949158
comp10444_c0_seq1	702.027	-1.23559	0.514529	-2.4014	0.0163323	0.0985952
comp104453_c0_seq1	0	NA	NA	NA	NA	NA
comp10445_c0_seq1	28.7716	0.71091	0.653815	1.08733	0.276892	0.538785
comp10446_c0_seq1	216.023	1.52777	0.396636	3.8518	0.000117251	0.00307208
comp104475_c0_seq1	0	NA	NA	NA	NA	NA
comp10447_c0_seq1	1090.49	-0.877363	0.22486	-3.90182	9.55e-05	0.00262177
comp10448_c0_seq1	9666.64	0.455234	0.232918	1.95448	0.0506441	0.200753
comp10449_c0_seq1	1124.55	0.0115627	0.296254	0.0390298	0.968867	0.988858
comp1044_c0_seq1	27415	-0.141686	0.162231	-0.873364	0.382465	0.639873
comp10450_c0_seq1	953.479	-0.528676	0.350898	-1.50664	0.131904	0.356613
comp10452_c0_seq1	33.1207	-0.2784	1.04248	-0.267055	0.789427	0.910252
comp10453_c0_seq1	1197.45	-0.374627	0.376063	-0.996181	0.319162	0.582434
comp104542_c0_seq1	2.38339	-0.202415	3.29246	-0.0614785	0.950978	NA
comp104545_c0_seq1	4.75847	5.3814	2.33441	2.30525	0.0211526	NA
comp104547_c0_seq1	0.443423	-0.105516	4.08046	-0.0258588	0.97937	NA
comp104565_c0_seq1	0	NA	NA	NA	NA	NA
comp10456_c0_seq1	53.7958	0.571567	0.522381	1.09416	0.273886	0.535439
comp104582_c0_seq1	10.55	6.85159	1.91017	3.58689	0.000334645	0.00666833
comp10458_c0_seq1	270.498	0.177644	0.303293	0.585718	0.558065	0.774492
comp10459_c1_seq1	1224.12	-0.746302	0.42435	-1.7587	0.0786291	0.262754
comp1045_c0_seq1	4895.2	-0.0834876	0.264169	-0.316039	0.751973	0.891061
comp104605_c0_seq1	0	NA	NA	NA	NA	NA
comp10460_c0_seq1	383.744	-0.175684	0.418884	-0.419411	0.674916	0.846501
comp104612_c0_seq1	0.626371	1.71582	4.04109	0.424592	0.671134	NA
comp104623_c0_seq1	1.23696	-3.30046	3.93376	-0.839008	0.401465	NA
comp104627_c0_seq1	6.4645	2.93751	2.11823	1.38678	0.16551	NA
comp10462_c0_seq1	154.267	-0.31264	0.352387	-0.887205	0.374969	0.633542
comp10464_c0_seq1	855.107	-0.497847	0.22487	-2.21393	0.0268333	0.136301
comp10465_c0_seq2	121.398	2.28057	0.546152	4.17571	2.97e-05	0.00106242
comp10466_c0_seq1	582.705	0.0903275	0.271823	0.332303	0.739661	0.884313
comp10467_c0_seq1	497.594	-1.07149	0.507797	-2.11007	0.0348525	0.160024
comp10468_c0_seq1	401.62	-1.34526	0.283598	-4.74355	2.1e-06	0.000131224
comp10469_c0_seq1	146.399	-0.957051	0.530545	-1.8039	0.0712467	0.247436
comp1046_c0_seq1	17145.7	-0.128549	0.252442	-0.509223	0.610596	0.808579
comp10472_c0_seq1	1112.23	0.0177552	0.230524	0.0770209	0.938607	0.976709
comp10473_c0_seq1	151.224	0.740719	0.672494	1.10145	0.270701	0.532118
comp10474_c0_seq1	938.81	-1.0393	0.317776	-3.27055	0.00107339	0.0156878
comp10477_c0_seq1	18.1126	-0.812022	1.12594	-0.721194	0.47079	0.713903
comp10479_c0_seq1	469.933	1.35035	0.339748	3.97455	7.05e-05	0.00209249
comp1047_c0_seq1	17705.5	0.146138	0.183644	0.795771	0.426165	0.678024
comp10480_c0_seq1	296.927	0.257847	0.336263	0.766803	0.443198	0.691433
comp10481_c0_seq1	1258.49	-0.129351	0.235037	-0.550344	0.582084	0.791309
comp10482_c0_seq1	141.299	-1.71811	0.640722	-2.68152	0.00732892	0.0576804
comp10483_c0_seq1	3740.35	0.26553	0.248731	1.06754	0.285727	0.548505
comp10485_c0_seq1	4.70359	-0.744574	2.29195	-0.324864	0.745284	NA
comp10486_c0_seq3	83.3709	1.1551	0.462184	2.49923	0.0124465	0.0827718
comp10489_c0_seq1	3047.6	0.146242	0.201012	0.727531	0.466901	0.710803
comp1048_c0_seq1	1691.83	0.270788	0.202074	1.34004	0.180231	0.426144
comp10490_c0_seq1	1840.5	-0.31805	0.284425	-1.11822	0.263474	0.525077
comp10491_c0_seq1	116.768	-1.19841	0.458691	-2.61268	0.00898365	0.066322
comp10491_c1_seq1	847.472	-0.785217	0.289223	-2.71492	0.00662913	0.053757
comp10493_c0_seq1	112.537	-0.326002	0.67602	-0.482238	0.629637	0.821198
comp10495_c0_seq1	115.566	0.743236	0.58658	1.26707	0.205132	0.458385
comp10497_c0_seq1	2760.43	0.360941	0.195411	1.84708	0.0647355	0.232521
comp10498_c0_seq1	3857.39	-1.22042	0.190813	-6.39592	1.6e-10	4.33e-08
comp10499_c0_seq1	315.976	-1.17567	0.426765	-2.75483	0.00587219	0.0493362
comp1049_c0_seq1	2146.01	1.02673	0.432918	2.37166	0.0177085	0.104095
comp104_c0_seq1	14106.4	0.0903367	0.291837	0.309545	0.756907	0.893802
comp10500_c0_seq1	16.4147	0.344907	1.23838	0.278515	0.780617	0.905516
comp10501_c0_seq1	224.487	0.184836	0.36675	0.503984	0.614273	0.81082
comp10502_c0_seq1	576.828	-0.301899	0.413507	-0.730096	0.465332	0.709197
comp10504_c0_seq1	783.873	1.52813	0.553404	2.76133	0.00575663	0.0487342
comp10506_c0_seq1	986.421	-0.100851	0.26467	-0.381043	0.703172	0.863545
comp10507_c0_seq1	65.6944	-0.165864	0.556513	-0.298041	0.765672	0.899006
comp10509_c0_seq1	75.7385	-0.0117902	0.609642	-0.0193395	0.98457	0.993659
comp10510_c0_seq1	140.279	0.165803	0.506025	0.327659	0.74317	0.886108
comp10511_c0_seq1	654.544	0.858546	0.328084	2.61685	0.00887461	0.0658694
comp10513_c0_seq1	1148.72	-0.138287	0.371592	-0.372147	0.709784	0.867582
comp10515_c0_seq1	97.2273	0.279473	0.69658	0.401208	0.688267	0.854797
comp10516_c0_seq1	72.2822	1.20406	0.493348	2.4406	0.0146629	0.0928147
comp10517_c0_seq1	517.772	0.797705	0.32989	2.4181	0.0156019	0.0961145
comp10518_c0_seq1	34.5237	0.940039	1.01846	0.922998	0.356008	0.617034
comp10519_c0_seq1	859.302	-0.0879797	0.33528	-0.262406	0.793008	0.912084
comp1051_c0_seq1	8074.68	0.0632349	0.302261	0.209206	0.834287	0.931647
comp10520_c0_seq1	526.557	-0.20126	0.460777	-0.436784	0.662268	0.839315
comp10521_c0_seq1	2278.34	0.0855007	0.227106	0.37648	0.70656	0.865379
comp10522_c0_seq1	67.9551	0.287956	0.95505	0.301509	0.763027	0.898195
comp10523_c0_seq1	128.993	-0.683577	0.627726	-1.08897	0.276166	0.537883
comp10524_c0_seq1	5.57477	1.56115	2.18739	0.713705	0.47541	NA
comp10525_c0_seq1	6514.4	1.00224	0.22043	4.54675	5.45e-06	0.000286398
comp10526_c0_seq1	372.823	0.201405	0.31575	0.637862	0.523564	0.750753
comp10527_c0_seq1	19.7192	1.11252	1.18553	0.938418	0.34803	0.610102
comp10529_c0_seq1	1021.65	0.574166	0.24116	2.38085	0.0172727	0.102405
comp1052_c0_seq1	15577.4	0.296297	0.246462	1.2022	0.229285	0.486948
comp10530_c0_seq1	556.697	-0.640709	0.486504	-1.31696	0.187851	0.435356
comp10531_c0_seq1	1217.51	-0.245291	0.363367	-0.675049	0.499645	0.734947
comp10532_c0_seq1	426.614	-0.252162	0.342795	-0.735603	0.461972	0.707046
comp10533_c0_seq1	502.482	-1.39265	0.467262	-2.98045	0.00287823	0.0310572
comp10534_c0_seq1	394.759	-0.248676	0.298206	-0.833907	0.404333	0.659186
comp10535_c0_seq1	23.5106	0.159928	0.83027	0.192621	0.847255	0.93764
comp10539_c0_seq1	2241.88	0.493665	0.307957	1.60303	0.108927	0.317372
comp1053_c0_seq1	256.258	-0.530994	0.336478	-1.57809	0.114544	0.327419
comp10540_c0_seq1	1417.86	-0.343659	0.215915	-1.59164	0.111465	0.321687
comp10541_c0_seq1	1461.36	0.117	0.224599	0.52093	0.602416	0.80463
comp10542_c0_seq1	981.014	-0.725612	0.413506	-1.75478	0.079297	0.263935
comp10543_c0_seq1	155.476	0.503797	0.341256	1.4763	0.139862	0.368142
comp10544_c0_seq1	217.168	-0.525603	0.40033	-1.31292	0.189209	0.437707
comp10545_c0_seq1	19.3216	1.94824	1.08822	1.7903	0.0734052	0.251876
comp10546_c0_seq1	919.004	0.0389875	0.241456	0.161469	0.871724	0.947802
comp10547_c0_seq1	540.468	0.135177	0.327448	0.41282	0.679739	0.849494
comp10548_c0_seq1	86.4513	-0.730413	0.480017	-1.52164	0.1281	0.350844
comp1054_c0_seq1	874.657	-1.33185	0.227183	-5.86243	4.56e-09	6.93e-07
comp10551_c0_seq1	266.707	0.733034	0.333844	2.19574	0.0281107	0.139785
comp10552_c0_seq1	17.48	-1.28463	1.34227	-0.957051	0.338542	0.600227
comp10553_c0_seq2	105.167	1.00943	0.70297	1.43595	0.151017	0.3849
comp10554_c0_seq1	323.142	-0.678191	0.397162	-1.7076	0.0877115	0.279037
comp10556_c0_seq1	790.197	-0.428676	0.406217	-1.05529	0.291294	0.554877
comp10558_c1_seq1	2170.9	-0.426284	0.241348	-1.76626	0.0773525	0.259919
comp1055_c0_seq1	10038.7	-0.02524	0.300584	-0.08397	0.93308	0.975188
comp10560_c0_seq1	388.614	0.217976	0.348176	0.626052	0.531281	0.755148
comp10561_c0_seq1	2687.76	-0.18664	0.193265	-0.96572	0.334184	0.596882
comp10562_c0_seq1	705.557	-0.342771	0.384302	-0.89193	0.372431	0.631936
comp10564_c0_seq1	1991.78	0.437856	0.20204	2.16718	0.0302213	0.146166
comp10565_c0_seq1	787.083	2.15593	0.331907	6.49559	8.27e-11	2.49e-08
comp10566_c0_seq1	2238.26	-0.792701	0.248967	-3.18395	0.00145279	0.0193382
comp10567_c0_seq1	76.7676	0.30775	0.46053	0.668252	0.503973	0.737489
comp10568_c0_seq1	741.283	-0.682631	0.334423	-2.04122	0.0412291	0.177929
comp10569_c0_seq1	59.092	2.25629	0.488969	4.61439	3.94e-06	0.000217302
comp1056_c0_seq1	20970.5	0.422927	0.22637	1.8683	0.0617201	0.226864
comp10570_c0_seq1	153.737	-0.273233	0.389597	-0.701323	0.483101	0.723672
comp10571_c0_seq1	648.427	-0.215006	0.256311	-0.838845	0.401556	0.656663
comp10573_c0_seq1	26.7052	0.92975	1.11335	0.835096	0.403664	0.658549
comp10574_c0_seq1	471.156	0.300255	0.259175	1.1585	0.246659	0.506355
comp10575_c0_seq1	322.432	0.164452	0.268144	0.613298	0.539679	0.760837
comp10576_c0_seq1	35.767	-0.969339	1.12038	-0.865184	0.386938	0.644274
comp10577_c0_seq1	3483.1	-0.326896	0.376193	-0.868957	0.384871	0.64217
comp10578_c0_seq1	300.085	1.10578	0.254671	4.342	1.41e-05	0.000593407
comp10579_c0_seq1	889.913	-0.349552	0.38095	-0.917578	0.35884	0.62006
comp1057_c0_seq1	453.699	-0.268685	0.303553	-0.885134	0.376084	0.633921
comp10581_c0_seq1	693.455	0.205528	0.236267	0.869898	0.384356	0.642106
comp10582_c0_seq1	76.8646	-0.481894	0.513305	-0.938805	0.347831	0.610044
comp10583_c0_seq1	389.174	-0.410127	0.316796	-1.29461	0.195454	0.446417
comp10584_c0_seq1	2.7608	-0.936479	3.20612	-0.292091	0.770217	NA
comp10585_c0_seq1	369.533	0.119063	0.410897	0.289763	0.771997	0.901748
comp10586_c0_seq1	61.5466	-1.71754	0.638344	-2.69061	0.0071321	0.0566701
comp10587_c0_seq1	58.8949	-0.309046	1.0368	-0.298077	0.765645	0.899006
comp10589_c0_seq1	1424.59	0.0686269	0.295476	0.232259	0.816337	0.923601
comp1058_c0_seq1	14760.7	0.110794	0.267766	0.413771	0.679041	0.849007
comp10591_c0_seq1	45.4922	2.20203	0.916684	2.40217	0.0162983	0.0984261
comp10592_c0_seq1	43.2035	0.329321	0.69182	0.476022	0.634059	0.82306
comp10594_c0_seq1	42.3216	0.453745	1.01432	0.447341	0.654629	0.83516
comp10596_c0_seq1	23.8066	-0.665702	0.822253	-0.809608	0.418166	0.670645
comp10598_c0_seq1	1011.74	-0.685466	0.26906	-2.54763	0.0108456	0.0750807
comp10599_c0_seq1	106.133	-0.71865	0.518735	-1.38539	0.165933	0.406222
comp1059_c0_seq1	7706.37	-0.167344	0.181544	-0.921781	0.356643	0.617487
comp105_c0_seq1	114965	0.117194	0.220494	0.531507	0.595067	0.799815
comp10601_c0_seq1	239.903	-0.973597	0.441709	-2.20416	0.0275131	0.138099
comp10602_c0_seq1	113.324	1.79135	0.483734	3.70318	0.000212916	0.00476442
comp10603_c0_seq1	41.9901	-0.0783128	0.707016	-0.110765	0.911803	0.967917
comp10604_c0_seq1	604.359	0.00164486	0.298589	0.00550878	0.995605	0.998076
comp10605_c0_seq1	187.218	0.0278287	0.284893	0.0976812	0.922185	0.971599
comp10607_c0_seq1	3.36118	-0.382701	2.0714	-0.184755	0.853421	NA
comp10608_c0_seq1	158.632	0.513659	0.363027	1.41494	0.157087	0.393586
comp10609_c0_seq1	163.525	0.937614	0.422966	2.21676	0.0266397	0.135857
comp1060_c0_seq1	1642.15	-0.432377	0.251753	-1.71747	0.0858942	0.275423
comp10611_c0_seq1	4050.48	0.104864	0.211476	0.495869	0.619987	0.814338
comp10612_c0_seq1	1838.15	-0.463617	0.212585	-2.18085	0.0291942	0.143255
comp10613_c0_seq1	364.921	1.42736	0.390709	3.65325	0.000258942	0.00555416
comp10614_c0_seq1	1443.15	0.227842	0.222784	1.02271	0.306447	0.56968
comp10615_c0_seq1	225.32	-0.242738	0.43819	-0.553956	0.579609	0.790002
comp10616_c0_seq1	13.7028	-0.447121	1.52845	-0.292532	0.76988	0.900832
comp10617_c0_seq1	1589.47	-0.301556	0.224345	-1.34416	0.178896	0.424586
comp10618_c0_seq1	725.412	-1.92881	0.922329	-2.09124	0.0365064	0.165174
comp10619_c0_seq1	2775.26	-0.291795	0.239526	-1.21822	0.22314	0.479868
comp1061_c0_seq1	3527.63	-1.72488	0.543073	-3.17614	0.00149247	0.0197238
comp10620_c0_seq1	8.60435	1.34588	1.58341	0.849984	0.395334	0.651636
comp10621_c0_seq1	1152.9	0.538277	0.287237	1.87398	0.0609332	0.225171
comp10622_c0_seq1	1686.12	-0.717651	0.427234	-1.67976	0.0930042	0.289486
comp10623_c0_seq1	66.8408	-1.24378	0.857771	-1.45002	0.147054	0.379116
comp10625_c0_seq1	251.057	0.282667	0.291343	0.970219	0.331938	0.594632
comp10626_c0_seq1	1.80446	-0.546442	3.82323	-0.142927	0.886348	NA
comp10627_c0_seq1	72.2157	-0.130921	0.532181	-0.246008	0.805676	0.919131
comp10628_c0_seq1	2444.05	-0.497928	0.324202	-1.53586	0.124573	0.34595
comp10629_c0_seq1	53.1727	0.167397	0.684695	0.244485	0.806856	0.919896
comp1062_c0_seq1	212.987	-0.468072	0.348253	-1.34406	0.17893	0.424603
comp10630_c0_seq2	80.9096	-0.197557	0.477051	-0.41412	0.678786	0.849007
comp10631_c0_seq1	1225.35	-0.732654	0.413153	-1.77332	0.0761749	0.257445
comp10632_c0_seq1	1105.02	-0.746999	0.4805	-1.55463	0.120034	0.33756
comp10633_c0_seq1	609.922	-1.84491	0.536736	-3.43728	0.000587582	0.0099895
comp10635_c0_seq1	89.1129	0.562334	0.586453	0.958873	0.337623	0.599603
comp10636_c0_seq1	762.546	0.162157	0.295604	0.548563	0.583306	0.791913
comp10637_c0_seq1	1024.75	-0.764203	0.348273	-2.19427	0.0282162	0.140099
comp10638_c0_seq1	450.931	0.026228	0.395702	0.0662821	0.947153	0.979877
comp10639_c0_seq6	36.89	0.515201	0.854159	0.603168	0.546397	0.765788
comp1063_c0_seq1	39969	-0.460351	0.187749	-2.45195	0.0142086	0.0909823
comp10640_c0_seq1	401.794	-0.297119	0.336941	-0.881813	0.377878	0.635193
comp10642_c0_seq1	32.3003	0.764463	0.753363	1.01473	0.310233	0.573272
comp10644_c0_seq1	1010.05	0.186028	0.338719	0.549211	0.582861	0.791589
comp10645_c0_seq1	253.464	0.435433	0.342423	1.27162	0.203507	0.456314
comp10646_c0_seq1	1.93633	-1.03649	2.75981	-0.375565	0.707241	NA
comp10647_c0_seq1	98.7836	0.783153	0.467532	1.67508	0.0939188	0.291205
comp10650_c0_seq1	120.679	-1.64848	0.53845	-3.06154	0.00220204	0.0258241
comp10651_c0_seq1	188.362	0.988853	0.397649	2.48675	0.0128916	0.0846775
comp10653_c0_seq1	58.4479	0.967173	0.498283	1.94101	0.052257	0.204907
comp10654_c1_seq1	233.265	-0.904563	0.382861	-2.36264	0.0181452	0.105723
comp10655_c0_seq1	22.7669	-1.10781	0.821591	-1.34837	0.177539	0.422639
comp10656_c0_seq1	18.1266	-1.59998	0.875754	-1.82697	0.0677036	0.23945
comp10657_c0_seq1	1344.49	0.396106	0.229093	1.72902	0.0838056	0.272105
comp10658_c0_seq1	698.483	-0.815838	0.415767	-1.96225	0.0497334	0.198777
comp10659_c0_seq1	3.45743	-0.10554	4.08046	-0.0258649	0.979365	NA
comp1065_c0_seq1	6381.5	-0.0233269	0.282113	-0.0826863	0.934101	0.975331
comp10660_c0_seq1	2165.14	0.0346103	0.2866	0.120762	0.90388	0.964018
comp10661_c0_seq1	215.561	-0.34237	0.403125	-0.849289	0.39572	0.651974
comp10662_c0_seq1	376.033	0.652379	0.285181	2.2876	0.0221609	0.120564
comp10663_c0_seq1	568.609	-1.01372	0.415896	-2.43745	0.0147914	0.0932032
comp10665_c0_seq1	2697.94	0.0538347	0.203499	0.264546	0.79136	0.911219
comp10669_c0_seq1	6369.72	-0.289076	0.329551	-0.877182	0.380388	0.63789
comp1066_c0_seq1	2836.42	0.824814	0.336194	2.45339	0.0141519	0.0907715
comp10670_c0_seq1	190.103	0.0557141	0.396429	0.14054	0.888233	0.957132
comp10671_c0_seq1	480.299	-0.645633	0.361666	-1.78516	0.0742349	0.253664
comp10672_c0_seq1	704.333	0.0833211	0.242916	0.343004	0.731596	0.879646
comp10673_c0_seq1	167.883	0.374533	0.356962	1.04923	0.294074	0.557862
comp10674_c0_seq1	15.1886	-1.42173	1.68988	-0.841318	0.40017	0.655626
comp10675_c0_seq1	989.98	0.454489	0.238691	1.90409	0.0568987	0.216247
comp10676_c0_seq1	971.908	0.0955564	0.276709	0.345332	0.729845	0.878657
comp10677_c0_seq1	418.929	-0.164309	0.441588	-0.372086	0.709829	0.867582
comp10678_c0_seq1	51.5792	1.25537	0.96016	1.30746	0.191056	0.439951
comp1067_c0_seq1	489.812	0.542568	0.315979	1.7171	0.0859609	0.275465
comp10681_c0_seq1	6097.92	-0.223208	0.16159	-1.38132	0.167179	0.40827
comp10682_c0_seq1	60.6349	1.12709	0.473558	2.38005	0.0173104	0.102592
comp10684_c0_seq1	217.659	0.527688	0.315648	1.67176	0.0945713	0.292467
comp10685_c0_seq1	1285.16	0.247302	0.40805	0.606057	0.544477	0.764134
comp10687_c0_seq1	156.896	1.06187	0.363744	2.91927	0.00350848	0.0350827
comp10688_c0_seq1	185.669	0.32206	0.311934	1.03246	0.301856	0.56473
comp10689_c0_seq1	84.5893	0.675516	0.935922	0.721765	0.470439	0.713697
comp1068_c0_seq1	271.307	0.286101	0.375795	0.761323	0.446464	0.694179
comp10691_c0_seq1	990.136	-0.363655	0.278022	-1.30801	0.19087	0.439768
comp10693_c0_seq1	1982.99	-0.593595	0.205404	-2.88989	0.00385371	0.037296
comp10696_c0_seq1	972.674	-1.06351	0.476597	-2.23147	0.0256499	0.132778
comp10698_c0_seq1	395.693	0.0922805	0.236834	0.389643	0.696801	0.860555
comp10699_c0_seq1	1296.9	-0.264297	0.23342	-1.13228	0.257516	0.518167
comp1069_c0_seq1	13728.3	-0.426745	0.187614	-2.27459	0.0229306	0.123082
comp10700_c0_seq1	2321.4	-0.489309	0.299641	-1.63298	0.102473	0.305135
comp10703_c0_seq1	171.807	0.455871	0.413348	1.10288	0.270081	0.531819
comp10704_c0_seq1	731.34	0.36666	0.365296	1.00373	0.315507	0.578378
comp10707_c0_seq1	570.58	0.475471	0.233192	2.03897	0.0414535	0.178227
comp10708_c0_seq1	1330.95	-0.503904	0.231106	-2.18041	0.0292272	0.143255
comp10709_c0_seq1	1461.13	-0.350408	0.337554	-1.03808	0.299232	0.562747
comp1070_c0_seq1	2348.95	-0.513125	0.237776	-2.15802	0.0309265	0.148281
comp10710_c0_seq1	1154.09	-0.293729	0.253235	-1.15991	0.246087	0.505464
comp10711_c0_seq1	2051.49	0.0466739	0.360557	0.12945	0.897002	0.961202
comp10712_c0_seq1	579.474	0.334117	0.27324	1.2228	0.221406	0.477627
comp10714_c0_seq1	15.8686	-1.05874	1.19732	-0.884257	0.376558	0.634196
comp10715_c0_seq1	66.8275	0.271957	0.989602	0.274814	0.783459	0.907029
comp10716_c0_seq1	259.07	0.866212	0.268657	3.22423	0.0012631	0.0175484
comp10717_c0_seq1	178.705	0.492499	0.423988	1.16159	0.245403	0.504787
comp10718_c0_seq1	775.036	-1.14343	0.27308	-4.18717	2.82e-05	0.00102121
comp10719_c0_seq1	672.241	-0.320125	0.369578	-0.866191	0.386385	0.643503
comp1071_c0_seq1	37.3684	0.0377323	1.09142	0.0345716	0.972421	0.989877
comp10724_c0_seq1	1185.37	-0.0610509	0.204476	-0.298572	0.765267	0.899006
comp10725_c0_seq1	1817.62	-0.0984309	0.303285	-0.324549	0.745522	0.887762
comp10727_c0_seq1	353.124	-0.72366	0.299199	-2.41866	0.0155779	0.0961081
comp10729_c0_seq1	124.567	2.67596	0.486201	5.5038	3.72e-08	4.22e-06
comp1072_c0_seq1	237.374	-0.0939568	0.495571	-0.189593	0.849628	0.938742
comp10730_c0_seq1	332.07	1.05022	0.552022	1.90249	0.0571068	0.216557
comp10731_c0_seq1	333.373	1.41112	0.291375	4.84299	1.28e-06	8.44e-05
comp10732_c0_seq1	462.173	0.581981	0.410816	1.41665	0.156587	0.392866
comp10733_c0_seq1	671.343	-0.216946	0.213186	-1.01763	0.308852	0.572044
comp10733_c1_seq1	1.84777	2.07277	3.96115	0.523274	0.600783	NA
comp10734_c0_seq1	352.735	-0.430275	0.618343	-0.695852	0.486522	0.72553
comp10735_c0_seq1	47.4668	-0.188608	0.733905	-0.256993	0.797184	0.914951
comp10737_c0_seq1	646.614	0.0352409	0.342285	0.102958	0.917997	0.970015
comp10738_c0_seq1	114.554	-1.424	0.961183	-1.48151	0.13847	0.366283
comp10739_c0_seq1	3034.28	-0.654538	0.388793	-1.68351	0.0922763	0.288133
comp1073_c0_seq1	965.27	0.203527	0.230046	0.884721	0.376307	0.634097
comp10741_c0_seq1	49.067	0.423596	0.958803	0.441796	0.658636	0.837276
comp10742_c0_seq1	1011.46	0.0587323	0.583507	0.100654	0.919825	0.970788
comp10744_c0_seq1	441.821	-0.299111	0.275547	-1.08552	0.277693	0.539582
comp10745_c0_seq1	886.769	-0.907763	0.323424	-2.80672	0.00500482	0.0441763
comp10746_c0_seq1	3.36621	-3.18338	3.05016	-1.04368	0.296634	NA
comp10748_c0_seq1	517.453	1.00558	0.261673	3.8429	0.000121588	0.00315576
comp10749_c0_seq1	40.8912	-0.316151	1.13804	-0.277802	0.781164	0.905717
comp1074_c0_seq1	394.264	-0.746916	0.288224	-2.59144	0.00955743	0.0692676
comp10750_c0_seq1	57.1355	-0.848397	0.928167	-0.914057	0.360687	0.621694
comp10750_c1_seq1	113.849	-0.724692	0.389897	-1.85868	0.063073	0.229645
comp10751_c0_seq1	496.347	-0.0920565	0.425871	-0.216161	0.828863	0.929132
comp10753_c0_seq1	1134.82	-0.448487	0.370388	-1.21086	0.22595	0.483273
comp10754_c0_seq1	314.91	0.680513	0.3383	2.01156	0.044266	0.185148
comp10755_c0_seq1	1238.86	-0.768212	0.418099	-1.83739	0.066152	0.235724
comp10756_c0_seq1	25.0072	0.0636035	1.08438	0.058654	0.953228	0.981917
comp10757_c0_seq1	167.295	-0.247261	0.482111	-0.51287	0.608042	0.807237
comp10758_c0_seq1	43.8897	2.15922	0.676069	3.19378	0.00140422	0.0189044
comp10759_c0_seq1	366.801	0.573672	0.259982	2.20658	0.0273431	0.137663
comp1075_c0_seq1	12913.6	0.218235	0.225098	0.96951	0.332291	0.594919
comp10760_c0_seq1	39.552	0.332752	0.622389	0.534636	0.592901	0.798524
comp10762_c0_seq1	56.892	0.989683	0.691893	1.4304	0.152603	0.387054
comp10763_c0_seq1	5.99535	0.583826	1.46764	0.397798	0.690779	NA
comp10764_c0_seq1	49.9047	0.968973	0.870794	1.11275	0.265817	0.527841
comp10765_c0_seq1	122.679	0.210536	0.439483	0.479054	0.6319	0.822096
comp10766_c0_seq1	78.1013	0.0486063	0.503485	0.0965396	0.923092	0.971741
comp10768_c0_seq1	32.9088	-1.60436	1.08447	-1.47939	0.139036	0.367074
comp10769_c0_seq1	2292.61	0.550738	0.182539	3.0171	0.00255206	0.0286726
comp1076_c0_seq1	217.882	-0.531716	0.374319	-1.42049	0.155465	0.390999
comp10770_c0_seq1	1158.11	0.128294	0.20653	0.62119	0.534474	0.757456
comp10771_c0_seq1	885.98	0.614708	0.220902	2.78272	0.00539058	0.046584
comp10774_c0_seq1	10.6252	-1.18151	1.37603	-0.858634	0.390543	0.646914
comp10776_c0_seq1	218.703	0.350935	0.34485	1.01765	0.308846	0.572044
comp10777_c0_seq1	220.078	0.511916	0.41721	1.227	0.219823	0.475574
comp10778_c0_seq1	186.464	0.808102	0.488065	1.65572	0.0977778	0.298138
comp1077_c0_seq1	19715.7	0.0146038	0.265879	0.0549266	0.956197	0.983161
comp10780_c0_seq1	336.544	0.608514	0.336969	1.80584	0.0709427	0.246778
comp10781_c0_seq1	1402.25	-0.118175	0.201296	-0.587072	0.557155	0.773801
comp10782_c0_seq1	1334.52	0.0774191	0.268852	0.287961	0.773376	0.901855
comp10783_c0_seq1	31.7411	2.23053	1.11753	1.99594	0.0459401	0.189437
comp10784_c0_seq1	5393.81	0.0473044	0.252675	0.187214	0.851493	0.939285
comp10785_c0_seq1	246.079	0.0215328	0.430937	0.0499673	0.960148	0.984787
comp10786_c0_seq1	1776.99	0.0441405	0.416545	0.105968	0.915608	0.969029
comp10787_c0_seq1	929.144	-0.629055	0.375324	-1.67603	0.0937314	0.290907
comp10789_c0_seq1	167.693	1.67612	0.361332	4.63873	3.51e-06	0.000199568
comp1078_c1_seq1	14898.6	-0.0195106	0.231611	-0.0842388	0.932867	0.975154
comp10790_c0_seq1	230.367	0.869914	0.297318	2.92587	0.00343492	0.0345979
comp10791_c0_seq1	316.539	0.927179	0.551709	1.68056	0.0928488	0.289188
comp10792_c0_seq1	371.328	0.965593	0.335537	2.87776	0.00400515	0.0381157
comp10794_c0_seq1	96.6107	0.521984	0.625593	0.834383	0.404065	0.659009
comp10796_c0_seq1	492.062	-0.807133	0.23379	-3.45238	0.000555658	0.00956459
comp10797_c0_seq1	1745.05	0.334719	0.260842	1.28322	0.199414	0.451191
comp10798_c0_seq1	712.376	-0.0675703	0.254075	-0.265946	0.79028	0.910918
comp1079_c0_seq1	973.863	0.266354	0.207002	1.28672	0.198192	0.449694
comp107_c0_seq1	16947.7	1.32148	0.378136	3.49472	0.000474557	0.00861644
comp10801_c0_seq1	44.8415	-1.0174	0.871155	-1.16787	0.242858	0.501746
comp10802_c0_seq1	2526.29	-1.32606	0.78403	-1.69133	0.0907731	0.285275
comp10803_c0_seq1	75.072	0.735491	0.626208	1.17452	0.240189	0.498595
comp10804_c0_seq1	451.188	-0.384618	0.61676	-0.62361	0.532884	0.756453
comp10806_c0_seq1	4053.91	0.490775	0.259352	1.89232	0.058449	0.219419
comp10808_c0_seq1	1153.51	-1.15384	0.52746	-2.18755	0.0287025	0.141698
comp10811_c0_seq1	1176.08	0.758057	0.219453	3.4543	0.000551727	0.00955654
comp10812_c0_seq1	254.109	1.21473	0.392667	3.09354	0.00197785	0.0238711
comp10815_c0_seq1	828.281	0.26547	0.591057	0.449145	0.653327	0.834615
comp10816_c0_seq1	1520.76	-0.732097	0.177511	-4.12423	3.72e-05	0.00127792
comp10819_c0_seq1	25.9381	-1.10076	0.918719	-1.19814	0.230862	0.488449
comp1081_c0_seq1	8539.72	-0.196413	0.26559	-0.739533	0.459583	0.705562
comp10820_c0_seq1	34.0212	0.863235	0.707391	1.22031	0.222348	0.479097
comp10822_c0_seq1	52.3942	-0.755086	0.561212	-1.34546	0.178478	0.424141
comp10823_c0_seq1	233.308	0.232156	0.498888	0.465347	0.641683	0.827219
comp10824_c0_seq1	1549.41	1.21442	0.206151	5.89095	3.84e-09	6e-07
comp10825_c0_seq1	41.9586	-1.10302	0.582993	-1.89199	0.0584919	0.21942
comp10826_c0_seq1	1321.67	0.312931	0.175653	1.78153	0.0748267	0.254897
comp10827_c0_seq1	1270.1	-0.166787	0.241059	-0.691896	0.489003	0.727432
comp10828_c0_seq1	593.027	-0.707689	0.47989	-1.47469	0.140296	0.368813
comp10829_c0_seq1	178.527	0.759091	0.41677	1.82137	0.0685514	0.24116
comp10829_c1_seq1	517.852	-0.0172086	0.265975	-0.0646998	0.948413	0.980323
comp1082_c0_seq1	15.9574	0.181062	1.55011	0.116806	0.907014	0.965371
comp10830_c0_seq2	45.6573	0.340881	1.01102	0.337165	0.735993	0.882341
comp10831_c0_seq1	172.199	-0.307574	0.597287	-0.514952	0.606586	0.806253
comp10832_c0_seq1	189.136	0.573046	0.391085	1.46527	0.142846	0.372701
comp10833_c0_seq1	219.883	0.129903	0.467748	0.277719	0.781228	0.905717
comp10834_c0_seq1	204.979	-0.912703	0.615619	-1.48258	0.138187	0.366059
comp10835_c0_seq1	3.5231	-2.64201	3.4816	-0.75885	0.447942	NA
comp10837_c0_seq1	239.756	-0.81894	0.438137	-1.86914	0.0616035	0.226486
comp1083_c0_seq1	197.506	-0.481727	0.397731	-1.21119	0.225823	0.48319
comp10840_c0_seq1	5.15236	1.09934	2.83144	0.388262	0.697822	NA
comp10841_c0_seq1	345.622	-0.339165	0.501012	-0.676959	0.498432	0.734365
comp10842_c0_seq1	6.11725	-1.09075	1.67244	-0.652192	0.514278	NA
comp10845_c0_seq2	47.6853	2.18714	0.829495	2.63671	0.00837141	0.0633267
comp10846_c0_seq1	65.9005	-0.787305	0.668882	-1.17705	0.239177	0.497734
comp10848_c0_seq1	599.772	0.810368	0.261302	3.10127	0.00192694	0.0234446
comp10849_c0_seq1	4652.62	-0.130039	0.180586	-0.720097	0.471465	0.714177
comp10850_c0_seq1	796.401	1.24431	0.200551	6.20446	5.49e-10	1.2e-07
comp10851_c0_seq1	3423.44	0.0840467	0.26206	0.320715	0.748426	0.889178
comp10854_c0_seq1	286.617	-0.0909126	0.571868	-0.158975	0.873689	0.948445
comp10855_c0_seq1	16.7162	-1.55123	1.19714	-1.29577	0.195054	0.445872
comp10857_c0_seq1	886.657	-0.772985	0.345923	-2.23456	0.0254464	0.132256
comp10858_c0_seq1	405.092	1.13238	0.378868	2.98884	0.00280037	0.0304474
comp10859_c0_seq1	15.5179	0.255964	1.17155	0.218483	0.827053	0.928549
comp1085_c0_seq1	1090.28	-0.520907	0.508619	-1.02416	0.30576	0.569204
comp10861_c0_seq1	344.29	0.16682	0.269386	0.61926	0.535745	0.757824
comp10863_c0_seq1	5310.99	0.629168	0.242939	2.58982	0.00960253	0.069441
comp10864_c0_seq1	91.2286	-0.287041	0.393117	-0.730167	0.465288	0.709196
comp10866_c0_seq1	18.8921	1.73804	1.15013	1.51117	0.130744	0.355052
comp10868_c0_seq1	166.552	-0.319339	0.370653	-0.861557	0.388931	0.646084
comp10870_c0_seq1	253.386	0.356764	0.384082	0.928873	0.352955	0.61496
comp10872_c0_seq1	30.5281	-1.1138	0.798898	-1.39417	0.163265	0.402847
comp10873_c0_seq1	56.7254	0.330004	0.779611	0.423294	0.672081	0.844632
comp10875_c0_seq1	18.6935	0.316899	0.858338	0.3692	0.711979	0.868547
comp10876_c0_seq1	1147.41	0.243038	0.282448	0.86047	0.38953	0.646315
comp10877_c0_seq1	366.502	2.04581	0.520082	3.93363	8.37e-05	0.00238061
comp10879_c0_seq1	255.604	1.65119	0.429107	3.84798	0.000119096	0.00311409
comp1087_c0_seq1	14683.3	-1.19464	0.484831	-2.46403	0.0137386	0.0888316
comp10880_c0_seq1	42.2404	-0.408025	1.18932	-0.343074	0.731543	0.879646
comp10881_c0_seq1	2804.22	0.0625717	0.196499	0.318433	0.750157	0.890217
comp10882_c0_seq1	3376.64	0.411423	0.210879	1.95099	0.0510583	0.201688
comp10883_c0_seq1	1062.09	-0.049076	0.247379	-0.198383	0.842745	0.935538
comp10885_c0_seq1	637.005	-0.0694568	0.243224	-0.285567	0.77521	0.902467
comp10887_c0_seq2	84.8402	2.23971	0.713709	3.13812	0.00170033	0.021625
comp10888_c0_seq1	1948.44	-0.612958	0.458413	-1.33713	0.181181	0.427314
comp10889_c0_seq1	229.576	-1.42537	0.740348	-1.92528	0.0541948	0.209823
comp1088_c0_seq1	444.948	-1.31104	0.355649	-3.68632	0.000227523	0.00503942
comp10890_c0_seq1	57.0416	-0.108495	0.587944	-0.184533	0.853596	0.939529
comp10892_c0_seq1	192.119	0.686758	0.425977	1.6122	0.106919	0.313637
comp10893_c0_seq1	417.944	-0.602451	0.536499	-1.12293	0.261467	0.523047
comp10894_c0_seq1	2274.21	-0.0586591	0.221858	-0.264399	0.791472	0.911219
comp10897_c0_seq1	204.696	-2.03025	0.477562	-4.25128	2.13e-05	0.000818165
comp10898_c0_seq1	1154.87	-0.155607	0.193067	-0.805974	0.420258	0.672632
comp10899_c0_seq1	2944.12	0.925749	0.196155	4.71947	2.36e-06	0.000143955
comp1089_c0_seq1	31335.5	-0.353872	0.233678	-1.51436	0.129936	0.353591
comp108_c0_seq1	283504	-0.183708	0.191274	-0.960445	0.336831	0.599087
comp10901_c0_seq1	526.064	0.56465	0.271758	2.07777	0.0377304	0.167874
comp10903_c0_seq1	17.5043	-1.28618	1.3569	-0.94788	0.343191	0.605443
comp10905_c0_seq1	1181.88	0.33774	0.335483	1.00673	0.314067	0.577079
comp10906_c0_seq1	758.038	0.285012	0.249412	1.14274	0.253148	0.513773
comp10908_c0_seq1	226.898	-0.656126	0.567742	-1.15568	0.247813	0.507438
comp1090_c0_seq1	561.631	-0.0394894	0.313101	-0.126123	0.899634	0.962034
comp10911_c0_seq1	1225.11	-1.34062	0.435643	-3.07734	0.00208857	0.024888
comp10912_c0_seq1	1343.36	0.229986	0.254395	0.90405	0.365969	0.626948
comp10914_c0_seq1	1249.13	-0.963685	0.259447	-3.71439	0.000203698	0.00463329
comp10915_c0_seq1	50.3976	-1.07028	0.639236	-1.67432	0.0940679	0.291426
comp10916_c0_seq1	2651.16	-0.0326489	0.289681	-0.112706	0.910264	0.967151
comp10917_c0_seq1	14.567	-0.279551	1.24198	-0.225084	0.821914	0.925723
comp10919_c0_seq1	115.98	-0.602595	0.478547	-1.25922	0.207951	0.461282
comp1091_c0_seq1	505.759	0.0426388	0.327118	0.130347	0.896292	0.960876
comp10921_c0_seq1	262.277	-0.715252	0.411356	-1.73877	0.0820754	0.268488
comp10923_c0_seq1	16.3318	-0.939612	1.41914	-0.6621	0.507907	0.740007
comp10924_c0_seq1	132.659	-0.218901	0.430813	-0.508111	0.611375	0.808672
comp10926_c0_seq1	379.774	1.27893	0.302806	4.22359	2.4e-05	0.000900796
comp10927_c0_seq1	202.806	0.83302	0.324957	2.56348	0.0103629	0.0728659
comp1092_c0_seq1	3252.06	0.728576	0.3231	2.25495	0.0241362	0.127596
comp10930_c0_seq1	636.697	-0.398289	0.306742	-1.29845	0.194132	0.444489
comp10933_c0_seq1	417.307	-0.237771	0.249315	-0.9537	0.340235	0.602411
comp10934_c0_seq1	182.39	0.363306	0.701354	0.518007	0.604453	0.805412
comp10935_c0_seq1	640.149	-0.878519	0.32658	-2.69005	0.00714405	0.0567378
comp10936_c0_seq1	37.9052	0.15365	0.770675	0.199371	0.841973	0.935287
comp10939_c0_seq1	96.2431	0.633577	0.670824	0.944476	0.344927	0.607218
comp1093_c0_seq1	83.7463	-0.111175	0.493044	-0.225487	0.8216	0.925723
comp10941_c0_seq1	2680.11	-0.788808	0.264223	-2.98539	0.00283213	0.030712
comp10942_c0_seq1	39.8114	-0.133023	0.864244	-0.153918	0.877674	0.950269
comp10943_c0_seq1	1480.05	0.418173	0.231161	1.80901	0.0704493	0.245542
comp10945_c0_seq1	1770.4	0.261095	0.423345	0.616742	0.537405	0.759291
comp10946_c0_seq1	118.327	-0.599286	0.427004	-1.40347	0.160478	0.398823
comp10947_c0_seq1	1868.68	1.90406	0.342429	5.56046	2.69e-08	3.28e-06
comp10948_c0_seq1	186.915	-0.0663157	0.510785	-0.129831	0.8967	0.961173
comp10949_c0_seq1	1449.79	-0.161623	0.184893	-0.874143	0.38204	0.639528
comp10952_c0_seq1	1173.37	0.478473	0.32611	1.46721	0.142318	0.372298
comp10953_c0_seq1	320.011	1.84471	0.428662	4.30342	1.68e-05	0.000677584
comp10956_c0_seq1	287.91	0.485471	0.340939	1.42392	0.154469	0.389738
comp10957_c0_seq1	73.3744	-1.10305	0.916933	-1.20298	0.228984	0.486707
comp10958_c0_seq1	126.705	1.52896	0.487486	3.13641	0.00171031	0.0217019
comp10959_c0_seq1	19.8735	-0.947163	0.847856	-1.11713	0.26394	0.525499
comp1095_c0_seq1	51628.3	-0.136367	0.158222	-0.861872	0.388758	0.645876
comp10962_c0_seq1	2434.66	-0.750828	0.339501	-2.21156	0.0269967	0.13668
comp10965_c0_seq1	3.93342	1.37982	2.45671	0.561654	0.574352	NA
comp10966_c0_seq1	99.2754	0.885416	0.716238	1.2362	0.216383	0.471225
comp10967_c0_seq1	277.119	-1.27195	0.757375	-1.67942	0.0930698	0.289596
comp10968_c0_seq1	23.0455	-0.446284	0.746774	-0.597616	0.550096	0.768882
comp10969_c0_seq1	236.766	0.396467	0.456484	0.868524	0.385108	0.642195
comp1096_c0_seq1	40126.3	-0.0513601	0.249113	-0.206172	0.836657	0.932691
comp10970_c0_seq1	2306.38	-0.085528	0.29353	-0.291377	0.770763	0.901061
comp10973_c0_seq1	11.7414	-1.6134	1.54179	-1.04644	0.295357	0.559078
comp10974_c0_seq1	982.673	-0.56059	0.212141	-2.64254	0.0082287	0.062478
comp10976_c0_seq1	938.81	-0.400124	0.240179	-1.66594	0.0957258	0.29425
comp10977_c0_seq1	469.111	-0.56981	0.507296	-1.12323	0.26134	0.523047
comp10979_c0_seq1	160.286	0.515652	0.378865	1.36104	0.1735	0.417103
comp1097_c0_seq1	1147.88	-0.0276368	0.251194	-0.110022	0.912392	0.967944
comp10980_c0_seq1	152.561	0.859376	0.559179	1.53685	0.124329	0.345543
comp10981_c0_seq1	25.4046	0.142773	0.889225	0.160559	0.872441	0.948022
comp10984_c0_seq1	1598.19	-0.686704	0.267935	-2.56295	0.0103786	0.0728659
comp10985_c0_seq1	1933.86	1.20804	0.185053	6.52809	6.66e-11	2.13e-08
comp10986_c0_seq1	276.154	-0.451141	0.350643	-1.28661	0.19823	0.449718
comp10987_c0_seq1	505.2	-0.634923	0.391447	-1.62199	0.104806	0.309206
comp10988_c0_seq1	5761	-1.31042	0.530615	-2.46963	0.0135254	0.0877273
comp10989_c0_seq1	327.442	0.659476	0.423109	1.55865	0.11908	0.33552
comp10990_c0_seq1	41.0044	0.308252	0.860964	0.358031	0.72032	0.87313
comp10991_c0_seq1	5.83574	4.54845	2.09445	2.17167	0.0298807	NA
comp10994_c0_seq1	1786.75	0.921022	0.259061	3.55524	0.000377637	0.00727973
comp10996_c0_seq1	227.149	0.769774	0.376882	2.04248	0.0411041	0.177528
comp10997_c0_seq1	1336.29	-0.450829	0.290715	-1.55076	0.12096	0.339257
comp10998_c0_seq1	172.499	0.0565896	0.411698	0.137454	0.890672	0.958762
comp10999_c0_seq1	309.44	-0.469303	0.523083	-0.897187	0.369619	0.630138
comp10_c0_seq1	39257.2	0.378556	0.304789	1.24203	0.214226	0.469318
comp11000_c0_seq1	214.219	0.288342	0.4115	0.70071	0.483484	0.723806
comp11002_c0_seq1	979.753	1.44315	0.260367	5.54277	2.98e-08	3.57e-06
comp11003_c0_seq1	531.868	-0.0151	0.402078	-0.0375549	0.970043	0.988957
comp11004_c0_seq1	648.236	-1.71372	0.379479	-4.51599	6.3e-06	0.000320851
comp11005_c0_seq1	207.63	-0.0324058	0.387566	-0.0836135	0.933364	0.975238
comp11006_c0_seq1	5279.61	-0.518065	0.230499	-2.24758	0.024603	0.129397
comp11007_c0_seq1	267.64	-1.39537	1.64508	-0.848208	0.396322	0.652295
comp11008_c0_seq1	528.278	1.08345	0.297098	3.64678	0.000265546	0.00567378
comp11009_c0_seq1	15.6134	-1.02824	1.59687	-0.643907	0.519636	0.747551
comp11010_c0_seq1	124.02	1.23072	0.860466	1.43029	0.152634	0.387054
comp11011_c0_seq1	229.331	-0.320899	0.322305	-0.995636	0.319427	0.582829
comp11012_c0_seq1	158.158	-0.16385	0.518166	-0.316211	0.751842	0.890986
comp11013_c0_seq1	504.359	-0.725499	0.275402	-2.63433	0.00843046	0.0636723
comp11014_c0_seq1	167.61	1.54374	0.592412	2.60585	0.00916469	0.0672686
comp11015_c0_seq1	76.3277	0.26651	0.58831	0.453009	0.650542	0.832752
comp11017_c0_seq1	513.692	-0.744641	0.253701	-2.93511	0.00333431	0.0338937
comp11018_c0_seq1	3516.04	0.0471659	0.265724	0.177499	0.859116	0.942416
comp11019_c0_seq1	2817.26	1.33711	0.218085	6.13116	8.72e-10	1.78e-07
comp1101_c0_seq1	12200.1	-0.0554644	0.200478	-0.27666	0.782041	0.906469
comp11021_c0_seq1	123.327	-0.724665	0.876106	-0.827143	0.408156	0.662079
comp11022_c0_seq1	1050.45	0.39596	0.227008	1.74425	0.0811149	0.267128
comp11023_c0_seq1	243.673	-0.49058	0.454369	-1.07969	0.280278	0.542314
comp11023_c1_seq1	2361.22	-0.556935	0.300247	-1.85492	0.0636072	0.230723
comp11024_c0_seq1	1592.92	-1.56391	0.423982	-3.68863	0.000225465	0.00501137
comp11025_c0_seq1	753.464	-0.106294	0.250743	-0.423914	0.671628	0.844392
comp11026_c0_seq1	512.206	0.747677	0.282054	2.65083	0.0080295	0.0613852
comp11027_c0_seq1	195.054	-0.12486	0.320612	-0.389443	0.696949	0.860674
comp1102_c0_seq1	55280.3	-0.188881	0.220835	-0.855302	0.392384	0.648601
comp11032_c0_seq1	1339.55	-0.0689125	0.243073	-0.283505	0.77679	0.903636
comp11034_c0_seq1	70.0683	-0.535392	0.601108	-0.890676	0.373103	0.632289
comp11037_c0_seq1	36.7303	0.126666	1.53035	0.0827689	NA	NA
comp1103_c0_seq1	636.651	-0.450093	0.394765	-1.14015	0.254222	0.515286
comp11040_c0_seq1	3331.17	-0.388678	0.243026	-1.59933	0.109747	0.318882
comp11041_c0_seq1	5570.38	-0.275653	0.260338	-1.05883	0.289678	0.553389
comp11042_c1_seq1	4100.77	-0.137162	0.198012	-0.692694	0.488502	0.727089
comp11046_c0_seq1	1250.6	-0.613444	0.323302	-1.89743	0.057771	0.217713
comp11047_c0_seq1	15.8828	-0.693799	1.54041	-0.450398	0.652424	0.833924
comp11048_c0_seq1	126.948	-0.847061	0.372619	-2.27326	0.0230105	0.123282
comp11049_c0_seq1	112.98	0.435206	0.450867	0.965265	0.334412	0.596923
comp1104_c0_seq1	5721.49	0.898184	0.237562	3.78085	0.000156296	0.00381888
comp11050_c0_seq1	22.5717	0.402157	1.29111	0.311483	0.755434	0.893133
comp11051_c0_seq1	94.5012	-0.674182	0.56025	-1.20336	0.228837	0.486682
comp11053_c0_seq1	7.59863	-0.605269	1.77243	-0.341491	0.732734	0.880738
comp11057_c0_seq1	376.398	-1.22387	0.635803	-1.92491	0.0542402	0.209949
comp11059_c0_seq1	1.47197	-0.928659	4.04454	-0.229608	0.818396	NA
comp11060_c0_seq1	16.6778	-0.882836	1.21418	-0.727105	0.467162	0.711012
comp11061_c0_seq1	4098.57	0.124207	0.253249	0.490453	0.623814	0.817678
comp11063_c0_seq1	952.135	-0.258504	0.257474	-1.004	0.315378	0.578204
comp11065_c0_seq1	0	NA	NA	NA	NA	NA
comp11066_c0_seq1	225.206	0.518175	0.578941	0.89504	0.370766	0.630708
comp11067_c0_seq1	979.044	-0.421259	0.425739	-0.989479	0.322429	0.585771
comp11068_c0_seq1	468.392	-1.1979	0.988402	-1.21196	0.225528	0.483064
comp1106_c0_seq1	679.239	-0.732218	0.237422	-3.08404	0.00204213	0.0244863
comp11070_c0_seq1	23.8547	1.00175	1.12375	0.891435	0.372696	0.631955
comp11071_c0_seq1	558.842	-0.00845359	0.246105	-0.0343495	0.972598	0.989884
comp11072_c0_seq1	86.8627	-0.0493976	0.958206	-0.0515522	0.958886	0.984364
comp11073_c0_seq1	2032.5	0.0120852	0.194572	0.0621117	0.950474	0.981169
comp11074_c0_seq1	9468.31	-0.164765	0.238461	-0.690949	0.489598	0.72773
comp11075_c0_seq1	435.349	0.23908	0.262972	0.909146	0.363273	0.624462
comp11076_c0_seq1	4.4852	-1.56191	2.8045	-0.556928	0.577576	NA
comp11077_c0_seq1	333.478	-0.273913	0.262356	-1.04405	0.296461	0.560209
comp11078_c0_seq1	15.7353	-0.618881	1.45048	-0.426673	0.669618	0.843915
comp11079_c0_seq1	20.8805	-0.299664	1.34865	-0.222195	0.824162	0.926638
comp1107_c0_seq1	4526.33	-0.455947	0.327544	-1.39202	0.163917	0.403674
comp11081_c0_seq1	115.262	-0.608961	0.602833	-1.01017	0.312416	0.575776
comp11083_c0_seq1	1578.54	1.69676	0.285748	5.93796	2.89e-09	4.78e-07
comp11084_c0_seq1	76.0361	1.41245	0.687273	2.05516	0.039864	0.174309
comp11085_c0_seq1	287.999	0.159783	0.297306	0.537435	0.590967	0.797588
comp11087_c0_seq1	1125.74	-0.541697	0.301818	-1.79478	0.0726889	0.250449
comp11088_c0_seq2	616.81	0.39227	0.227563	1.72378	0.084747	0.27334
comp11090_c0_seq1	1474.52	-0.134328	0.19337	-0.694669	0.487263	0.726127
comp11091_c0_seq1	115.374	1.04665	0.371848	2.81472	0.004882	0.0434162
comp11092_c0_seq1	61.4931	-1.86195	0.491552	-3.7879	0.000151924	0.0037548
comp11093_c0_seq1	366.716	0.390206	0.285541	1.36655	0.171766	0.414434
comp11096_c0_seq1	1323.62	0.162815	0.238088	0.683843	0.494074	0.731133
comp11097_c0_seq1	848.718	-0.131268	0.213339	-0.615304	0.538354	0.759864
comp11098_c0_seq1	1327.72	-0.152552	0.266851	-0.571674	0.567543	0.781307
comp11099_c0_seq1	2399.94	-0.00831567	0.243724	-0.0341192	0.972782	0.989926
comp1109_c0_seq1	2300.51	-0.231044	0.268983	-0.858956	0.390365	0.646729
comp110_c0_seq1	98708	-0.0624593	0.275057	-0.227078	0.820363	0.925494
comp11100_c0_seq1	470.73	1.57302	0.448137	3.51014	0.000447874	0.00828643
comp11101_c0_seq1	215.301	-0.0631802	0.367628	-0.171859	0.863548	0.944279
comp11104_c0_seq1	573.814	0.237039	0.297364	0.797134	0.425373	0.677154
comp11106_c0_seq1	355.029	-0.0276401	0.308555	-0.0895793	0.928622	0.973354
comp11107_c0_seq1	2144.92	-0.886304	0.232986	-3.80412	0.000142311	0.00358136
comp11109_c0_seq1	45.7875	-0.17557	0.712395	-0.24645	0.805334	0.918962
comp1110_c0_seq1	12922	0.173387	0.170528	1.01677	0.309265	0.572383
comp11111_c2_seq1	21.6786	-0.517829	0.796983	-0.649737	0.515862	0.745527
comp11112_c0_seq1	84.5026	-0.338425	0.436985	-0.774454	0.438663	0.687666
comp11113_c0_seq1	599.044	-0.00422301	0.25676	-0.0164473	0.986878	0.994454
comp11117_c0_seq1	634.97	-0.75156	0.355772	-2.11248	0.0346455	0.159285
comp11118_c0_seq1	589.503	-1.51904	0.613953	-2.4742	0.0133534	0.086952
comp1111_c0_seq1	2563.84	-1.30721	0.774637	-1.68751	0.0915056	0.286978
comp11120_c0_seq1	155.26	1.48413	0.407506	3.64198	0.000270551	0.00575842
comp11122_c0_seq1	1556.05	-0.000197789	0.303234	-0.000652264	0.99948	0.9996
comp11123_c0_seq1	195.978	-0.306538	0.602034	-0.50917	0.610633	0.808579
comp11124_c0_seq1	228.828	-0.624944	0.302968	-2.06274	0.0391377	0.171996
comp11125_c0_seq1	332.997	-0.365418	0.353097	-1.03489	0.300719	0.563786
comp11127_c0_seq1	802.326	-0.0175624	0.238357	-0.0736811	0.941264	0.977369
comp11128_c0_seq1	592.663	-1.03601	0.52139	-1.98701	0.046921	0.191276
comp11130_c0_seq1	2179.11	-0.559516	0.383518	-1.45891	0.144591	0.375339
comp11131_c0_seq1	8.35329	-0.146715	1.64565	-0.0891534	0.92896	0.973553
comp11132_c0_seq1	158.758	-0.109199	0.474555	-0.230109	0.818007	0.924284
comp11134_c0_seq1	1.7466	2.71489	3.97453	0.68307	0.494562	NA
comp11135_c0_seq1	41.7146	-0.261855	0.679669	-0.385268	0.700039	0.862175
comp11137_c0_seq1	22.5489	1.34617	1.4166	0.950278	0.341971	0.604215
comp1113_c0_seq1	16473.8	-0.26343	0.197058	-1.33682	0.181283	0.427433
comp11140_c0_seq1	1026.51	-0.136094	0.348183	-0.390869	0.695894	0.860077
comp11141_c0_seq1	2179.8	-0.561028	0.289328	-1.93907	0.0524924	0.205316
comp11142_c0_seq1	2.93967	4.53778	3.04729	1.48912	0.136456	NA
comp11144_c0_seq1	124.839	0.875077	0.593326	1.47487	0.140248	0.368813
comp11145_c0_seq1	1305.57	-0.507496	0.258466	-1.96349	0.049589	0.198472
comp11146_c0_seq1	151.077	-0.0522198	0.552828	-0.0944595	0.924744	0.972485
comp11148_c0_seq1	282.566	-0.617041	0.407865	-1.51286	0.130316	0.35433
comp1114_c0_seq1	365.344	-0.496116	0.369064	-1.34425	0.178866	0.424586
comp11150_c0_seq1	243.332	-0.0136857	0.618245	-0.0221363	0.982339	0.992711
comp11151_c0_seq1	69.6409	1.75995	0.63266	2.78182	0.00540542	0.0466432
comp11152_c0_seq1	61.8181	0.390526	0.545465	0.715951	0.474021	0.715866
comp11153_c0_seq1	499.738	-0.526833	1.03363	-0.50969	0.610269	0.80848
comp11154_c0_seq1	24.8863	-2.24612	1.17678	-1.90871	0.0563001	0.214909
comp11155_c0_seq1	253.315	-0.0224079	0.608302	-0.0368369	0.970615	0.989068
comp11156_c0_seq1	823.553	-0.672409	0.393855	-1.70725	0.0877758	0.279037
comp11157_c0_seq1	45.2357	0.617524	0.623196	0.990898	0.321736	0.584886
comp11158_c0_seq1	1439.41	-0.0168394	0.200258	-0.0840885	0.932986	0.975154
comp1115_c0_seq1	8884.17	0.240551	0.220156	1.09264	0.274554	0.536031
comp11160_c0_seq1	835.04	1.94175	0.351914	5.51768	3.44e-08	4.03e-06
comp11161_c0_seq1	350.882	0.225631	0.375752	0.600478	0.548188	0.767194
comp11162_c0_seq1	404.483	0.602709	0.304186	1.98139	0.047548	0.192977
comp11163_c0_seq1	5065.22	0.213206	0.206482	1.03256	0.301808	0.564723
comp11164_c0_seq1	1122.53	-0.473804	0.213568	-2.21852	0.0265195	0.135391
comp11165_c0_seq1	306.111	-0.304082	0.4992	-0.60914	0.542432	0.762712
comp11168_c0_seq1	163.351	0.777566	0.462216	1.68226	0.0925189	0.288573
comp11169_c0_seq1	462.568	0.748359	0.297445	2.51596	0.011871	0.0799478
comp11170_c0_seq1	2575.23	0.503908	0.201216	2.50432	0.0122689	0.0819524
comp11172_c0_seq1	35.4067	1.4649	0.954267	1.5351	0.124759	0.346178
comp11175_c0_seq1	1408.52	-0.327048	0.234368	-1.39545	0.162882	0.402501
comp11176_c0_seq1	485.765	0.773621	0.280051	2.76243	0.00573726	0.0486199
comp11177_c0_seq1	149.13	-0.514889	0.709799	-0.7254	0.468206	0.711875
comp11178_c0_seq1	60.2999	2.15683	0.778885	2.76913	0.00562069	0.0480005
comp11179_c0_seq1	1436	-1.12851	0.418879	-2.69413	0.0070573	0.0562647
comp1117_c0_seq1	543.059	-0.507353	0.322507	-1.57315	0.115684	0.329595
comp11181_c0_seq1	346.843	-1.1894	0.668348	-1.77961	0.0751403	0.255529
comp11182_c0_seq1	21.846	-0.674932	0.772323	-0.873899	0.382174	0.63967
comp11184_c0_seq1	1531.55	-0.269616	0.317157	-0.850102	0.395268	0.651593
comp11185_c0_seq1	389.81	0.221085	0.297859	0.742248	0.457937	0.704019
comp11186_c0_seq1	2202.81	-0.120282	0.23504	-0.511752	0.608825	0.807685
comp11187_c0_seq1	65.5463	-0.0973167	0.648407	-0.150086	0.880697	0.951799
comp11189_c0_seq1	534.663	-0.194264	0.448075	-0.433551	0.664614	0.84068
comp1118_c0_seq1	14386	-0.615031	0.387897	-1.58555	0.112841	0.324061
comp11190_c0_seq1	6.39038	0.337045	1.40549	0.239805	0.810481	NA
comp11191_c0_seq5	32.0883	-1.31211	0.675232	-1.9432	0.0519918	0.204121
comp11193_c0_seq1	708.41	-0.316281	0.285235	-1.10885	0.267497	0.529525
comp11194_c0_seq1	705.615	-0.214961	0.355189	-0.605201	0.545046	0.764541
comp11196_c0_seq1	310.74	0.424706	0.373336	1.1376	0.255288	0.515764
comp11197_c0_seq1	208.266	0.417931	0.365351	1.14391	0.252659	0.513158
comp11198_c0_seq1	257.228	0.421029	0.527266	0.798513	0.424573	0.676704
comp11199_c0_seq1	352.862	0.445625	0.247128	1.80321	0.0713546	0.247603
comp1119_c0_seq1	2.24271	3.1223	3.26743	0.955583	0.339283	NA
comp111_c0_seq1	93210.1	0.264502	0.225336	1.17381	0.240471	0.498992
comp11200_c0_seq1	5233.9	0.0589842	0.220399	0.267625	0.788988	0.909999
comp11201_c0_seq1	993.714	-0.256075	0.298384	-0.858205	0.390779	0.647027
comp11203_c0_seq1	278.454	-0.382995	0.38708	-0.989448	0.322444	0.585771
comp11206_c0_seq1	14.5662	5.20028	1.43803	3.61624	0.000298911	0.00615424
comp11207_c0_seq1	73.5276	-0.323548	0.465329	-0.695311	0.486861	0.725776
comp11208_c0_seq1	852.09	-0.930836	0.328154	-2.83658	0.00455995	0.0414198
comp11211_c0_seq1	109.675	-0.845782	0.577664	-1.46414	0.143156	0.373192
comp11212_c1_seq1	982.189	-0.622885	0.441978	-1.40931	0.158742	0.396055
comp11214_c0_seq1	1124.48	0.0972595	0.198395	0.490232	0.62397	0.817818
comp11216_c0_seq1	262.122	1.05393	0.275687	3.8229	0.000131889	0.00336509
comp11217_c0_seq1	254.344	-1.20207	0.494556	-2.43061	0.0150733	0.0939518
comp1121_c0_seq1	28442.8	-0.355151	0.18654	-1.90389	0.0569247	0.216258
comp11220_c0_seq1	1005.61	-0.908529	0.395811	-2.29536	0.0217125	0.118956
comp11221_c0_seq1	5291.4	-0.0660085	0.27835	-0.237143	0.812546	0.921825
comp11225_c0_seq1	248.735	1.2714	0.31812	3.99661	6.43e-05	0.0019452
comp11226_c0_seq1	182.24	-0.327594	0.484263	-0.676479	0.498737	0.734573
comp11228_c0_seq1	239.792	0.248097	0.478247	0.518764	0.603926	0.805412
comp11229_c0_seq1	173.117	0.776705	0.364414	2.13138	0.0330576	0.154633
comp1122_c0_seq1	7162.48	-1.19418	0.850965	-1.40332	0.16052	0.398868
comp11230_c0_seq1	38.1075	0.313344	0.720228	0.435062	0.663518	0.840127
comp11231_c0_seq1	45.18	0.234803	0.656923	0.357428	0.720771	0.87331
comp11232_c0_seq1	671.539	-0.413458	0.267705	-1.54445	0.122479	0.342135
comp11234_c0_seq1	2987.6	0.107482	0.216441	0.496586	0.619481	0.814062
comp11236_c0_seq1	22.7346	0.307242	0.701865	0.437751	0.661566	0.83894
comp11237_c0_seq1	254.899	0.212068	0.35453	0.598167	0.549728	0.768651
comp11238_c0_seq1	281.486	0.655478	0.357746	1.83224	0.066915	0.237727
comp1123_c0_seq1	2313.79	0.184184	0.263244	0.699672	0.484132	0.724252
comp11240_c0_seq1	72.2647	0.574811	0.512895	1.12072	0.262408	0.524214
comp11243_c0_seq1	116.492	-1.14557	0.47644	-2.40445	0.0161969	0.0981716
comp11244_c0_seq1	3.39187	0.670133	2.6448	0.253377	0.799977	NA
comp11245_c0_seq1	1748.31	-0.866874	0.340154	-2.54847	0.0108195	0.0749625
comp11246_c0_seq1	520.709	-0.360341	0.262055	-1.37506	0.169114	0.411093
comp11247_c0_seq1	48.8247	0.28026	0.542061	0.517027	0.605137	0.805644
comp11248_c0_seq1	187.97	-0.77906	0.397201	-1.96137	0.0498353	0.198945
comp11249_c0_seq1	256.059	-1.51192	0.717167	-2.10818	0.0350153	0.160361
comp11251_c0_seq1	562.99	-0.0827742	0.354405	-0.233558	0.815328	0.923589
comp11252_c0_seq1	183.637	-0.0561451	0.469918	-0.119478	0.904896	0.964543
comp11253_c0_seq1	123.127	-1.15898	1.48397	-0.780999	0.434803	0.684597
comp11254_c0_seq1	2804.16	0.0214236	0.202945	0.105564	0.915928	0.969066
comp11255_c0_seq1	20.1393	-0.777401	0.925909	-0.839608	0.401128	0.656348
comp11256_c0_seq1	2417.81	0.280775	0.220154	1.27536	0.202183	0.454636
comp11258_c0_seq1	509.357	-0.431737	0.260925	-1.65464	0.0979967	0.298209
comp11259_c0_seq1	444.485	-1.01735	0.374424	-2.71709	0.0065858	0.0535367
comp1125_c0_seq1	38905.9	-0.316109	0.161886	-1.95266	0.0508596	0.201239
comp11261_c0_seq1	299.517	1.39293	0.38323	3.63471	0.000278297	0.00587046
comp11263_c0_seq1	6562.95	-0.37326	0.171267	-2.17941	0.0293013	0.143465
comp11264_c0_seq1	21.6219	0.0314695	1.15923	0.0271468	0.978343	0.991455
comp11265_c0_seq1	4928.15	0.0622092	0.223726	0.278059	0.780967	0.905668
comp11266_c0_seq1	50.1585	-1.43093	1.20505	-1.18745	0.235049	0.492951
comp11267_c0_seq1	1206.59	-0.910321	0.419707	-2.16895	0.0300868	0.145802
comp11268_c0_seq1	662.468	0.105543	0.32176	0.328016	0.742899	0.886096
comp11269_c0_seq1	100.002	0.844106	0.512342	1.64754	0.0994465	0.300322
comp1126_c0_seq1	6051.23	0.382923	0.239321	1.60004	0.109589	0.318646
comp11270_c0_seq1	823.611	-0.272511	0.382404	-0.712626	0.476077	0.717517
comp11271_c0_seq1	131.681	0.327286	0.377477	0.867034	0.385923	0.643102
comp11272_c0_seq1	93.4342	0.526286	0.563083	0.934651	0.349968	0.611622
comp11273_c0_seq1	632.164	-0.438412	0.235287	-1.86331	0.0624193	0.228118
comp11277_c0_seq1	255.313	0.621228	0.320162	1.94035	0.0523366	0.205074
comp11279_c0_seq1	1347.96	-0.814081	0.330487	-2.46328	0.0137674	0.0889481
comp1127_c0_seq1	76.8825	-0.288355	0.578145	-0.49876	0.617948	0.813243
comp11280_c0_seq1	27.5968	-0.122807	1.15796	-0.106054	0.91554	0.969027
comp11282_c0_seq1	181.357	-0.270477	0.395599	-0.683716	0.494154	0.731186
comp11283_c0_seq1	708.559	0.723074	0.199723	3.62039	0.000294158	0.00608869
comp11285_c0_seq1	242.484	-0.569268	0.296951	-1.91704	0.0552325	0.21245
comp11286_c0_seq1	63.8974	0.968462	0.610783	1.58561	0.112829	0.324061
comp11287_c0_seq1	52.8186	1.8121	0.64553	2.80715	0.0049982	0.044165
comp11288_c0_seq1	23.8272	0.802924	1.15736	0.693757	0.487834	0.726509
comp1128_c0_seq1	3664.8	0.765943	0.298743	2.56388	0.0103508	0.0728659
comp11292_c0_seq1	1383.11	0.488655	0.217473	2.24697	0.0246422	0.129499
comp11293_c0_seq1	662.61	0.0138757	0.254402	0.0545425	0.956503	0.983204
comp11295_c1_seq1	227.146	-0.234687	0.384197	-0.610851	0.541298	0.761996
comp11296_c0_seq1	766.235	-0.464587	0.4643	-1.00062	0.317011	0.579979
comp11297_c0_seq1	398.31	-0.0346876	0.385552	-0.0899686	0.928312	0.973312
comp11298_c0_seq1	423.013	0.980847	0.309412	3.17004	0.0015242	0.0200272
comp11299_c0_seq1	103.881	0.484747	0.723778	0.669745	0.50302	0.736799
comp1129_c0_seq1	259.31	-0.418825	0.545863	-0.767272	0.44292	0.691264
comp112_c0_seq1	141653	0.158613	0.230981	0.686691	0.492278	0.72975
comp11300_c0_seq1	270.063	0.392059	0.522543	0.75029	0.45308	0.7
comp11302_c0_seq1	17.3883	3.67803	1.4619	2.51592	0.0118722	0.0799478
comp11303_c0_seq1	38.8107	-1.28346	0.836444	-1.53442	0.124925	0.346344
comp11304_c0_seq1	122.638	0.835966	0.371408	2.2508	0.024398	0.128542
comp11305_c0_seq1	269.031	0.712157	0.353146	2.01661	0.0437364	0.183884
comp11306_c0_seq1	1717.01	-0.27872	0.275063	-1.01329	0.310921	0.573869
comp11307_c0_seq1	143.45	0.24589	0.492085	0.49969	0.617293	0.812669
comp11308_c0_seq1	1197.13	-0.0904136	0.220674	-0.409716	0.682014	0.850838
comp11311_c0_seq1	274.795	-0.70987	0.353071	-2.01056	0.044372	0.185368
comp11312_c0_seq1	2866.98	-0.0556885	0.231105	-0.240966	0.809581	0.921112
comp11313_c0_seq1	541.718	0.375266	0.274639	1.36639	0.171815	0.414434
comp11314_c0_seq1	271.153	0.0343203	0.363427	0.0944351	0.924764	0.972485
comp11315_c0_seq1	117.685	-1.18624	0.451696	-2.62619	0.00863459	0.0647262
comp11316_c0_seq1	16.2855	-1.48347	1.25777	-1.17944	0.238221	0.496377
comp11317_c0_seq1	196.55	-0.417132	0.743039	-0.561386	0.574535	0.786119
comp11318_c0_seq1	369.979	0.55291	0.296296	1.86607	0.0620316	0.227504
comp11319_c0_seq1	51.5589	0.987215	0.733199	1.34645	0.178158	0.42359
comp1131_c0_seq1	3016.98	0.00734642	0.373476	0.0196704	0.984306	0.993652
comp11320_c0_seq1	37.1077	2.26393	1.12036	2.02072	0.0433086	0.182808
comp11322_c0_seq1	1018.4	-0.616754	0.325972	-1.89205	0.0584848	0.21942
comp11323_c0_seq1	1000.05	-0.0445326	0.257391	-0.173016	0.862639	0.943991
comp11324_c0_seq1	685.226	-0.167659	0.221268	-0.757721	0.448618	0.69635
comp11326_c0_seq1	86.1597	1.16441	0.597545	1.94865	0.0513376	0.202549
comp11327_c0_seq1	206.123	0.342117	0.452073	0.756773	0.449186	0.697
comp1132_c0_seq1	499.363	-0.487728	0.373386	-1.30623	0.191474	0.440424
comp11330_c0_seq1	264.855	-0.404218	0.403906	-1.00077	0.316937	0.579908
comp11331_c0_seq1	1139.99	-0.0708305	0.309343	-0.228971	0.818892	0.924652
comp11332_c0_seq1	1558.93	1.39141	0.225752	6.16345	7.12e-10	1.47e-07
comp11334_c0_seq1	59.8545	1.08211	0.49036	2.20677	0.0273302	0.13764
comp11335_c0_seq1	357.298	0.140108	0.278469	0.503138	0.614867	0.811152
comp11336_c0_seq1	1431.63	-0.699418	0.398821	-1.75371	0.0794798	0.264384
comp11337_c0_seq1	2004.15	-0.124776	0.334453	-0.373075	0.709092	0.866878
comp1133_c0_seq1	1298.56	0.168869	0.283129	0.596438	0.550883	0.769204
comp11341_c0_seq1	799.348	1.07895	0.262092	4.11669	3.84e-05	0.00130978
comp11342_c0_seq1	71.0879	0.195758	0.665388	0.294201	0.768604	0.900284
comp11343_c0_seq1	601.405	-1.00566	0.286689	-3.50784	0.000451769	0.00834915
comp11344_c0_seq1	5376.14	-0.954141	0.219827	-4.34042	1.42e-05	0.000594654
comp11345_c0_seq1	73.2886	-0.71872	0.746968	-0.962183	0.335958	0.598367
comp11346_c0_seq1	490.056	-0.00617067	0.349583	-0.0176515	0.985917	0.994202
comp1134_c0_seq1	11806.7	-1.08892	0.299854	-3.63151	0.000281771	0.00589867
comp11351_c0_seq1	280.131	-0.289336	0.425057	-0.680699	0.496062	0.732568
comp11352_c0_seq1	30.0279	1.36439	1.04452	1.30624	0.191471	0.440424
comp11353_c0_seq1	2206.53	-0.0494215	0.235132	-0.210187	0.833522	0.931344
comp11354_c0_seq1	413.799	0.92387	0.313358	2.94829	0.00319535	0.03305
comp11355_c0_seq1	128.032	1.3199	0.615012	2.14614	0.031862	0.150959
comp11356_c0_seq1	64.1497	-0.0668354	0.734522	-0.0909917	0.927499	0.973152
comp11357_c0_seq1	596.152	0.681235	0.292624	2.32802	0.0199111	0.112488
comp11358_c0_seq1	118.057	0.883662	0.469343	1.88277	0.0597322	0.221922
comp11359_c0_seq1	1449.06	-0.415968	0.274027	-1.51799	0.129018	0.352369
comp1135_c0_seq1	11143.7	-0.854257	0.27932	-3.05835	0.00222563	0.0260086
comp11360_c0_seq1	21.5254	0.335778	1.22016	0.275192	0.783169	0.907029
comp11363_c0_seq1	614.858	0.445918	0.401627	1.11028	0.266879	0.528887
comp11365_c0_seq1	3568.08	-0.38484	0.2639	-1.45828	0.144763	0.375608
comp11366_c0_seq1	277.017	-0.466604	0.428484	-1.08897	0.276169	0.537883
comp11367_c0_seq1	491.514	-0.948857	0.501186	-1.89323	0.0583279	0.219113
comp11368_c0_seq1	25.2584	0.27965	1.16341	0.240371	0.810043	0.921287
comp1136_c0_seq1	8001.8	0.380919	0.258974	1.47088	0.141324	0.370634
comp11370_c0_seq1	947.112	-0.110528	0.269948	-0.40944	0.682217	0.850901
comp11371_c0_seq1	87.5987	0.683029	0.472571	1.44534	0.148361	0.381258
comp11372_c0_seq1	646.203	-0.394429	0.336959	-1.17055	0.241778	0.500618
comp11375_c0_seq1	68.9491	0.676563	0.54694	1.237	0.216089	0.470942
comp11376_c0_seq1	31.2095	-1.38503	0.675309	-2.05096	0.0402711	0.175225
comp11377_c0_seq1	750.038	0.922523	0.317801	2.90283	0.00369807	0.0361917
comp11378_c0_seq1	3090.26	-0.461608	0.344062	-1.34164	0.179711	0.425545
comp11379_c0_seq1	464.914	0.194091	0.292343	0.663915	0.506745	0.739593
comp1137_c0_seq1	1265.12	-0.603537	0.423192	-1.42615	0.153824	0.388766
comp11380_c0_seq1	52.4821	0.472999	0.61553	0.768443	0.442224	0.690795
comp11382_c0_seq1	133.962	0.158946	0.574915	0.276469	0.782188	0.906512
comp11385_c0_seq1	7.02721	-0.653237	1.97461	-0.330818	0.740782	NA
comp11386_c0_seq1	102.066	0.590631	0.387271	1.52511	0.127231	0.349727
comp11387_c0_seq1	476.185	-0.368784	0.423204	-0.871409	0.383531	0.641115
comp11388_c0_seq1	394.848	-0.958769	0.279053	-3.43579	0.000590829	0.0100281
comp11389_c0_seq1	472.699	-0.419844	0.353259	-1.18849	0.234641	0.492549
comp1138_c0_seq1	111.813	-0.497786	0.38866	-1.28077	0.200273	0.452245
comp11390_c0_seq1	128.334	-0.366544	0.400113	-0.916101	0.359614	0.620879
comp11391_c0_seq1	2839.17	0.888828	0.271658	3.27186	0.00106841	0.0156288
comp11392_c0_seq1	1316.94	0.309973	0.185032	1.67524	0.0938866	0.291191
comp11393_c1_seq1	5.92428	-0.642986	2.13885	-0.300622	0.763703	NA
comp11394_c0_seq1	152.812	-0.0900146	0.580127	-0.155163	0.876692	0.949872
comp11396_c0_seq1	317.461	0.399039	0.359557	1.10981	0.267082	0.52902
comp11397_c0_seq1	151.517	0.772771	0.363469	2.1261	0.0334952	0.156019
comp11398_c0_seq1	16.7012	1.74791	1.48479	1.17721	0.239111	0.497667
comp11399_c0_seq1	321.226	0.136391	0.338262	0.403211	0.686793	0.854078
comp1139_c0_seq1	11829.2	-0.647553	0.190752	-3.39473	0.000686966	0.0112191
comp113_c0_seq1	105900	0.248554	0.214168	1.16056	0.245822	0.505222
comp11400_c0_seq1	408.402	0.763567	0.229416	3.32831	0.00087376	0.0133351
comp11401_c0_seq1	795.532	-0.394656	0.37134	-1.06279	0.287878	0.551181
comp11402_c0_seq1	46.4781	1.22604	0.804564	1.52386	0.127544	0.350232
comp11403_c0_seq1	151.519	0.661254	0.378174	1.74854	0.0803701	0.266034
comp11404_c0_seq1	551.508	-0.305287	0.244316	-1.24956	0.211462	0.465893
comp11405_c0_seq1	458.684	-0.376792	0.475403	-0.792576	0.428025	0.67887
comp11406_c0_seq1	77.9332	0.603937	0.506895	1.19144	0.23348	0.491381
comp11408_c0_seq1	129.348	0.571635	0.435444	1.31276	0.189263	0.437771
comp11409_c0_seq1	504.189	0.357394	0.351564	1.01658	0.309352	0.572419
comp1140_c0_seq1	9845.95	-1.21746	0.724421	-1.6806	0.0928409	0.289188
comp11412_c0_seq1	6147.76	0.341892	0.180755	1.89147	0.058562	0.219544
comp11417_c0_seq1	4250.31	-0.531897	0.170515	-3.11935	0.00181249	0.0225668
comp11419_c0_seq1	59.5075	0.709192	0.988781	0.717239	0.473227	0.715109
comp1141_c0_seq1	366.968	0.546527	0.461429	1.18442	0.236245	0.494312
comp11420_c0_seq1	174.925	0.194823	0.519036	0.375355	0.707396	0.865785
comp11421_c0_seq1	17.631	2.4675	1.28909	1.91415	0.0556009	0.213075
comp11422_c0_seq1	2029.39	0.0328659	0.22135	0.14848	0.881964	0.952609
comp11423_c0_seq1	613.112	-0.584963	0.405114	-1.44395	0.148754	0.381834
comp11424_c0_seq2	371.131	-0.0566054	0.365422	-0.154904	0.876897	0.949872
comp11425_c0_seq1	150.927	-1.0348	0.693903	-1.49128	0.135888	0.362463
comp11426_c0_seq1	22.2707	-0.0902091	1.09747	-0.082197	0.93449	0.975402
comp11428_c0_seq1	555.363	0.185238	0.298306	0.620966	0.534622	0.757456
comp11429_c0_seq1	900.074	-0.0730348	0.891702	-0.0819049	0.934722	0.975402
comp1142_c0_seq1	3550.32	-0.348548	0.17974	-1.93918	0.0524791	0.205316
comp11432_c0_seq1	2890.1	0.358743	0.216423	1.6576	0.0973983	0.29746
comp11434_c0_seq1	5162.32	-0.465891	0.285795	-1.63016	0.103068	0.3063
comp11435_c0_seq1	66.2119	1.20691	0.639782	1.88644	0.0592358	0.220811
comp11439_c0_seq1	828.503	0.307537	0.22901	1.34289	0.179306	0.425043
comp1143_c0_seq1	6395.95	-0.195351	0.232597	-0.839869	0.400982	0.656307
comp11440_c0_seq1	327.16	0.526793	0.314821	1.67331	0.0942664	0.291877
comp11441_c0_seq1	1257.56	0.130366	0.259432	0.502503	0.615314	0.811483
comp11442_c0_seq1	26.3508	2.06457	1.02108	2.02195	0.0431818	0.18269
comp11443_c0_seq1	279.522	0.445206	0.397959	1.11872	0.263259	0.525028
comp11444_c0_seq1	222.405	-1.12885	0.358902	-3.14528	0.00165929	0.0212994
comp11446_c0_seq1	656.758	-0.848817	0.482986	-1.75743	0.0788438	0.263084
comp11447_c0_seq1	297.991	-0.262488	0.335671	-0.78198	0.434227	0.684144
comp11448_c0_seq1	442.491	-0.429291	0.216255	-1.98512	0.0471314	0.191803
comp11449_c0_seq1	600.189	-1.14706	0.59237	-1.93639	0.05282	0.206125
comp1144_c0_seq1	3405.84	-2.18717	0.28169	-7.76446	8.2e-15	7.15e-12
comp11450_c0_seq1	2645.98	-0.152362	0.184606	-0.82534	0.409178	0.662584
comp11452_c0_seq1	5.08852	2.95516	2.06847	1.42867	0.153098	NA
comp11453_c0_seq1	807.23	-0.222926	0.268918	-0.828973	0.40712	0.661612
comp11454_c0_seq1	735.469	-0.900399	0.301937	-2.98208	0.002863	0.0309455
comp11455_c0_seq1	1132.29	-0.272956	0.434507	-0.628197	0.529875	0.754635
comp11456_c0_seq1	62.4811	1.55427	0.679925	2.28594	0.0222576	0.12084
comp11457_c0_seq1	1031.55	-1.35346	0.308096	-4.39298	1.12e-05	0.00049504
comp11458_c0_seq1	2794.08	0.0798915	0.186144	0.429191	0.667784	0.84269
comp11459_c0_seq1	174.563	0.773931	0.321691	2.40582	0.0161362	0.0980013
comp1145_c0_seq1	16973.1	0.368202	0.19323	1.90551	0.0567142	0.215842
comp11460_c0_seq1	519.499	0.207209	0.259435	0.798696	0.424467	0.676704
comp11461_c0_seq1	982.727	0.244006	0.193066	1.26384	0.206286	0.45961
comp11462_c0_seq1	212.707	-0.0447917	0.475441	-0.0942108	0.924942	0.972485
comp11463_c0_seq1	2494.99	0.158605	0.222214	0.713748	0.475383	0.716732
comp11464_c0_seq1	1839.09	-0.721124	0.388013	-1.85851	0.0630972	0.229683
comp11465_c0_seq1	326.655	-0.36692	0.294939	-1.24406	0.213479	0.468295
comp11468_c0_seq1	62.47	2.08079	1.01244	2.05523	0.0398572	0.174309
comp11469_c0_seq1	170.02	-1.41885	0.696784	-2.03629	0.0417215	0.178565
comp1146_c0_seq1	24200.5	0.372012	0.23825	1.56143	0.118422	0.334361
comp11470_c0_seq1	180.322	0.569762	0.432246	1.31814	0.187457	0.435131
comp11471_c0_seq1	657.01	-0.507561	0.24341	-2.08521	0.0370499	0.166265
comp11474_c0_seq1	23.2046	0.830679	1.19377	0.695846	0.486525	0.72553
comp11475_c0_seq1	3238.22	-1.24066	0.837707	-1.48103	0.1386	0.366389
comp11476_c0_seq1	206.154	-0.270595	0.399003	-0.678176	0.49766	0.733702
comp11478_c0_seq1	529.521	1.02038	0.405651	2.51541	0.0118895	0.0799665
comp11479_c0_seq1	113.329	-2.57276	0.493837	-5.20974	1.89e-07	1.67e-05
comp1147_c0_seq1	19389.9	-0.992721	0.384172	-2.58405	0.00976465	0.0702401
comp11480_c0_seq1	647.388	-0.00371969	0.242068	-0.0153663	0.98774	0.99463
comp11484_c0_seq1	1341.61	0.0553138	0.206582	0.267757	0.788886	0.909999
comp11486_c0_seq1	623.782	1.37537	0.330518	4.16124	3.17e-05	0.00111516
comp11487_c0_seq1	8305.51	0.162582	0.2154	0.754789	0.450376	0.697772
comp11488_c0_seq1	225.946	0.913548	0.361853	2.52464	0.0115818	0.0787311
comp11489_c0_seq1	588.239	-0.36355	0.343143	-1.05947	0.289385	0.553086
comp1148_c0_seq1	21278.9	0.078018	0.175293	0.445071	0.656268	0.836063
comp11491_c0_seq1	678.774	-0.497739	0.231846	-2.14685	0.0318054	0.150864
comp11492_c0_seq1	2837.63	-0.963318	0.377193	-2.55391	0.010652	0.0741431
comp11493_c0_seq1	51.6831	-0.34661	0.516879	-0.670581	0.502487	0.736658
comp11494_c0_seq1	4876.88	-0.412388	0.190553	-2.16416	0.0304519	0.146897
comp11495_c0_seq1	748.653	0.117653	0.327034	0.359756	0.719029	0.872298
comp11497_c0_seq1	172.556	-0.641929	0.460722	-1.39331	0.163526	0.403013
comp11498_c0_seq1	15.9228	-0.114625	1.40745	-0.0814421	0.93509	0.975503
comp11499_c0_seq1	183.897	0.231759	0.602157	0.384881	0.700326	0.8624
comp1149_c0_seq1	15408.2	-1.46417	0.521386	-2.80822	0.00498163	0.0440656
comp114_c0_seq1	34975.6	-0.912315	0.338193	-2.69761	0.00698383	0.0558403
comp11500_c0_seq1	388.141	-0.159649	0.282644	-0.564839	0.572183	0.784531
comp11501_c0_seq1	5091.11	-0.605765	0.212707	-2.84788	0.00440109	0.0403978
comp11502_c0_seq1	27.8592	-0.149115	0.814977	-0.182969	0.854823	0.940095
comp11503_c0_seq1	1796.54	0.00237553	0.213276	0.0111383	0.991113	0.995804
comp11504_c0_seq1	391.991	0.653872	0.255985	2.55433	0.0106392	0.074116
comp11505_c0_seq1	491.334	-0.207784	0.275313	-0.75472	0.450417	0.697772
comp11507_c0_seq1	2804.79	-0.794132	0.368072	-2.15755	0.030963	0.148281
comp11508_c0_seq1	479.764	-0.0468167	0.297806	-0.157205	0.875083	0.949151
comp1150_c0_seq1	13931.9	0.0326083	0.257948	0.126414	0.899404	0.962034
comp11510_c0_seq1	2396.67	-0.178416	0.186474	-0.956785	0.338676	0.600378
comp11511_c0_seq1	29.8306	1.20103	1.12227	1.07017	0.284541	0.547679
comp11512_c0_seq1	1781.96	-0.338382	0.197815	-1.7106	0.0871552	0.27786
comp11514_c0_seq1	2991.32	-0.372073	0.282	-1.31941	0.187033	0.435113
comp11519_c0_seq1	3127.48	-0.559933	0.372199	-1.50439	0.132481	0.357492
comp1151_c0_seq1	2064.77	0.0877036	0.292591	0.299748	0.764369	0.89898
comp11520_c0_seq1	35.7424	-0.625711	0.662643	-0.944265	0.345034	0.607229
comp11522_c0_seq1	461.845	0.668769	0.334215	2.00102	0.0453905	0.188222
comp11523_c0_seq1	38.8554	-0.0227025	0.710823	-0.0319383	0.974521	0.990545
comp11524_c0_seq1	102.896	0.270319	0.550464	0.491075	0.623374	0.817166
comp11525_c0_seq1	546.698	0.289674	0.241052	1.20171	0.229476	0.487018
comp11527_c0_seq1	429.3	-0.320223	0.314689	-1.01759	0.308874	0.572044
comp11528_c0_seq1	306.995	-0.580065	0.377687	-1.53584	0.124579	0.34595
comp11529_c0_seq1	800.871	0.0525004	0.231815	0.226476	0.820831	0.925723
comp1152_c0_seq1	2.32262	-0.0638083	3.34435	-0.0190794	0.984778	NA
comp1152_c2_seq1	130.753	0.330778	0.376621	0.878276	0.379794	0.637378
comp11530_c0_seq1	1370.92	-0.0512853	0.290393	-0.176607	0.859817	0.942833
comp11531_c0_seq1	126.912	1.41168	0.378601	3.72866	0.000192499	0.00440884
comp11532_c0_seq1	65.7705	-1.49845	0.700919	-2.13783	0.0325304	0.153129
comp11533_c0_seq1	17.9547	-1.17756	1.19417	-0.986087	0.32409	0.587675
comp11534_c0_seq1	1015.61	-0.120035	0.255772	-0.469306	0.638851	0.825927
comp11535_c0_seq1	866.674	0.774373	0.292771	2.64498	0.00816968	0.0621804
comp11539_c0_seq1	46.5474	-2.636	0.950432	-2.77348	0.00554603	0.0476332
comp1153_c0_seq1	26870.4	-0.860219	0.244183	-3.52284	0.000426941	0.00797937
comp11540_c0_seq1	3639.78	1.22718	0.251714	4.87528	1.09e-06	7.5e-05
comp11543_c0_seq1	120.014	-1.41468	0.36131	-3.91542	9.02e-05	0.00251581
comp11544_c0_seq1	1967.73	-0.01241	0.287067	-0.0432303	0.965518	0.98721
comp11546_c0_seq1	3123.22	-0.818884	0.426508	-1.91997	0.0548614	0.211698
comp11547_c0_seq1	1051.94	-0.664931	0.464845	-1.43043	0.152592	0.387054
comp1154_c0_seq1	21820.9	0.422203	0.190877	2.21191	0.0269731	0.136673
comp11550_c0_seq1	69.3063	-0.369753	0.479645	-0.770889	0.440773	0.689342
comp11552_c0_seq1	517.029	-0.298086	0.388964	-0.766359	0.443462	0.691433
comp11553_c0_seq1	185.599	0.87172	0.36774	2.37048	0.0177651	0.104279
comp11554_c0_seq1	48.5024	0.458438	0.512206	0.895028	0.370772	0.630708
comp11556_c0_seq1	0.217227	-1.89041	4.04454	-0.467397	0.640216	NA
comp11557_c0_seq1	187.069	-1.00834	0.375713	-2.68379	0.0072792	0.0573982
comp11558_c0_seq1	4245.5	-0.0524633	0.199035	-0.263588	0.792097	0.911427
comp11559_c0_seq1	557.874	-0.326708	0.250001	-1.30683	0.191271	0.440324
comp1155_c0_seq1	711.625	-0.788029	0.324105	-2.4314	0.0150407	0.0938784
comp11560_c0_seq1	99.7781	0.027686	0.389373	0.0711041	0.943315	0.978379
comp11561_c0_seq1	958.148	-0.130189	0.245518	-0.530262	0.59593	0.80039
comp11562_c0_seq1	70.0785	-0.163073	1.01675	-0.160386	0.872577	0.948022
comp11564_c0_seq1	1087.64	-0.0605458	0.388035	-0.156032	0.876008	0.94938
comp11566_c0_seq1	607.583	-0.585829	0.244054	-2.40041	0.0163769	0.0987563
comp1156_c0_seq1	3059.22	-0.0137663	0.203347	-0.0676984	0.946026	0.97969
comp11570_c1_seq1	31.5937	-1.44698	0.654283	-2.21155	0.0269979	0.13668
comp11571_c0_seq1	253.007	0.340317	0.39037	0.871779	0.383329	0.640972
comp11572_c0_seq1	1671.62	0.0260387	0.260289	0.100038	0.920314	0.970788
comp11573_c0_seq1	2030.86	-0.365438	0.195887	-1.86556	0.0621033	0.227662
comp11574_c0_seq1	215.315	-0.264319	0.295378	-0.894852	0.370866	0.630708
comp11575_c0_seq1	63.4351	1.16733	0.751145	1.55407	0.120167	0.337776
comp11577_c0_seq1	93.3058	-0.75089	0.530608	-1.41515	0.157024	0.393488
comp11578_c0_seq1	97.9015	-0.610297	0.46341	-1.31697	0.187848	0.435356
comp11579_c0_seq1	122.9	-0.178073	0.358301	-0.496993	0.619194	0.813942
comp1157_c0_seq1	16203.1	-0.194883	0.207642	-0.938554	0.34796	0.610102
comp11580_c0_seq1	465.731	0.348797	0.284565	1.22572	0.220304	0.47587
comp11582_c0_seq1	220.165	0.626993	0.418579	1.49791	0.134157	0.360049
comp11583_c0_seq1	3394.47	-1.57321	0.735371	-2.13934	0.0324083	0.152724
comp11585_c0_seq1	155.203	-0.54069	0.419882	-1.28772	0.197844	0.449273
comp11586_c0_seq1	576.949	0.752785	0.236632	3.18124	0.00146645	0.0194574
comp11587_c0_seq1	139.694	-0.738969	0.428363	-1.7251	0.084509	0.272948
comp11589_c0_seq1	21.522	6.71568	1.70118	3.94767	7.89e-05	0.00226407
comp1158_c0_seq1	7239.96	0.106809	0.201686	0.529578	0.596404	0.800767
comp11591_c0_seq1	1073.06	-0.413038	0.26793	-1.54159	0.123174	0.343431
comp11592_c1_seq4	8.68071	-0.297164	1.59081	-0.186801	0.851817	0.939285
comp11593_c0_seq1	555.47	-0.0295602	0.317478	-0.0931095	0.925817	0.97263
comp11594_c0_seq1	525.988	-0.0958128	0.248392	-0.385732	0.699695	0.861944
comp11595_c0_seq1	102.979	-0.22474	0.544141	-0.413018	0.679594	0.849416
comp11598_c0_seq1	153.695	0.528029	0.354597	1.48909	0.136463	0.363644
comp11599_c0_seq1	116.68	0.0987375	0.518774	0.190328	0.849052	0.938515
comp1159_c0_seq1	153.825	-0.527483	0.35768	-1.47473	0.140284	0.368813
comp115_c0_seq1	556.589	1.73153	0.409488	4.22853	2.35e-05	0.00089133
comp11600_c0_seq1	346.418	-0.56522	0.459231	-1.2308	0.218399	0.47398
comp11601_c0_seq1	224.861	-1.03269	0.311836	-3.31163	0.000927534	0.0140009
comp11602_c0_seq1	2101.38	-0.136761	0.178327	-0.766911	0.443134	0.691403
comp11603_c0_seq1	172.38	1.21115	0.414448	2.92232	0.00347435	0.0348466
comp11605_c0_seq1	326.226	-1.45779	0.333079	-4.37671	1.2e-05	0.000523657
comp11608_c0_seq1	73.3121	-0.763876	0.56924	-1.34192	0.179621	0.425453
comp11609_c0_seq1	40.4225	-0.763635	0.791787	-0.964445	0.334823	0.597321
comp11610_c0_seq1	245.544	0.950411	0.523279	1.81626	0.0693303	0.242715
comp11611_c0_seq1	5.37122	-5.17028	2.71553	-1.90397	0.0569146	NA
comp11615_c0_seq3	28.2634	-3.64503	0.968365	-3.76411	0.000167146	0.00396528
comp11616_c0_seq1	1486.54	-0.114444	0.197903	-0.578284	0.563072	0.7779
comp11618_c0_seq1	1413.25	0.265192	0.230948	1.14828	0.250854	0.510932
comp11619_c0_seq1	504.806	0.363143	0.277354	1.30931	0.190428	0.439175
comp1161_c0_seq1	412.875	-0.511088	0.514724	-0.992935	0.320742	0.584087
comp1161_c1_seq1	256.826	0.33855	0.370243	0.914398	0.360508	0.621579
comp11622_c0_seq1	41.9267	-0.558754	0.664731	-0.840572	0.400588	0.655922
comp11624_c0_seq1	1832.3	0.404065	0.247225	1.6344	0.102174	0.304699
comp11625_c0_seq1	26.2837	1.15213	0.890341	1.29403	0.195656	0.446631
comp11626_c0_seq1	474.39	1.19649	0.31705	3.77381	0.000160771	0.00389785
comp11627_c0_seq1	2798.6	-0.173604	0.262273	-0.661921	0.508022	0.740007
comp11628_c0_seq2	6.93631	0.7634	1.93383	0.394761	0.693019	NA
comp11629_c0_seq1	279.505	0.0305044	0.326903	0.0933132	0.925655	0.97263
comp1162_c0_seq1	184.086	1.36311	0.386755	3.52448	0.000424314	0.00793922
comp11630_c0_seq1	86.6938	-0.624598	0.594098	-1.05134	0.293103	0.556721
comp11631_c0_seq1	404.72	-0.490891	0.358066	-1.37095	0.17039	0.412439
comp11633_c0_seq1	100.306	-0.0639355	0.708564	-0.0902325	0.928102	0.973185
comp11634_c0_seq1	186.337	0.446162	0.335492	1.32987	0.18356	0.430901
comp11635_c0_seq1	18.9478	0.647476	1.42437	0.454572	0.649418	0.832266
comp11636_c0_seq1	19.6129	0.313386	1.11262	0.281666	0.7782	0.904486
comp11638_c0_seq1	46.5923	-1.16386	1.05582	-1.10232	0.270322	0.531819
comp11639_c0_seq1	0.325841	-2.47194	3.99937	-0.618082	0.536522	NA
comp1163_c0_seq1	166.351	-1.00222	0.432663	-2.31641	0.020536	0.11469
comp11640_c0_seq1	0	NA	NA	NA	NA	NA
comp11641_c0_seq1	625.995	-0.597694	0.279235	-2.14047	0.0323166	0.152546
comp11642_c0_seq1	1237.19	-0.0709633	0.232328	-0.305445	0.760028	0.896197
comp11644_c0_seq1	362.863	-0.072027	0.371875	-0.193686	0.846422	0.937205
comp11645_c0_seq1	88.3703	-0.303514	0.428662	-0.708049	0.478915	0.72009
comp11646_c0_seq1	1096.29	-0.103286	0.270373	-0.382014	0.702451	0.863343
comp11647_c0_seq1	3952.7	-0.138249	0.380482	-0.363352	0.716342	0.870855
comp11649_c0_seq1	57.2201	-1.03281	0.490424	-2.10595	0.0352091	0.161013
comp1164_c0_seq1	787.821	-1.69166	0.426484	-3.96652	7.29e-05	0.00213781
comp11650_c0_seq1	445.992	0.228786	0.314883	0.726575	0.467486	0.711186
comp11651_c0_seq1	1911.77	0.242572	0.303335	0.799682	0.423895	0.676166
comp11652_c0_seq1	3365.79	0.857745	0.190555	4.5013	6.75e-06	0.000337876
comp11655_c0_seq1	768.848	0.520254	0.274166	1.89759	0.0577503	0.217684
comp11656_c0_seq1	22.0332	-0.164905	0.897512	-0.183735	0.854221	0.939822
comp11657_c0_seq1	148.222	0.915935	0.418998	2.18601	0.0288149	0.141966
comp1165_c0_seq1	7023.66	0.256309	0.20123	1.27371	0.202767	0.455322
comp11660_c0_seq1	13.2689	-1.04099	1.21003	-0.860302	0.389623	0.64634
comp11663_c0_seq1	100.106	0.419519	0.661891	0.633819	0.526199	0.752576
comp11664_c0_seq1	1115.69	0.159342	0.25347	0.62864	0.529585	0.754421
comp11668_c0_seq1	523.568	0.0518044	0.297375	0.174205	0.861704	0.94361
comp11669_c0_seq1	110.051	0.288416	0.51881	0.555918	0.578267	0.788973
comp1166_c0_seq1	6155.94	0.134685	0.207502	0.649075	0.51629	0.745552
comp11671_c0_seq1	84.1596	0.120821	0.76006	0.158962	0.873699	0.948445
comp11672_c0_seq1	334.832	-0.194554	0.397649	-0.489261	0.624657	0.817918
comp11673_c0_seq1	2313.35	-1.17966	0.469548	-2.51233	0.0119936	0.080536
comp11674_c0_seq1	1313.61	-0.499177	0.194991	-2.56	0.0104672	0.0733502
comp11675_c0_seq2	555.817	0.613767	0.333155	1.84229	0.0654332	0.233988
comp11676_c0_seq1	72.813	-0.990508	0.552395	-1.79312	0.0729543	0.250906
comp11678_c0_seq1	1294.31	-0.0173655	0.244596	-0.0709964	0.943401	0.978379
comp11679_c0_seq1	1630.3	-0.253417	0.208969	-1.2127	0.225243	0.482797
comp1167_c0_seq1	4692.46	0.410886	0.190488	2.15702	0.0310045	0.148319
comp11680_c0_seq1	509.428	0.145866	0.423495	0.344434	0.73052	0.878991
comp11681_c0_seq1	30.0122	-0.460183	0.816312	-0.563734	0.572935	0.784866
comp11682_c0_seq1	1849.67	0.707032	0.225591	3.13414	0.00172361	0.0217872
comp11684_c0_seq1	383.168	-0.266834	0.33654	-0.792874	0.427851	0.67887
comp11685_c0_seq1	126.593	0.454673	0.630459	0.721178	0.4708	0.713903
comp11686_c0_seq1	28.6587	1.18774	0.833673	1.42471	0.154242	0.389462
comp11688_c0_seq1	9.50985	-2.41999	1.82386	-1.32685	0.184558	0.432377
comp11689_c0_seq1	124.655	1.42669	0.423794	3.36648	0.000761351	0.0120874
comp1168_c0_seq1	8255.24	-0.93331	0.252628	-3.69441	0.000220398	0.00490534
comp11691_c0_seq1	130.139	0.283124	0.60144	0.470745	0.637823	0.825456
comp11692_c0_seq1	226.26	0.839545	0.358797	2.33989	0.0192896	0.110284
comp11693_c0_seq1	256.652	0.240228	0.475384	0.505336	0.613323	0.809954
comp11695_c0_seq1	438.459	0.465119	0.22496	2.06757	0.0386808	0.170622
comp11696_c0_seq1	855.658	-0.343035	0.224724	-1.52647	0.126893	0.349331
comp11697_c0_seq1	109.598	1.56816	0.54356	2.88499	0.0039143	0.0375968
comp1169_c0_seq1	16309.6	-0.120707	0.227134	-0.531438	0.595116	0.799815
comp116_c0_seq1	15096.3	1.24104	0.381542	3.25269	0.00114319	0.0164323
comp11700_c0_seq1	1853.81	1.51541	0.224332	6.75521	1.43e-11	5.49e-09
comp11702_c0_seq1	198.219	-0.0947147	0.331904	-0.285368	0.775362	0.902518
comp11704_c0_seq1	13.8296	-0.666794	1.28572	-0.518615	0.604029	0.805412
comp11705_c0_seq1	941.281	0.239997	0.263784	0.909826	0.362914	0.623974
comp11706_c0_seq1	58.9689	0.686371	0.805827	0.851759	0.394348	0.650658
comp11707_c0_seq1	27.0457	-0.433448	0.967746	-0.447895	0.654229	0.83516
comp11708_c0_seq1	170.292	2.11351	0.580075	3.64351	0.000268946	0.00573163
comp1170_c0_seq1	460.597	-0.740707	0.353796	-2.09359	0.0362961	0.16453
comp11710_c0_seq1	11.6931	-2.34516	1.53205	-1.53074	0.125834	0.347722
comp11711_c0_seq1	433.629	-0.762962	0.245001	-3.11412	0.00184493	0.0228638
comp11713_c0_seq1	8.27955	-4.52614	3.24042	-1.39678	NA	NA
comp11714_c0_seq1	203.115	-0.478797	0.353532	-1.35432	0.175633	0.420094
comp11715_c0_seq1	196.5	0.559532	0.365841	1.52944	0.126155	0.348109
comp11717_c0_seq1	2473.46	-1.86431	0.795276	-2.34423	0.0190664	0.10944
comp11718_c0_seq1	815.711	-0.711937	0.482063	-1.47685	0.139715	0.368046
comp11719_c0_seq1	1573.91	-0.543952	0.294062	-1.84979	0.0643442	0.232043
comp1171_c0_seq1	229.12	0.44343	0.307254	1.4432	0.148963	0.382017
comp11720_c0_seq1	503.925	0.14735	0.471899	0.312249	0.754851	0.892763
comp11721_c0_seq1	304.62	0.27381	0.416313	0.657703	0.510729	0.742386
comp11722_c0_seq1	635.357	0.982188	0.484618	2.02673	0.0426902	0.181188
comp11723_c0_seq1	70.0306	-0.595924	0.757868	-0.786317	0.431682	0.682212
comp11724_c0_seq1	6132.1	-0.00133998	0.2329	-0.00575344	0.995409	0.998017
comp11725_c0_seq1	456.114	-0.133846	0.475933	-0.281229	0.778535	0.904685
comp11728_c0_seq1	461.767	-0.952309	0.560014	-1.70051	0.0890352	0.281801
comp11729_c0_seq1	3420.75	-0.628535	0.308785	-2.03551	0.0417994	0.178759
comp1172_c0_seq1	17563.9	0.0196406	0.246895	0.0795506	0.936595	0.975635
comp11730_c0_seq1	11.7057	-1.04246	1.65055	-0.631582	0.52766	0.753624
comp11731_c0_seq1	191.957	1.30963	0.51358	2.55	0.0107723	0.0747604
comp11734_c0_seq1	387.515	-0.141887	0.401914	-0.353028	0.724068	0.875054
comp11735_c0_seq1	958.131	0.212623	0.220587	0.9639	0.335096	0.597486
comp11736_c0_seq1	559.782	0.0529439	0.228452	0.231751	0.816731	0.923601
comp11737_c0_seq1	77.8833	2.1446	0.601389	3.56607	0.000362379	0.0070265
comp11738_c0_seq2	647.304	0.441994	0.405545	1.08988	0.275768	0.537482
comp1173_c0_seq1	491.992	0.841342	0.259233	3.2455	0.00117245	0.016665
comp11742_c0_seq1	615.474	-0.257738	0.278053	-0.926936	0.35396	0.615675
comp11743_c0_seq1	81.0678	-0.776849	0.589808	-1.31712	0.187798	0.435356
comp11744_c0_seq1	284.552	0.240733	0.638449	0.377059	0.70613	0.865293
comp11746_c0_seq1	275.687	0.183025	0.32023	0.571544	0.567631	0.781307
comp11747_c0_seq1	846.014	-0.916723	0.316239	-2.89883	0.00374558	0.0365272
comp11748_c0_seq1	99.1482	-0.850587	0.572638	-1.48538	0.137442	0.365079
comp1174_c0_seq1	18790.8	0.106545	0.184702	0.576847	0.564043	0.778767
comp11751_c0_seq1	69.8366	-0.34563	0.489877	-0.705544	0.480472	0.721383
comp11753_c0_seq1	9.94069	-0.614912	1.59871	-0.384629	0.700512	0.862437
comp11754_c0_seq1	3707.23	0.118698	0.21931	0.541233	0.588347	0.795446
comp11755_c0_seq1	104.708	1.50862	0.517658	2.91432	0.00356464	0.035409
comp11756_c0_seq1	1215.38	-1.3692	0.492592	-2.77957	0.00544301	0.0468943
comp11757_c0_seq1	766.447	-0.00481103	0.264677	-0.018177	0.985498	0.994082
comp11758_c0_seq1	28.6763	0.757617	1.02141	0.741735	0.458248	0.704104
comp11759_c0_seq1	1806.92	0.0903983	0.254203	0.355614	0.72213	0.873849
comp1175_c0_seq1	759.772	1.3924	0.458815	3.03478	0.00240708	0.0275078
comp11761_c0_seq1	687.012	0.503355	0.2159	2.33143	0.0197306	0.111846
comp11762_c0_seq1	55.7313	0.549608	0.787908	0.697553	0.485457	0.725054
comp11763_c0_seq1	164.813	-0.176362	0.415482	-0.424476	0.671219	0.844111
comp11764_c0_seq1	2860.92	-0.394523	0.332505	-1.18652	0.235418	0.493267
comp11765_c0_seq1	26.3264	1.22948	0.82812	1.48467	0.137633	0.365234
comp11766_c0_seq1	203.276	-0.234386	0.509134	-0.460362	0.645256	0.829565
comp11768_c0_seq1	798.615	-0.194389	0.327831	-0.592954	0.553212	0.770708
comp1176_c0_seq1	17490.8	-0.178263	0.229682	-0.776127	0.437674	0.687027
comp11770_c0_seq1	257.733	0.450121	0.518056	0.868867	0.38492	0.64217
comp11772_c0_seq1	84.2192	0.478182	0.940404	0.508486	0.611113	0.808579
comp11774_c0_seq1	101.18	0.314289	0.427408	0.735338	0.462134	0.707046
comp11775_c0_seq1	2548.16	-0.968511	0.465379	-2.08112	0.0374226	0.167148
comp11778_c0_seq1	131.098	0.161858	1.38962	0.116476	0.907275	0.965467
comp1177_c0_seq1	17236.4	0.210801	0.232091	0.908266	0.363738	0.624871
comp11780_c0_seq1	10.4917	-1.34371	1.59731	-0.841231	0.400218	0.655641
comp11781_c0_seq1	16.9346	-1.67039	1.63975	-1.01868	0.308353	0.571595
comp11786_c0_seq1	497.042	0.602454	0.292023	2.06304	0.0391088	0.171915
comp11787_c0_seq1	105.498	-0.139054	0.503706	-0.276062	0.7825	0.906764
comp1178_c0_seq1	228.207	-0.427614	0.341748	-1.25125	0.210842	0.465138
comp11790_c0_seq1	1021.62	0.128624	0.305852	0.420543	0.674089	0.846008
comp11791_c0_seq1	167.262	0.938557	0.435963	2.15284	0.0313316	0.14943
comp11792_c0_seq1	749.123	1.55594	0.399934	3.8905	0.000100037	0.00272004
comp11793_c0_seq1	11.0883	1.06036	1.40122	0.756742	0.449205	0.697
comp11794_c1_seq1	1060.46	-0.292741	0.279345	-1.04796	0.294659	0.558395
comp11797_c0_seq1	311.911	0.280201	0.39412	0.710954	0.477113	0.718168
comp11799_c0_seq1	222.811	0.0169073	0.542422	0.0311701	0.975134	0.990545
comp11800_c0_seq1	92.476	0.267573	0.563196	0.475098	0.634717	0.823367
comp11801_c0_seq1	85.3887	-0.702945	0.488479	-1.43905	0.150137	0.383541
comp11802_c0_seq1	509.778	1.46847	0.49764	2.95088	0.00316872	0.0330213
comp11804_c0_seq1	273.057	-2.09382	0.368107	-5.68807	1.28e-08	1.73e-06
comp11805_c0_seq1	4227.51	-0.488124	0.228465	-2.13654	0.0326355	0.153439
comp11809_c0_seq1	25.6045	-0.982925	1.09859	-0.894717	0.370938	0.630708
comp11811_c0_seq1	2219.29	1.1427	0.239248	4.77622	1.79e-06	0.000113761
comp11813_c0_seq1	135.782	0.516841	0.387018	1.33544	0.181731	0.428063
comp11815_c0_seq1	1082.98	-0.402686	0.36905	-1.09114	0.275211	0.536711
comp11817_c0_seq1	3624.36	0.095155	0.184367	0.516117	0.605773	0.805961
comp11818_c0_seq1	19.0646	0.479316	1.23729	0.38739	0.698467	0.861356
comp1181_c0_seq1	37955.7	-0.966199	0.459285	-2.10371	0.0354042	0.161454
comp11820_c0_seq1	10.1366	1.09171	1.74454	0.625785	0.531456	0.755267
comp11821_c0_seq1	1243.31	0.15914	0.310094	0.513199	0.607812	0.807054
comp11822_c0_seq1	50.6283	1.38495	0.644859	2.14768	0.0317392	0.150679
comp11823_c0_seq1	259.406	0.763742	0.370856	2.0594	0.0394559	0.173119
comp11824_c0_seq1	461.476	-0.735179	0.494469	-1.48681	0.137066	0.364489
comp11826_c0_seq1	676.105	-0.614514	0.409976	-1.4989	0.133899	0.359648
comp11827_c0_seq1	464.39	0.539651	0.260285	2.07331	0.0381437	0.169109
comp11828_c0_seq1	150.913	0.199011	0.517658	0.384445	0.700649	0.86253
comp11829_c0_seq1	393.789	-0.184072	0.448632	-0.410296	0.681589	0.850449
comp1182_c0_seq1	9290.45	-0.150627	0.257113	-0.585841	0.557982	0.774492
comp11830_c0_seq1	22.5255	-0.225564	0.762944	-0.295649	0.767498	0.89988
comp11831_c0_seq1	2043.62	-0.156346	0.247039	-0.632881	0.526811	0.752793
comp11833_c0_seq1	153.123	0.951115	0.422257	2.25246	0.0242935	0.128143
comp11834_c0_seq1	84.582	-1.15679	0.537886	-2.15063	0.0315056	0.149961
comp11835_c0_seq1	568.219	0.907899	0.338848	2.67937	0.0073761	0.0579141
comp11836_c0_seq1	50.622	0.57372	0.635638	0.902589	0.366744	0.627797
comp11837_c0_seq1	198.668	-0.96537	0.479216	-2.01448	0.0439596	0.184425
comp11838_c0_seq1	73.1797	0.362348	1.01106	0.358384	0.720056	0.873078
comp11839_c0_seq1	54.7608	0.687685	0.47587	1.44511	0.148427	0.381349
comp1183_c0_seq1	5179.29	-0.108314	0.276103	-0.392295	0.694841	0.859352
comp11840_c0_seq1	197.112	1.76128	0.445434	3.95408	7.68e-05	0.00221641
comp11841_c0_seq1	331.103	0.263307	0.364542	0.722297	0.470112	0.71359
comp11843_c0_seq1	27.1899	0.594224	1.18697	0.500625	0.616635	0.81232
comp11846_c0_seq1	104.541	-0.00919436	0.475475	-0.0193372	0.984572	0.993659
comp11847_c0_seq1	560.486	-0.364622	0.267822	-1.36143	0.173377	0.417103
comp11848_c0_seq1	656.464	-0.849146	0.297692	-2.85243	0.00433866	0.0401138
comp1184_c0_seq1	15240.4	-0.257641	0.196638	-1.31023	0.190117	0.439004
comp11850_c0_seq1	238.838	0.526066	0.319141	1.64838	0.0992749	0.300103
comp11851_c0_seq1	135.04	0.961695	0.41791	2.3012	0.0213802	0.117978
comp11852_c0_seq1	26.6395	1.30714	0.867015	1.50763	0.131649	0.35638
comp11853_c0_seq1	1078.96	-1.15431	0.420847	-2.74284	0.00609112	0.0507258
comp11855_c0_seq1	609.683	-0.642472	0.534321	-1.20241	0.229205	0.486841
comp11856_c0_seq1	551.278	0.0194366	0.322565	0.0602564	0.951951	0.981449
comp11858_c0_seq1	130.021	-0.415599	0.457682	-0.908053	0.36385	0.624999
comp11859_c0_seq1	129.018	-0.187933	0.630559	-0.298042	0.765671	0.899006
comp1185_c0_seq1	6379.19	-0.266655	0.259168	-1.02889	0.303533	0.566844
comp11860_c0_seq1	925.428	-0.953583	0.31642	-3.01366	0.00258117	0.02886
comp11861_c0_seq1	172.664	0.372153	0.446265	0.833928	0.404322	0.659186
comp11862_c0_seq1	2395.61	0.0791514	0.215005	0.368137	0.712771	0.86913
comp11866_c0_seq1	610.988	-0.163788	0.214293	-0.764321	0.444676	0.692539
comp11867_c0_seq1	3957.13	-0.181583	0.217743	-0.83393	0.40432	0.659186
comp11868_c0_seq1	2754.12	0.0646375	0.254911	0.253569	0.799829	0.916755
comp11869_c0_seq1	78.7178	-1.13061	0.549439	-2.05775	0.0396146	0.173677
comp1186_c0_seq1	4471.59	-0.46826	0.290803	-1.61023	0.107347	0.314445
comp11870_c0_seq1	167.583	0.0536714	0.445087	0.120586	0.904019	0.964104
comp11871_c0_seq1	727.208	0.375238	0.29037	1.29227	0.196262	0.447271
comp11872_c0_seq1	490.089	-0.167844	0.283457	-0.592132	0.553762	0.770876
comp11873_c0_seq1	86.3371	0.8055	0.68996	1.16746	0.243025	0.502027
comp11874_c0_seq1	62.9213	-1.74943	0.798336	-2.19135	0.0284264	0.140932
comp11876_c0_seq1	453.633	-0.264313	0.350462	-0.754184	0.450739	0.697811
comp11877_c0_seq1	289.916	0.0462288	0.46975	0.0984114	0.921606	0.971466
comp11879_c0_seq1	128.259	-0.341088	0.572135	-0.596167	0.551064	0.769204
comp1187_c0_seq1	4607.66	0.152778	0.22369	0.68299	0.494613	0.731603
comp11882_c0_seq1	461.794	1.04362	0.347199	3.00584	0.00264851	0.0293749
comp11883_c0_seq1	57.3883	1.24094	0.695575	1.78405	0.0744163	0.254126
comp11884_c0_seq1	136.756	0.949034	0.549606	1.72675	0.0842122	0.272694
comp11885_c0_seq1	412.737	0.800186	0.29219	2.73858	0.00617045	0.051165
comp11886_c0_seq1	48.5989	-0.0925329	0.761056	-0.121585	0.903228	0.963729
comp11888_c0_seq1	167.968	1.58625	0.396985	3.99575	6.45e-05	0.00194871
comp1188_c0_seq1	124.254	-0.378649	0.521254	-0.72642	0.467581	0.711186
comp11890_c0_seq1	530.761	-0.272075	0.243428	-1.11768	0.263703	0.52526
comp11891_c0_seq1	73.8021	-1.50309	0.73704	-2.03936	0.0414138	0.178169
comp11892_c0_seq1	153.399	0.986894	0.468114	2.10823	0.0350108	0.160361
comp11893_c0_seq1	753.154	-0.821487	0.320108	-2.56628	0.0102796	0.0725269
comp11894_c0_seq1	154.766	0.187705	0.317664	0.590892	0.554593	0.771593
comp11895_c0_seq1	410.286	1.10184	0.31099	3.54302	0.000395566	0.00755992
comp11896_c0_seq1	63.6375	-0.219266	0.648868	-0.337921	0.735422	0.882262
comp11898_c0_seq1	572.229	0.402424	0.30769	1.30789	0.190911	0.439801
comp11900_c0_seq1	204.221	0.458903	0.385974	1.18895	0.234461	0.492537
comp11901_c0_seq1	1611.73	0.0106834	0.311126	0.0343379	0.972608	0.989884
comp11903_c0_seq1	1140.06	-0.743569	0.197739	-3.76035	0.000169675	0.00399666
comp11904_c0_seq1	140.134	0.744404	0.467799	1.59129	0.111544	0.321687
comp11905_c0_seq1	138.678	-0.337565	0.45208	-0.746693	0.455249	0.701709
comp11906_c0_seq1	5.63009	1.44298	2.11512	0.682223	0.495098	NA
comp11908_c0_seq1	193.315	0.358005	0.744199	0.481061	0.630473	0.821434
comp11909_c0_seq1	195.501	0.599839	0.520898	1.15155	0.249507	0.509444
comp1190_c0_seq1	27042.3	-0.0927417	0.209161	-0.443398	0.657478	0.836638
comp11910_c0_seq1	65.2074	-0.144389	0.596047	-0.242245	0.80859	0.920559
comp11911_c0_seq1	154.191	0.578557	0.471915	1.22598	0.220207	0.475847
comp11912_c0_seq1	772.072	-0.48172	0.396681	-1.21438	0.224604	0.482014
comp11914_c0_seq1	295.638	-0.230224	0.462257	-0.498044	0.618453	0.813614
comp11915_c0_seq1	11.9098	1.73162	1.33705	1.29511	0.195284	0.446152
comp11918_c0_seq1	118.316	-0.334432	0.553935	-0.603739	0.546017	0.765515
comp11920_c0_seq1	1445.34	-1.02764	0.381065	-2.69676	0.00700182	0.0559004
comp11921_c0_seq1	233.653	-1.72417	0.454051	-3.79731	0.000146272	0.00366988
comp11922_c0_seq1	775.302	0.590831	0.309026	1.91191	0.0558872	0.213727
comp11923_c0_seq1	653.695	-0.409652	0.560245	-0.731203	0.464655	0.708671
comp11924_c0_seq1	355.331	-0.889719	0.296042	-3.00538	0.0026525	0.0293995
comp11926_c0_seq1	867.022	0.551822	0.246784	2.23605	0.0253482	0.131828
comp11926_c1_seq1	1020.53	0.192486	0.205658	0.935952	0.349298	0.611226
comp11927_c0_seq1	2338.21	0.801588	0.321145	2.49603	0.0125592	0.0832873
comp11928_c0_seq1	3037.71	1.01574	0.185985	5.46141	4.72e-08	5.15e-06
comp1192_c0_seq1	48956.5	0.143699	0.174512	0.823432	0.410262	0.663626
comp11930_c0_seq1	1083.11	-0.848133	0.392242	-2.16227	0.0305976	0.147329
comp11931_c0_seq1	576.185	-1.47151	0.516292	-2.85014	0.00436996	0.0402337
comp11933_c0_seq1	140.966	-0.841916	0.434432	-1.93797	0.0526271	0.205628
comp11935_c0_seq1	3274.71	0.49203	0.189843	2.59177	0.00954828	0.0692553
comp11936_c0_seq1	181.129	-0.47648	0.399169	-1.19368	0.232603	0.490347
comp11937_c0_seq1	1460.14	-0.35339	0.252754	-1.39816	0.162065	0.401141
comp11939_c0_seq1	1487.69	-0.490294	0.249122	-1.96809	0.0490576	0.197001
comp1193_c0_seq1	637.229	0.795119	0.53118	1.49689	0.134421	0.360351
comp11941_c0_seq1	843.242	1.45677	0.272042	5.35493	8.56e-08	8.34e-06
comp11942_c0_seq1	112.436	0.911282	0.616026	1.47929	0.139063	0.367082
comp11943_c0_seq1	1661.1	0.179709	0.322393	0.557422	0.577239	0.788323
comp11944_c0_seq1	401.135	0.399257	0.239607	1.6663	0.0956538	0.294138
comp11945_c0_seq2	83.3965	-0.173272	0.42159	-0.410996	0.681076	0.85033
comp11946_c0_seq1	37.4138	0.429428	0.820971	0.523073	0.600924	0.803971
comp11947_c0_seq1	29.159	1.39771	0.664017	2.10494	0.0352968	0.161147
comp11948_c0_seq1	339.538	-0.686208	0.425921	-1.61112	0.107154	0.313991
comp1194_c0_seq1	41085	-0.493566	0.202556	-2.43669	0.0148225	0.0932548
comp11953_c0_seq1	32.9182	-0.777627	0.820474	-0.947778	0.343242	0.605443
comp11955_c0_seq1	183.62	1.28365	0.427465	3.00293	0.00267395	0.029593
comp11956_c0_seq1	413.239	-0.471532	0.413396	-1.14063	0.254023	0.515236
comp11958_c0_seq1	48.2801	1.01786	0.645241	1.57749	0.114683	0.327645
comp11959_c0_seq1	1437.11	0.407579	0.237398	1.71686	0.0860049	0.275465
comp1195_c0_seq1	2924.24	0.413275	0.251008	1.64646	0.0996687	0.300654
comp11960_c0_seq1	35.5024	-0.419524	0.802043	-0.52307	0.600926	0.803971
comp11961_c0_seq1	337.105	0.153722	0.443876	0.346317	0.729104	0.878309
comp11962_c0_seq1	341.64	0.100701	0.289287	0.348101	0.727765	0.877525
comp11963_c0_seq1	104.341	0.774618	0.427792	1.81073	0.070182	0.244817
comp11964_c0_seq1	181.235	0.160239	0.500487	0.320166	0.748842	0.889532
comp11967_c0_seq1	231.501	-0.67857	0.315446	-2.15115	0.0314646	0.149895
comp11968_c0_seq1	60.4718	-1.67182	0.591273	-2.82749	0.00469151	0.0422493
comp1196_c0_seq1	1427.8	1.32562	0.287669	4.60813	4.06e-06	0.000221313
comp11970_c0_seq1	93.901	0.660324	0.561301	1.17642	0.239428	0.497889
comp11972_c0_seq1	73.5356	0.352734	0.589386	0.598478	0.549521	0.76848
comp11973_c0_seq1	1677.76	-0.327237	0.184087	-1.77763	0.0754649	0.256123
comp11974_c0_seq1	42.7857	0.508674	0.812502	0.626059	0.531277	0.755148
comp11975_c0_seq1	163.724	-1.13556	0.58783	-1.93179	0.0533858	0.207808
comp11976_c0_seq1	432.714	0.251801	0.338719	0.743391	0.457245	0.703411
comp1197_c0_seq1	18778.6	-0.561712	0.189903	-2.95788	0.0030976	0.0325671
comp11981_c0_seq1	229.114	-0.422835	0.371167	-1.13921	0.254617	0.515519
comp11982_c0_seq1	1915.99	0.335705	0.230391	1.45711	0.145085	0.375973
comp11983_c0_seq1	1080.83	-0.410712	0.365605	-1.12337	0.261279	0.523047
comp11984_c0_seq1	44.6477	1.52062	0.880815	1.72638	0.0842787	0.27275
comp11988_c0_seq1	153.827	0.889441	0.44587	1.99484	0.0460602	0.189686
comp1198_c0_seq1	6060.88	-0.276197	0.27145	-1.01749	0.308921	0.572067
comp11990_c0_seq1	951.514	0.133938	0.271409	0.49349	0.621667	0.815768
comp11991_c0_seq1	82.3609	-2.0557	0.483179	-4.25454	2.09e-05	0.000812356
comp11992_c0_seq1	491.55	0.436528	0.237822	1.83553	0.0664279	0.236351
comp11993_c0_seq1	129.309	0.320125	0.616657	0.519129	0.603671	0.805412
comp11994_c0_seq1	327.691	0.107701	0.385293	0.279531	0.779838	0.905089
comp11995_c0_seq1	540.42	-0.49325	0.460923	-1.07013	0.284559	0.547679
comp11997_c0_seq1	49.659	-0.525758	0.560901	-0.937345	0.348581	0.610532
comp11998_c0_seq1	21.2563	2.35082	1.34068	1.75345	0.0795252	0.264482
comp11999_c0_seq1	18.728	-1.42795	1.70252	-0.838727	0.401622	0.656706
comp1199_c0_seq1	654.911	0.206415	0.240861	0.856988	0.391452	0.647686
comp11_c0_seq1	7630.79	-0.68773	0.316513	-2.17283	0.0297929	0.14493
comp12000_c0_seq1	997.78	-0.97758	0.300534	-3.25281	0.00114271	0.0164323
comp12001_c0_seq1	147.21	-0.984076	0.432914	-2.27315	0.0230174	0.123282
comp12002_c0_seq1	199.4	-0.533659	0.650379	-0.820535	0.411911	0.665058
comp12003_c0_seq1	15.4421	-0.728667	1.17141	-0.622044	0.533913	0.75733
comp12004_c0_seq1	231.423	-0.400516	0.393564	-1.01766	0.308838	0.572044
comp12006_c0_seq1	215.307	0.493123	0.355897	1.38558	0.165876	0.406216
comp1200_c0_seq1	268.27	0.74617	0.339345	2.19885	0.0278883	0.13922
comp12010_c0_seq1	45.7445	0.926524	0.572151	1.61937	0.105368	0.31023
comp12011_c0_seq1	121.529	0.972326	0.446812	2.17614	0.0295447	0.144146
comp12013_c0_seq1	2936.81	-0.386396	0.304977	-1.26696	0.205168	0.458385
comp12014_c0_seq1	7.66667	-1.2492	1.88606	-0.66233	0.50776	0.740007
comp12016_c0_seq1	523.086	-0.078187	0.303821	-0.257345	0.796912	0.914867
comp12017_c0_seq1	60.158	0.870302	0.721892	1.20559	0.227977	0.485559
comp12018_c0_seq1	60.7968	-0.207396	0.753699	-0.275171	0.783185	0.907029
comp12019_c0_seq1	481.9	-0.153917	0.221105	-0.696126	0.48635	0.72553
comp1201_c0_seq1	2851.44	0.054923	0.269204	0.20402	0.838338	0.933372
comp12021_c0_seq1	299.244	-1.36319	0.517739	-2.63298	0.00846399	0.0638229
comp12023_c0_seq1	764.592	0.0821076	0.316608	0.259335	0.795377	0.913664
comp12024_c0_seq1	3684.34	0.0330744	0.171786	0.192533	0.847325	0.93764
comp12026_c0_seq1	432.76	0.429185	0.219673	1.95374	0.0507315	0.200828
comp12027_c0_seq1	719.386	0.947053	0.255495	3.70673	0.000209949	0.00472356
comp12029_c0_seq1	1528.58	-1.23534	0.213446	-5.7876	7.14e-09	1.01e-06
comp1202_c0_seq1	5544.83	2.07229	0.467173	4.43581	9.17e-06	0.000425366
comp12031_c0_seq1	682.159	-1.19494	0.309062	-3.86634	0.00011048	0.00292565
comp12032_c0_seq1	375.934	-0.685409	0.34155	-2.00676	0.0447752	0.186524
comp12033_c0_seq1	257.933	-0.259788	0.28943	-0.897586	0.369406	0.629904
comp12035_c0_seq1	26.8869	-0.420427	0.8689	-0.483861	0.628485	0.820423
comp12036_c0_seq1	168.439	0.553507	0.385764	1.43483	0.151335	0.385413
comp12037_c0_seq1	80.7318	-0.75952	0.592218	-1.2825	0.199667	0.45137
comp12038_c0_seq1	90.9144	-0.642611	0.457089	-1.40588	0.159761	0.397697
comp1203_c0_seq1	10590.8	-0.223166	0.179113	-1.24595	0.212781	0.467053
comp12042_c0_seq1	1656.77	-0.801588	0.364647	-2.19826	0.0279306	0.139248
comp12043_c0_seq1	208.811	-0.745145	0.42737	-1.74356	0.0812361	0.267168
comp12046_c0_seq1	508.103	-0.30515	0.510962	-0.597206	0.55037	0.768883
comp12047_c0_seq1	11.446	-0.393514	1.58527	-0.248232	0.803955	0.918239
comp12048_c0_seq1	115.122	-0.228471	0.382879	-0.596719	0.550695	0.769078
comp12049_c0_seq1	52.3869	1.50818	0.595595	2.53222	0.0113342	0.0774591
comp1204_c0_seq1	26470.9	0.0213913	0.281151	0.0760848	0.939352	0.976892
comp12050_c0_seq1	41.0028	1.04796	0.590199	1.7756	0.0757995	0.256837
comp12051_c0_seq1	29.293	-0.796675	0.655577	-1.21523	0.224279	0.481695
comp12051_c1_seq1	0.208429	1.71902	4.0408	0.425417	0.670533	NA
comp12052_c0_seq1	1654.69	-0.339451	0.225103	-1.50799	0.131558	0.356251
comp12053_c0_seq1	459.953	0.24291	0.264545	0.918218	0.358505	0.619739
comp12054_c0_seq1	63.3192	-1.88658	0.545073	-3.46115	0.000537872	0.00941503
comp12055_c0_seq1	302.189	-0.126496	0.463933	-0.272661	0.785114	0.907807
comp12056_c0_seq1	445.781	-0.267325	0.347788	-0.768642	0.442106	0.69071
comp12057_c0_seq1	221.599	-0.205518	0.335389	-0.612775	0.540025	0.76098
comp12058_c0_seq1	50.9887	2.46908	0.808531	3.05379	0.00225972	0.0262957
comp12059_c0_seq1	866.062	-0.847881	0.464081	-1.82701	0.0676982	0.23945
comp1205_c0_seq1	708.376	-0.301214	0.362351	-0.831278	0.405817	0.660369
comp12060_c0_seq1	592.188	1.42413	0.262505	5.42516	5.79e-08	6.07e-06
comp12061_c0_seq1	573.569	-0.437599	0.311778	-1.40356	0.16045	0.398823
comp12062_c0_seq1	22.0569	0.281195	1.00038	0.281087	0.778644	0.904748
comp12063_c0_seq1	165.851	-0.241039	0.589224	-0.409079	0.682482	0.850995
comp12065_c0_seq2	22.2734	-0.489646	1.20981	-0.404731	0.685675	0.853434
comp12066_c0_seq1	43.5869	0.59196	0.692407	0.85493	0.39259	0.648694
comp12067_c0_seq1	157.189	0.25101	0.404758	0.620148	0.535161	0.757797
comp12068_c0_seq1	1224.33	-0.345288	0.401061	-0.860936	0.389273	0.646142
comp12069_c0_seq1	1021.11	0.306828	0.217517	1.41059	0.158365	0.395352
comp1206_c0_seq1	10531.7	0.480394	0.220545	2.17821	0.0293903	0.143592
comp12071_c0_seq1	18.6406	-1.50457	0.903341	-1.66556	0.0958017	0.294428
comp12072_c0_seq1	1055.15	-0.330426	0.223908	-1.47572	0.140018	0.368493
comp12073_c0_seq1	162.071	-0.655339	0.44191	-1.48297	0.138083	0.3659
comp12075_c0_seq1	11.2422	-0.412128	1.58716	-0.259664	0.795123	0.913546
comp12076_c0_seq1	865.452	-0.76577	0.263973	-2.90094	0.00372041	0.0363442
comp1207_c0_seq1	2641.97	0.224351	0.280657	0.799379	0.424071	0.676251
comp12080_c0_seq1	8.10319	-0.748341	2.05421	-0.364297	0.715636	0.870461
comp12083_c0_seq1	633.752	0.521782	0.273725	1.90623	0.0566206	0.215734
comp12085_c0_seq1	627.257	-0.884274	0.389079	-2.27274	0.0230421	0.123282
comp12088_c0_seq1	25.615	1.10423	0.774124	1.42642	0.153747	0.388766
comp12089_c0_seq1	2913.39	0.0429513	0.204857	0.209665	0.833929	0.931344
[truncated: 20,945 more rows]

## Sheet: ints9 RNAi
Transcript ID	baseMean	log2FoldChange	lfcSE	stat	pvalue	padj
comp10001_c0_seq1	283.559	-0.678679	0.394408	-1.72075	0.0852955	0.454577
comp10002_c0_seq1	424.857	-0.788879	0.427588	-1.84495	0.0650444	0.402052
comp100037_c0_seq1	10.2431	3.52152	1.83882	1.9151	0.0554797	0.370479
comp10003_c0_seq1	1466.66	-0.935075	0.18849	-4.96087	7.02e-07	0.000117464
comp100044_c0_seq1	0.868443	-3.86338	3.94206	-0.980041	0.327066	NA
comp100048_c0_seq1	8.60736	0.872611	1.93724	0.450439	0.652394	0.925044
comp10004_c0_seq1	2287.25	-0.138676	0.378493	-0.36639	0.714074	0.943476
comp100062_c0_seq1	1.44112	4.50251	3.92664	1.14666	0.251523	NA
comp10006_c0_seq1	840.373	0.270941	0.262453	1.03234	0.301911	0.757031
comp10007_c0_seq1	2890.29	0.0765066	0.254935	0.300102	0.7641	0.95493
comp100081_c0_seq1	0	NA	NA	NA	NA	NA
comp100086_c0_seq1	0	NA	NA	NA	NA	NA
comp1000_c0_seq1	37196.4	-0.319928	0.195164	-1.63928	0.101155	0.490584
comp10010_c0_seq1	1028.01	-0.0875888	0.189845	-0.461371	0.644533	0.924506
comp10011_c0_seq1	463.782	-0.206986	0.473927	-0.436747	0.662295	0.929005
comp100129_c0_seq1	15.0593	0.617825	1.1613	0.532013	0.594717	0.912121
comp100131_c0_seq1	4.64572	5.56685	2.41901	2.30129	0.0213751	0.230854
comp10013_c0_seq1	191.51	-0.0217329	0.42875	-0.050689	0.959573	0.992267
comp100143_c0_seq1	5.86973	-5.08997	2.17069	-2.34486	0.0190343	0.215625
comp100149_c0_seq1	4.08639	-2.86684	2.78529	-1.02928	0.303349	NA
comp10014_c0_seq1	265.491	0.420066	0.452841	0.927623	0.353603	0.791261
comp10015_c0_seq1	519.827	1.06694	0.452576	2.35749	0.0183987	0.211347
comp10016_c0_seq1	1540.2	0.16226	0.538057	0.301566	0.762983	0.954761
comp10017_c0_seq1	675.576	0.1966	0.329685	0.596326	0.550957	0.897202
comp100188_c0_seq1	0	NA	NA	NA	NA	NA
comp10018_c0_seq1	2105.32	-0.133082	0.277866	-0.478944	0.631978	0.921031
comp100192_c0_seq1	0	NA	NA	NA	NA	NA
comp10019_c0_seq1	3837.79	-0.641476	0.292706	-2.19154	0.0284131	0.264826
comp1001_c0_seq1	34946	-0.0659954	0.180759	-0.365101	0.715036	0.943762
comp10020_c0_seq1	1206.46	-0.301444	0.231551	-1.30185	0.192968	0.642674
comp100219_c0_seq1	0.633555	-1.87984	4.04454	-0.464785	0.642085	NA
comp10021_c0_seq1	1217.82	0.154251	0.390408	0.395102	0.692767	0.937036
comp100225_c0_seq1	0	NA	NA	NA	NA	NA
comp100226_c0_seq1	3.06336	1.00244	3.24574	0.308846	0.757439	NA
comp10022_c0_seq1	385.592	0.129989	0.261649	0.496808	0.619325	0.918389
comp100246_c0_seq1	31.0292	-2.59412	0.868368	-2.98735	0.00281411	0.0669074
comp10024_c0_seq1	76.9778	0.951839	0.704722	1.35066	0.176805	0.62093
comp10025_c0_seq1	58.2085	0.0886116	0.777482	0.113973	0.90926	0.984057
comp100263_c0_seq1	9.95664	1.94712	1.68396	1.15627	0.247569	0.710616
comp100265_c0_seq1	2.95703	4.7085	3.04276	1.54744	0.121757	NA
comp100266_c0_seq1	0	NA	NA	NA	NA	NA
comp10026_c0_seq1	528.792	0.077907	0.405103	0.192314	0.847496	0.973691
comp100278_c0_seq1	0	NA	NA	NA	NA	NA
comp10027_c0_seq1	2213.66	0.218756	0.26771	0.817137	0.41385	0.834488
comp10028_c0_seq1	1197.41	0.413852	0.301331	1.37341	0.169625	0.610238
comp1002_c0_seq1	4614.35	-0.718611	0.241796	-2.97197	0.00295891	0.0690782
comp100300_c0_seq1	5.90072	-0.0934679	2.3712	-0.0394179	0.968557	0.993776
comp10030_c0_seq1	1262.58	0.345143	0.196948	1.75246	0.0796944	0.440471
comp100316_c0_seq1	0	NA	NA	NA	NA	NA
comp100318_c0_seq1	6.65636	-1.97033	2.70076	-0.729546	0.465668	0.860898
comp100327_c0_seq1	3.86972	-5.81349	3.30204	-1.76057	0.0783104	NA
comp10032_c0_seq1	961.431	-0.0525526	0.263794	-0.199218	0.842092	0.973573
comp10033_c0_seq1	2933.52	-0.196782	0.224222	-0.877621	0.38015	0.810229
comp10034_c0_seq1	5187.58	-0.207204	0.200104	-1.03548	0.300444	0.756382
comp10035_c0_seq1	391.908	0.619555	0.316012	1.96054	0.0499326	0.352467
comp100364_c0_seq1	4.45677	4.83758	2.48069	1.9501	0.0511647	0.35703
comp100368_c0_seq1	2.42638	-3.37243	3.11418	-1.08293	0.278842	NA
comp100370_c0_seq1	0	NA	NA	NA	NA	NA
comp100376_c0_seq1	0.432178	2.76573	3.97266	0.696192	0.486309	NA
comp10037_c0_seq1	2662.54	0.191438	0.205035	0.933686	0.350466	0.789646
comp100387_c0_seq1	125.689	5.16963	0.677838	7.62664	2.41e-14	2.52e-11
comp10038_c0_seq1	66.2646	0.411147	0.950301	0.432649	0.66527	0.929838
comp10039_c0_seq1	312.499	-0.326787	0.393496	-0.830471	0.406273	0.828456
comp1003_c0_seq1	399.006	-0.121399	0.389622	-0.311581	0.755359	0.953147
comp10040_c0_seq1	111.264	-0.340686	0.421141	-0.80896	0.418538	0.837735
comp10041_c0_seq1	537.75	-0.0675945	0.205991	-0.328143	0.742803	0.950073
comp10042_c0_seq1	1055.42	1.28672	0.389104	3.30688	0.000943398	0.0313434
comp10043_c0_seq1	1.60549	1.93887	3.88449	0.499133	0.617686	NA
comp10044_c0_seq1	25.2961	2.36526	1.00797	2.34656	0.0189478	0.215423
comp100457_c0_seq1	1.9622	4.50248	3.92664	1.14665	0.251525	NA
comp100458_c0_seq1	0	NA	NA	NA	NA	NA
comp10045_c0_seq1	694.624	0.834221	0.251284	3.31983	0.000900728	0.0302645
comp10046_c0_seq1	103.121	-0.0629812	0.3885	-0.162114	0.871216	0.976499
comp10047_c0_seq1	458.301	0.40093	0.334184	1.19973	0.230246	0.691447
comp100481_c0_seq1	0	NA	NA	NA	NA	NA
comp100485_c0_seq1	8.10273	-0.197261	2.07382	-0.0951195	0.92422	0.987607
comp10048_c0_seq1	204.294	0.066925	0.307597	0.217573	0.827761	0.968819
comp10049_c0_seq1	487.645	-0.260645	0.248166	-1.05029	0.293586	0.752481
comp1004_c0_seq1	15491.4	-0.432653	0.21517	-2.01075	0.0443515	0.333676
comp10050_c0_seq1	649.375	0.286513	0.419947	0.682261	0.495074	0.876327
comp10051_c0_seq1	21.5395	1.01426	1.25056	0.811041	0.417342	0.836518
comp10053_c0_seq1	4258.36	-0.0271266	0.223759	-0.121232	0.903508	0.982672
comp10054_c0_seq1	691.984	0.0140137	0.282571	0.0495936	0.960446	0.992267
comp100558_c0_seq1	14.0102	7.57218	1.54902	4.88837	1.02e-06	0.000157446
comp10055_c0_seq1	93.7753	0.145938	0.540269	0.270121	0.787067	0.958567
comp10056_c0_seq1	1820.42	0.135763	0.304393	0.446012	0.655588	0.926039
comp100573_c0_seq1	8.13162	3.06756	1.66687	1.84031	0.0657233	0.404423
comp100575_c0_seq1	0.325841	-2.46135	3.99937	-0.615435	0.538267	NA
comp10058_c0_seq1	138.435	0.257832	0.402097	0.641218	0.521381	0.887474
comp10059_c0_seq1	263.268	-0.835018	0.344282	-2.42539	0.0152919	0.189523
comp1005_c0_seq1	204.964	-0.313779	0.467456	-0.671249	0.502062	0.879827
comp10060_c0_seq1	2923.97	0.09472	0.338378	0.279924	0.779536	0.956765
comp100615_c0_seq1	0.416858	-0.0949311	4.08046	-0.0232648	0.981439	NA
comp10061_c0_seq1	164.902	0.432604	0.406876	1.06323	0.287677	0.748704
comp10062_c0_seq1	479.843	-0.503656	0.353346	-1.42539	0.154045	0.584787
comp100647_c0_seq1	6.66652	6.52087	2.37407	2.7467	0.00601978	0.106906
comp10064_c0_seq1	4209.23	0.0207858	0.174127	0.119371	0.904981	0.982672
comp10065_c0_seq1	4099.14	-0.28762	0.208152	-1.38178	0.167039	0.607187
comp10066_c0_seq1	149.943	-0.0292856	0.457354	-0.0640327	0.948944	0.990968
comp10067_c0_seq1	442.917	0.142456	0.393209	0.362292	0.717134	0.944127
comp10068_c0_seq1	943.332	0.0215409	0.251507	0.0856472	0.931747	0.988403
comp100699_c0_seq1	9.84995	-0.845034	1.77601	-0.475805	0.634213	0.921555
comp1006_c0_seq1	15193.9	-0.137063	0.188555	-0.726913	0.467279	0.861218
comp10070_c0_seq1	352.57	0.115212	0.454374	0.253563	0.799833	0.961512
comp10072_c0_seq1	84.1536	0.669533	0.583296	1.14785	0.251032	0.713777
comp10073_c0_seq1	1055.51	0.134237	0.312868	0.429052	0.667885	0.930326
comp10074_c0_seq1	791.6	0.0174333	0.292385	0.0596244	0.952455	0.991056
comp10075_c0_seq1	461.858	0.763455	0.291454	2.61947	0.00880674	0.136374
comp10076_c0_seq1	471.295	0.396528	0.44114	0.898872	0.368721	0.801243
comp100786_c0_seq1	11.9658	4.74135	1.88254	2.51859	0.0117826	0.161279
comp10078_c0_seq1	2210.57	-0.290108	0.283114	-1.0247	0.305503	0.760044
comp100790_c0_seq1	0.997702	3.97162	3.93545	1.00919	0.312883	NA
comp100792_c0_seq1	1.0447	3.52857	3.94572	0.894278	0.371173	NA
comp10079_c0_seq1	274.528	-0.0842707	0.410339	-0.205369	0.837284	0.972114
comp1007_c0_seq1	24024.1	-0.270923	0.239835	-1.12963	0.258634	0.721566
comp100811_c0_seq1	0.332567	2.38436	3.99239	0.597228	0.550355	NA
comp10081_c0_seq1	174.901	1.57262	0.578358	2.71911	0.00654588	0.113106
comp10082_c0_seq1	3085.79	0.356717	0.254173	1.40344	0.160485	0.598017
comp10083_c0_seq1	327.952	0.138237	0.27554	0.501693	0.615883	0.917855
comp10084_c0_seq1	210.385	2.13844	0.408928	5.22938	1.7e-07	3.52e-05
comp100866_c0_seq1	0	NA	NA	NA	NA	NA
comp10086_c0_seq1	469.475	-0.270409	1.04271	-0.259332	0.795379	0.96106
comp10087_c0_seq1	2235.7	-0.412685	0.259555	-1.58997	0.111841	0.508646
comp10088_c0_seq1	1236.49	0.271216	0.264537	1.02525	0.305247	0.759726
comp10089_c0_seq1	66.7444	-0.201217	0.783767	-0.256731	0.797386	0.961275
comp10090_c0_seq1	559.011	0.0374237	0.244732	0.152917	0.878464	0.978298
comp100927_c0_seq1	0.416858	-0.0949311	4.08046	-0.0232648	0.981439	NA
comp100929_c0_seq1	0.554279	3.12268	3.9583	0.788893	0.430175	NA
comp10092_c0_seq1	1140.21	0.224618	0.261471	0.859055	0.39031	0.815325
comp100930_c0_seq1	4.96215	2.55017	2.40328	1.06112	0.288634	0.749052
comp10093_c0_seq1	878.809	-0.0589908	0.305391	-0.193165	0.84683	0.973636
comp100945_c0_seq1	0.332567	2.38436	3.99239	0.597228	0.550355	NA
comp10094_c0_seq1	206.453	-0.164259	0.425097	-0.386403	0.699198	0.938585
comp100951_c0_seq1	2.81345	4.77261	3.05247	1.56353	0.117929	NA
comp10095_c0_seq1	1064.51	-0.8362	0.210837	-3.9661	7.31e-05	0.0048728
comp100966_c0_seq1	0	NA	NA	NA	NA	NA
comp100967_c0_seq1	5.41297	3.98352	2.12317	1.87621	0.0606261	0.385996
comp10096_c0_seq1	2132.58	-0.350094	0.252059	-1.38894	0.164852	0.603707
comp10097_c0_seq1	6132.87	-0.426154	0.205454	-2.07421	0.0380603	0.309629
comp100981_c0_seq1	0	NA	NA	NA	NA	NA
comp100999_c0_seq1	0.325841	-2.46135	3.99937	-0.615435	0.538267	NA
comp10099_c0_seq1	71.9521	-0.592752	0.508269	-1.16622	0.243527	0.705963
comp1009_c0_seq1	3762.82	-0.0415305	0.281317	-0.147629	0.882636	0.979278
comp1009_c1_seq1	11.2929	1.02376	1.47557	0.693803	0.487806	0.873195
comp100_c0_seq1	1188.03	-0.393151	0.329777	-1.19217	0.233193	0.694779
comp10100_c0_seq1	560.568	-0.279873	0.48192	-0.580746	0.561412	0.900849
comp10101_c0_seq1	646.627	0.017424	1.08367	0.0160787	0.987172	0.99772
comp10102_c0_seq1	1300.52	-0.0701833	0.23771	-0.295248	0.767805	0.955265
comp10103_c0_seq1	301.528	-0.0836667	0.556726	-0.150283	0.880541	0.979185
comp10104_c0_seq1	36.3373	0.391987	0.664335	0.590044	0.555161	0.898755
comp10105_c0_seq1	2958.41	0.849472	0.210441	4.03662	5.42e-05	0.00381686
comp101075_c0_seq1	0	NA	NA	NA	NA	NA
comp101079_c0_seq1	0.434455	-2.87454	3.97651	-0.722879	0.469754	NA
comp101083_c0_seq1	0.434455	-2.87454	3.97651	-0.722879	0.469754	NA
comp10108_c0_seq1	3006.8	-0.0771471	0.3822	-0.20185	0.840034	0.972838
comp10109_c0_seq1	464.651	0.789507	0.37663	2.09624	0.0360608	0.300501
comp1010_c0_seq1	556.953	-0.827195	0.286906	-2.88316	0.00393707	0.0817149
comp101106_c0_seq1	13.4125	-2.95487	1.65352	-1.78702	0.073935	0.422269
comp10110_c0_seq1	1815.55	0.141628	0.243582	0.581437	0.560946	0.900507
comp10111_c0_seq1	34.5568	0.567865	1.21738	0.466464	0.640883	0.923635
comp101120_c0_seq1	0	NA	NA	NA	NA	NA
comp101129_c0_seq1	0	NA	NA	NA	NA	NA
comp10112_c0_seq1	3315.14	-0.23494	0.199183	-1.17952	0.238191	0.700541
comp101139_c0_seq1	0.208429	-0.0949228	4.08046	-0.0232628	0.981441	NA
comp10113_c0_seq1	4899.46	-0.0201946	0.196481	-0.102781	0.918136	0.985617
comp10115_c0_seq1	1652.06	0.017834	0.297617	0.0599226	0.952217	0.991056
comp10116_c0_seq1	179.846	0.509829	0.441785	1.15402	0.248492	0.710822
comp101179_c0_seq1	2.50608	0.592147	3.22975	0.183342	0.85453	NA
comp10117_c0_seq1	542.268	-0.0204158	0.338089	-0.0603859	0.951848	0.991056
comp101183_c0_seq1	1.53408	-4.04116	3.93798	-1.0262	0.304797	NA
comp101185_c0_seq1	0	NA	NA	NA	NA	NA
comp10119_c0_seq1	5494.19	-0.147783	0.200656	-0.736501	0.461426	0.859229
comp1011_c0_seq1	5623.94	-0.218001	0.333239	-0.654188	0.512991	0.884355
comp101200_c0_seq1	0	NA	NA	NA	NA	NA
comp10120_c0_seq1	316.374	0.0649903	0.368434	0.176396	0.859983	0.975388
comp10121_c0_seq1	658.779	-0.297523	0.285739	-1.04124	0.297764	0.754924
comp10122_c0_seq1	760.462	0.082769	0.202573	0.408589	0.682841	0.934318
comp101239_c0_seq1	1.37777	3.35072	3.95081	0.84811	0.396377	NA
comp10123_c0_seq1	796.08	0.0400951	0.319822	0.125367	0.900233	0.982072
comp10124_c0_seq1	419.762	-0.359951	0.264051	-1.36319	0.172824	0.615036
comp101254_c0_seq1	4.37948	0.686847	2.03021	0.338313	0.735128	0.948379
comp101269_c0_seq1	1.25541	4.30545	3.92954	1.09566	0.273226	NA
comp10127_c0_seq1	346.627	0.0331652	0.362813	0.0914114	0.927166	0.987701
comp101280_c0_seq1	5.78547	1.56076	2.27657	0.685573	0.492982	0.875408
comp10128_c0_seq1	1361.63	0.272443	0.293432	0.928471	0.353163	0.790981
comp10129_c0_seq1	811.049	0.214478	0.243091	0.882295	0.377617	0.808149
comp1012_c0_seq1	13635.2	-0.349914	0.270075	-1.29562	0.195108	0.645215
comp101304_c0_seq1	1.42648	-4.22871	3.63427	-1.16356	0.244601	NA
comp10130_c0_seq1	11.2147	0.219326	1.07535	0.203958	0.838387	0.972511
comp101317_c0_seq1	0	NA	NA	NA	NA	NA
comp10132_c0_seq1	227.716	0.0202222	0.404673	0.0499718	0.960145	0.992267
comp10133_c0_seq1	4440.16	-0.26675	0.18668	-1.42892	0.153029	0.582792
comp10134_c0_seq1	1184.85	0.0368002	0.202253	0.181951	0.855621	0.974382
comp101351_c0_seq1	1.42103	0.0234203	3.81841	0.00613352	0.995106	NA
comp10135_c0_seq1	230.379	-0.157055	0.332489	-0.472362	0.636668	0.922147
comp10136_c0_seq1	111.676	0.786258	0.529201	1.48575	0.137346	0.554869
comp10138_c0_seq3	56.7569	-0.29385	0.649039	-0.452747	0.650731	0.924728
comp1013_c0_seq1	3994.7	0.33643	0.289965	1.16024	0.245949	0.708716
comp101404_c0_seq1	0.778941	-3.71279	3.94593	-0.940917	0.346747	NA
comp101417_c0_seq1	2.71095	3.72141	3.54716	1.04912	0.294121	NA
comp10141_c0_seq1	884.069	-0.274579	0.220506	-1.24522	0.21305	0.671069
comp10142_c0_seq1	36.6276	-0.626598	1.09338	-0.573086	0.566587	0.902565
comp10143_c0_seq1	3964.72	0.10886	0.235871	0.461523	0.644423	0.924506
comp101440_c0_seq1	7.37276	3.67885	2.23638	1.645	0.0999693	0.488456
comp101443_c0_seq1	0	NA	NA	NA	NA	NA
comp10144_c0_seq1	1168.13	-0.375352	0.393535	-0.953797	0.340187	0.780776
comp10145_c0_seq1	2626.86	0.0648569	0.256322	0.253029	0.800246	0.961512
comp10146_c0_seq1	1436.85	0.169129	0.318196	0.531524	0.595056	0.912311
comp101474_c0_seq1	0	NA	NA	NA	NA	NA
comp10147_c0_seq1	4173.55	-0.0172653	0.276548	-0.0624314	0.950219	0.991056
comp101482_c0_seq1	0	NA	NA	NA	NA	NA
comp10148_c0_seq1	406.803	0.185092	0.376094	0.492144	0.622618	0.920054
comp101496_c0_seq1	0.939947	3.04384	3.96118	0.768416	0.44224	NA
comp101497_c0_seq1	0	NA	NA	NA	NA	NA
comp10149_c0_seq1	2169.91	-0.187511	0.195277	-0.960232	0.336938	0.778268
comp1014_c0_seq1	141.024	0.230498	0.645124	0.357292	0.720873	0.946006
comp101502_c0_seq1	0.207899	-0.0949228	4.08046	-0.0232628	0.981441	NA
comp10150_c0_seq1	400.907	0.0699895	0.309082	0.226443	0.820857	0.966404
comp10151_c0_seq1	145.382	1.54076	0.891034	1.72918	0.0837762	0.450998
comp101528_c0_seq1	4.94699	-2.51017	2.40908	-1.04196	0.29743	0.754913
comp10152_c0_seq1	268.616	2.09917	0.338362	6.20391	5.51e-10	2.45e-07
comp101533_c0_seq1	3.98473	5.63258	3.26345	1.72596	0.084355	NA
comp101534_c0_seq1	3.4953	-1.11722	2.68625	-0.415902	0.677482	NA
comp10153_c0_seq1	43.8116	-1.05797	0.81179	-1.30325	0.192489	0.642011
comp101551_c0_seq1	6.37677	1.28269	2.28146	0.562223	0.573964	0.905004
comp101555_c0_seq1	2.88319	3.0086	2.89194	1.04034	0.298183	NA
comp101559_c0_seq1	2.87892	0.667351	2.76202	0.241617	0.809077	NA
comp10155_c0_seq1	249.227	0.153462	0.352937	0.434815	0.663697	0.929238
comp10156_c0_seq1	799.695	-0.38422	0.343493	-1.11857	0.263324	0.725716
comp10157_c0_seq1	13.8971	1.11252	1.47731	0.753074	0.451406	0.854162
comp10158_c0_seq1	109.149	-0.331105	0.478421	-0.692079	0.488888	0.874058
comp10159_c0_seq1	1279.58	-0.402633	0.223151	-1.80431	0.0711832	0.416436
comp1015_c0_seq1	468.917	-0.347631	0.359316	-0.967482	0.333303	0.775832
comp10160_c0_seq1	3.37157	-2.09779	2.67158	-0.785224	0.432322	NA
comp10161_c0_seq1	1415.98	-0.584446	0.211346	-2.76535	0.00568624	0.103327
comp10162_c0_seq1	2788.44	-0.0477856	0.183144	-0.260918	0.794156	0.960632
comp10163_c0_seq1	1659.5	-0.163464	0.304743	-0.5364	0.591682	0.910748
comp101642_c0_seq1	0	NA	NA	NA	NA	NA
comp101649_c0_seq1	0.755781	-0.0949383	4.08046	-0.0232666	0.981438	NA
comp10164_c0_seq1	318.732	0.541406	0.500196	1.08239	0.27908	0.740112
comp101654_c0_seq1	5.74367	-3.40482	2.08857	-1.63021	0.103056	0.492265
comp101655_c0_seq1	0.93793	-0.0949409	4.08046	-0.0232672	0.981437	NA
comp10165_c0_seq1	1385.24	-0.537166	0.365064	-1.47143	0.141174	0.562172
comp10167_c0_seq1	644.203	-0.0326106	0.269074	-0.121196	0.903536	0.982672
comp101680_c0_seq1	3.81584	0.0191611	2.92949	0.00654078	0.994781	NA
comp101683_c0_seq1	0	NA	NA	NA	NA	NA
comp10168_c0_seq1	1852.22	-0.189513	0.317898	-0.596145	0.551079	0.897226
comp10169_c0_seq1	8446.66	-0.0177916	0.172571	-0.103097	0.917886	0.985617
comp1016_c0_seq1	5623.44	0.111986	0.226815	0.493733	0.621494	0.919386
comp10170_c0_seq1	50.3902	-0.611994	0.815501	-0.750452	0.452982	0.854841
comp10171_c0_seq1	533.442	0.157447	0.399705	0.393907	0.69365	0.937223
comp101722_c0_seq1	0	NA	NA	NA	NA	NA
comp101724_c0_seq1	0.104214	-0.0949157	4.08046	-0.023261	0.981442	NA
comp10174_c0_seq1	96.0768	-0.392326	0.542144	-0.723656	0.469277	0.861859
comp10175_c0_seq1	187.013	0.0702892	0.361437	0.194472	0.845807	0.973636
comp101761_c0_seq1	6.00292	1.00804	2.24388	0.44924	0.653259	0.925265
comp10176_c0_seq1	118.845	0.207073	0.43835	0.472393	0.636647	0.922147
comp101770_c0_seq1	0	NA	NA	NA	NA	NA
comp101776_c0_seq1	1.4549	3.60868	3.94363	0.915066	0.360157	NA
comp101779_c0_seq1	0	NA	NA	NA	NA	NA
comp10177_c0_seq1	9.52934	-0.239087	1.55183	-0.154068	0.877556	0.978007
comp10178_c0_seq1	9.23903	3.11328	1.50434	2.06953	0.0384964	0.310603
comp10179_c0_seq1	396.966	-0.608639	0.552241	-1.10213	0.270407	0.73234
comp1017_c0_seq1	570.74	0.40169	0.276742	1.4515	0.146641	0.572202
comp10180_c0_seq1	2496.98	-0.283953	0.393391	-0.721809	0.470412	0.862285
comp101818_c0_seq1	3.12677	4.92271	2.9367	1.67628	0.0936841	NA
comp10181_c0_seq1	10.8364	1.09847	1.58999	0.690863	0.489652	0.874858
comp10182_c0_seq1	635.792	-0.690184	0.247994	-2.78306	0.00538485	0.0993306
comp10183_c0_seq1	3758.33	-0.156268	0.184023	-0.849177	0.395783	0.819642
comp101842_c0_seq1	19.8435	1.26884	1.40681	0.901928	0.367095	0.799919
comp10184_c0_seq1	1574.16	-0.230965	0.375499	-0.615088	0.538497	0.894168
comp10185_c0_seq1	1154.32	1.18477	0.374991	3.15947	0.00158056	0.045313
comp10187_c0_seq1	323.638	-0.102192	0.320113	-0.319238	0.749546	0.952559
comp101884_c0_seq1	20.6566	1.58273	1.35986	1.16389	0.24447	0.707201
comp101885_c0_seq1	0.422704	0.866853	4.08046	0.21244	0.831764	NA
comp101893_c0_seq1	0.529871	-1.87984	4.04454	-0.464785	0.642086	NA
comp101897_c0_seq1	2.12355	5.06299	3.92024	1.2915	0.196531	NA
comp10189_c0_seq1	1682.54	0.0614659	0.2636	0.233179	0.815622	0.965346
comp1018_c0_seq1	9172.62	0.0201365	0.236602	0.085107	0.932176	0.988586
comp101901_c0_seq1	0.208429	-0.0949228	4.08046	-0.0232628	0.981441	NA
comp10190_c0_seq2	51.658	0.292925	0.609888	0.480294	0.631019	0.921031
comp101910_c0_seq1	23.8901	-0.523918	1.08639	-0.482254	0.629626	0.921031
comp10191_c0_seq1	67.8617	1.50454	0.590158	2.54938	0.0107914	0.153248
comp10192_c0_seq1	233.894	0.46276	0.33526	1.3803	0.167494	0.607618
comp101932_c0_seq1	0	NA	NA	NA	NA	NA
comp10193_c0_seq1	1428.29	-0.26891	0.266848	-1.00773	0.313585	0.764747
comp101944_c0_seq1	3.74698	4.35361	2.51305	1.7324	0.0832016	NA
comp10194_c0_seq1	107.794	-1.17163	0.628922	-1.86292	0.0624734	0.393409
comp10195_c0_seq1	211	-0.17281	0.301535	-0.5731	0.566577	0.902565
comp10196_c0_seq1	199.166	-0.788011	0.378947	-2.07948	0.0375736	0.307354
comp10198_c0_seq1	1347.42	0.171475	0.489919	0.350007	0.726333	0.946521
comp101992_c0_seq1	0	NA	NA	NA	NA	NA
comp10199_c0_seq1	747.747	0.478267	0.424519	1.12661	0.259908	0.722855
comp1019_c0_seq1	4359.81	0.14263	0.233442	0.610989	0.541207	0.894911
comp102007_c0_seq1	0	NA	NA	NA	NA	NA
comp10200_c0_seq1	128.541	0.924718	0.436763	2.11721	0.034242	0.292864
comp102015_c0_seq1	0	NA	NA	NA	NA	NA
comp10201_c0_seq1	356.32	-0.400418	0.505406	-0.79227	0.428203	0.843298
comp10203_c0_seq1	291.736	0.322193	0.325132	0.990963	0.321704	0.76898
comp102044_c0_seq1	0	NA	NA	NA	NA	NA
comp102047_c0_seq1	0	NA	NA	NA	NA	NA
comp10205_c0_seq1	1908.48	0.34529	0.192931	1.78971	0.0735006	0.42141
comp102076_c0_seq1	7.06906	0.205174	1.72066	0.119241	0.905084	0.982672
comp10207_c0_seq1	398.622	0.152406	0.322312	0.472854	0.636318	0.922147
comp102081_c0_seq1	3.48028	-4.91953	2.64574	-1.85942	0.0629677	NA
comp102084_c0_seq1	0.741724	1.79781	4.03466	0.445592	0.655892	NA
comp10208_c0_seq1	305.822	-0.177614	0.343419	-0.517194	0.605021	0.914612
comp10209_c0_seq1	311.296	-0.0301162	0.360408	-0.0835615	0.933405	0.98873
comp1020_c0_seq1	433.345	0.238153	0.381227	0.624703	0.532166	0.891181
comp102101_c0_seq1	0.452604	-0.0949321	4.08046	-0.0232651	0.981439	NA
comp102108_c0_seq1	10.9336	-2.01235	1.27072	-1.58363	0.113278	0.511076
comp10210_c0_seq1	1175.64	-0.219081	0.485855	-0.450918	0.652049	0.925044
comp102114_c0_seq1	4.63555	-2.47418	2.54775	-0.971124	0.331487	0.774905
comp102119_c0_seq1	0	NA	NA	NA	NA	NA
comp10211_c0_seq1	863.76	-0.238778	0.199105	-1.19926	0.230427	0.691476
comp102126_c0_seq1	7.04275	-1.86458	2.09924	-0.888218	0.374423	0.805666
comp10212_c0_seq1	320.215	-0.125996	0.337463	-0.373364	0.708878	0.941833
comp10213_c0_seq1	23.4068	-0.354163	1.41921	-0.24955	0.802935	0.962597
comp102145_c0_seq1	0	NA	NA	NA	NA	NA
comp10214_c0_seq1	42.1638	0.258434	0.639196	0.40431	0.685984	0.935065
comp10215_c0_seq1	8.49046	5.75831	1.71053	3.36639	0.000761582	0.0267727
comp10216_c0_seq1	623.49	0.614787	0.314976	1.95186	0.0509552	0.356687
comp10217_c0_seq1	13184.8	-0.253806	0.280133	-0.906022	0.364924	0.799086
comp102193_c0_seq1	1.35781	-0.0949453	4.08046	-0.0232683	0.981436	NA
comp10219_c0_seq1	155.894	0.107598	0.344144	0.312655	0.754543	0.953147
comp1021_c0_seq1	631.184	-0.733094	0.324682	-2.25788	0.0239531	0.243652
comp10220_c0_seq1	462.986	0.158641	0.271407	0.584513	0.558876	0.899194
comp102217_c0_seq1	0	NA	NA	NA	NA	NA
comp10221_c0_seq1	83.0192	0.540281	0.546544	0.988541	0.322888	0.771189
comp102222_c0_seq1	0	NA	NA	NA	NA	NA
comp102223_c0_seq1	6.01578	6.22866	2.98326	2.08787	0.0368095	0.303661
comp102226_c0_seq1	1.89377	2.05439	3.84348	0.534511	0.592988	NA
comp10222_c0_seq1	2286.51	0.00566126	0.240917	0.0234988	0.981252	0.996927
comp102237_c0_seq1	3.23622	-0.676018	3.10584	-0.217661	0.827694	NA
comp10223_c0_seq1	1921.43	0.0170319	0.191129	0.0891121	0.928993	0.988017
comp10224_c0_seq1	6.43002	-3.95879	1.87945	-2.10636	0.0351735	0.297704
comp102256_c0_seq1	4.61621	1.37633	2.10322	0.654393	0.512858	0.884355
comp10225_c0_seq1	1762.19	0.449696	0.266874	1.68505	0.0919793	0.470005
comp102261_c0_seq1	0.104214	-0.0949157	4.08046	-0.023261	0.981442	NA
comp102264_c0_seq1	0.207899	-0.0949228	4.08046	-0.0232628	0.981441	NA
comp10226_c0_seq1	317.803	0.0814827	0.312005	0.261158	0.793971	0.960632
comp10227_c0_seq1	1.59773	1.4155	3.82335	0.370226	0.711214	NA
comp10228_c0_seq1	473.757	0.186396	0.427216	0.436303	0.662617	0.929005
comp10229_c0_seq1	577.421	-0.286138	0.445176	-0.642752	0.520385	0.88655
comp1022_c0_seq1	158.365	-0.0477702	0.466822	-0.102331	0.918494	0.985869
comp102304_c0_seq1	0	NA	NA	NA	NA	NA
comp10231_c0_seq1	164.672	0.979717	0.419469	2.33561	0.0195114	0.218527
comp102323_c0_seq1	2.09256	-1.8811	3.84326	-0.489454	0.62452	NA
comp102329_c0_seq1	0.312643	-0.0949277	4.08046	-0.023264	0.98144	NA
comp10232_c0_seq1	884.39	-0.242393	0.230036	-1.05372	0.292013	0.751035
comp10233_c0_seq1	938.987	-0.359015	0.282937	-1.26888	0.204482	0.658961
comp102348_c0_seq1	10.7605	-1.39502	1.30887	-1.06583	0.286501	0.747574
comp102355_c0_seq1	0	NA	NA	NA	NA	NA
comp10235_c0_seq1	2525.15	0.859308	0.241481	3.5585	0.000372979	0.0161606
comp102369_c0_seq1	0	NA	NA	NA	NA	NA
comp10236_c0_seq1	128.966	0.10737	0.462834	0.231984	0.81655	0.965546
comp102370_c0_seq1	0	NA	NA	NA	NA	NA
comp102379_c0_seq1	2.57181	-0.296077	3.61426	-0.0819192	0.934711	NA
comp10237_c0_seq1	216.393	0.414499	0.5234	0.791935	0.428399	0.843298
comp10238_c0_seq1	619.015	-0.145633	0.2986	-0.487719	0.625749	0.920665
comp102390_c0_seq1	0	NA	NA	NA	NA	NA
comp102398_c0_seq1	1.32578	2.33883	3.89531	0.600422	0.548225	NA
comp10239_c0_seq1	235.114	0.174179	0.366907	0.474722	0.634985	0.921774
comp1023_c0_seq1	10541.3	-0.285777	0.229044	-1.2477	0.212142	0.669566
comp102403_c0_seq1	0.647283	-3.19531	3.9627	-0.806347	0.420043	NA
comp102408_c0_seq1	1.33526	-2.46138	3.99937	-0.615443	0.538262	NA
comp10240_c0_seq1	717.811	-0.759302	0.354248	-2.14342	0.0320792	0.282385
comp10241_c0_seq1	12.8019	0.700934	1.94607	0.36018	0.718713	0.944611
comp102428_c0_seq1	4.14993	-0.882076	1.93265	-0.456408	0.648097	NA
comp10243_c0_seq1	122.166	0.278001	0.429004	0.648013	0.516976	0.886046
comp102442_c0_seq1	0.738035	-1.87985	4.04454	-0.464786	0.642085	NA
comp10244_c0_seq1	238.445	-0.25169	0.481566	-0.522649	0.601219	0.913589
comp10245_c0_seq1	79.846	-0.384668	0.764906	-0.502896	0.615038	0.91761
comp10246_c0_seq1	181.663	-0.154783	0.496031	-0.312043	0.755008	0.953147
comp10247_c0_seq1	433.707	-0.433972	0.242571	-1.78905	0.0736069	0.421612
comp10248_c0_seq1	108.35	-0.361508	0.41102	-0.87954	0.379109	0.809441
comp102499_c0_seq1	4.53464	-4.87226	2.69264	-1.80947	0.0703776	0.414097
comp10249_c0_seq1	369.38	-0.403519	1.10368	-0.365613	0.714654	0.943617
comp1024_c0_seq1	2850.37	0.0486274	0.297576	0.163412	0.870194	0.976427
comp102502_c0_seq1	0	NA	NA	NA	NA	NA
comp10250_c0_seq1	8817.13	-0.0238314	0.318909	-0.0747278	0.940431	0.989562
comp10252_c0_seq1	85.5619	0.343661	0.587257	0.585196	0.558416	0.899194
comp10255_c0_seq1	688.388	-0.342732	0.353224	-0.970295	0.331899	0.775346
comp10256_c0_seq1	154.763	-0.014795	0.397939	-0.0371791	0.970342	0.993776
comp10257_c0_seq1	20.5654	-0.759657	1.19354	-0.636472	0.524469	0.888826
comp10258_c0_seq1	0.629421	-1.0567	4.08046	-0.258966	0.795662	NA
comp10259_c0_seq1	283.794	0.821009	0.535516	1.53312	0.125247	0.534895
comp1025_c0_seq1	34878.4	-0.0254033	0.373316	-0.0680477	0.945748	0.990299
comp102609_c0_seq1	1.80701	1.01528	3.9342	0.258066	0.796356	NA
comp10260_c0_seq1	1098.2	0.349024	0.529505	0.659151	0.509799	0.88339
comp10261_c0_seq1	1623.37	0.243259	0.193314	1.25836	0.208262	0.663696
comp10262_c0_seq1	82.4861	0.108304	0.734587	0.147435	0.882789	0.979278
comp10263_c0_seq1	314.028	0.452825	0.367111	1.23348	0.217396	0.67525
comp10264_c0_seq1	312.066	-0.260796	0.395768	-0.658962	0.50992	0.883395
comp102654_c0_seq1	1.09511	-0.562403	3.8405	-0.14644	0.883574	NA
comp10265_c0_seq1	117.707	0.0906237	0.625779	0.144818	0.884855	0.979278
comp10266_c0_seq1	283.718	0.690861	0.434249	1.59094	0.111624	0.508259
comp10267_c0_seq1	88.7467	0.591756	0.44334	1.33477	0.181952	0.627471
comp102686_c0_seq1	2.05512	1.8931	3.81623	0.496066	0.619848	NA
comp10268_c0_seq1	1211.35	-0.0251062	0.34684	-0.0723853	0.942295	0.989702
comp102692_c0_seq1	3.47582	-3.25411	2.78464	-1.16859	0.242569	NA
comp10269_c0_seq1	221.829	-0.249411	0.289529	-0.861439	0.388997	0.814587
comp1026_c0_seq1	6236.6	-0.284494	0.233561	-1.21807	0.223196	0.682518
comp102703_c0_seq1	0.10395	-0.0949157	4.08046	-0.023261	0.981442	NA
comp10270_c0_seq1	476.121	-0.827148	0.347164	-2.38259	0.0171914	0.20396
comp102713_c0_seq1	0	NA	NA	NA	NA	NA
comp10271_c0_seq1	231.653	0.271182	0.538607	0.503488	0.614621	0.917464
comp10272_c0_seq1	970.049	-0.593051	0.285677	-2.07595	0.0378988	0.30888
comp102731_c0_seq1	15.2363	-0.869939	1.20401	-0.722537	0.469964	0.861859
comp10273_c0_seq1	2494.54	-0.0139344	0.437878	-0.0318226	0.974614	0.994606
comp10275_c0_seq1	710.711	0.0401112	0.258042	0.155444	0.876471	0.977651
comp10276_c0_seq1	368.303	0.914974	0.278154	3.28945	0.00100383	0.0328606
comp10277_c0_seq1	146.376	-0.196682	0.492147	-0.399641	0.689421	0.936144
comp10278_c0_seq1	2882.84	-0.186721	0.176374	-1.05867	0.289752	0.749388
comp102795_c0_seq1	1.48422	-0.0949456	4.05234	-0.0234298	0.981307	NA
comp10279_c0_seq1	553.045	-0.120315	0.325461	-0.369674	0.711626	0.942834
comp1027_c0_seq1	6114.88	-0.500242	0.23484	-2.13014	0.0331599	0.288158
comp10280_c0_seq1	91.1945	0.490025	0.534227	0.917261	0.359006	0.795322
comp102810_c0_seq1	0.104214	-0.0949157	4.08046	-0.023261	0.981442	NA
comp10281_c0_seq1	253.08	0.444328	0.333323	1.33303	0.182523	0.627968
comp10282_c0_seq1	194.95	-0.213234	0.658882	-0.32363	0.746218	0.951145
comp102843_c0_seq1	0	NA	NA	NA	NA	NA
comp102845_c0_seq1	16.0306	-0.546824	1.47203	-0.371476	0.710283	0.942528
comp10284_c0_seq1	28.1838	-0.738735	0.854949	-0.86407	0.38755	0.813279
comp10285_c0_seq1	30.2427	-0.469872	0.768802	-0.611174	0.541085	0.894911
comp102869_c0_seq1	2.15054	2.88757	3.84499	0.750995	0.452656	NA
comp10286_c0_seq1	29.1987	-1.00942	1.54837	-0.651922	0.514452	0.884642
comp102872_c0_seq1	6.2038	-0.661202	2.40292	-0.275166	0.783188	0.957795
comp10287_c0_seq1	46.62	-0.961501	0.608411	-1.58035	0.114027	0.512534
comp102883_c0_seq1	0	NA	NA	NA	NA	NA
comp10288_c0_seq1	25.9759	-0.292929	0.739179	-0.39629	0.691891	0.937009
comp10289_c0_seq1	4610.38	-0.0351589	0.180947	-0.194305	0.845937	0.973636
comp1028_c0_seq1	1910.21	-0.0365949	0.459304	-0.0796746	0.936496	0.98898
comp10290_c0_seq1	312.819	-0.254048	0.404571	-0.627945	0.53004	0.891056
comp10291_c0_seq1	2462.25	0.3286	0.328473	1.00039	0.317123	0.76679
comp102925_c0_seq1	3.83051	-6.00741	3.51917	-1.70705	0.0878122	NA
comp10292_c0_seq1	143.844	0.0901044	0.441141	0.204253	0.838156	0.972417
comp102937_c0_seq1	0	NA	NA	NA	NA	NA
comp10293_c0_seq1	31.1157	-0.16601	0.914882	-0.181455	0.856011	0.974382
comp10294_c0_seq1	489.407	-0.0836493	0.382396	-0.21875	0.826844	0.968331
comp10295_c0_seq1	71.6049	-0.112055	0.75894	-0.147647	0.882622	0.979278
comp10296_c0_seq1	105.749	0.603787	0.525358	1.14929	0.250438	0.71333
comp102975_c0_seq1	14.1653	3.09061	1.54981	1.99418	0.0461322	0.338632
comp102989_c0_seq1	1.48958	4.04261	3.93408	1.02759	0.304144	NA
comp10299_c0_seq1	17.7607	0.669986	1.20044	0.558115	0.576766	0.905704
comp1029_c0_seq1	1908.53	-0.534873	0.428605	-1.24794	0.212053	0.669566
comp1029_c1_seq1	147.657	-0.269518	0.37363	-0.721349	0.470695	0.862409
comp102_c0_seq1	19130.9	-0.314491	0.264594	-1.18858	0.234605	0.696695
comp10301_c0_seq1	738.25	0.300051	0.306297	0.979607	0.32728	0.772878
comp10302_c0_seq1	2772.85	-0.360687	0.187365	-1.92505	0.0542232	0.367514
comp103045_c0_seq1	3.21019	-5.75247	3.70619	-1.55212	0.120633	NA
comp10304_c0_seq1	261.236	0.986629	0.466618	2.11443	0.0344788	0.294123
comp103054_c0_seq1	4.01375	3.89148	2.6182	1.48632	0.137194	NA
comp103063_c0_seq1	3.95532	2.55559	2.20738	1.15775	0.246966	NA
comp10306_c0_seq1	402.341	0.489872	0.673897	0.726923	0.467273	0.861218
comp10309_c0_seq1	533	0.293132	0.317371	0.923625	0.355681	0.793232
comp1030_c0_seq1	7398.83	0.221685	0.351155	0.631302	0.527843	0.890251
comp10310_c0_seq1	2160.82	-0.00377208	0.196429	-0.0192032	0.984679	0.99772
comp103115_c0_seq1	0	NA	NA	NA	NA	NA
comp10311_c0_seq1	1598.15	-0.105081	0.560032	-0.187634	0.851164	0.974382
comp103126_c0_seq1	2.01358	1.01092	3.42307	0.295327	0.767744	NA
comp10312_c0_seq1	278.171	0.490106	0.298968	1.63933	0.101145	0.490584
comp10313_c0_seq1	15.3192	3.59991	1.27394	2.82582	0.00471596	0.0917591
comp103146_c0_seq1	0	NA	NA	NA	NA	NA
comp10314_c0_seq1	1446.19	-0.677378	0.211281	-3.20604	0.00134574	0.0404812
comp10315_c0_seq1	151.202	-0.617684	0.381522	-1.619	0.105447	0.497828
comp10316_c0_seq1	82.0253	-0.734281	0.57471	-1.27766	0.201371	0.654552
comp103174_c0_seq1	6.03923	-1.3137	2.39891	-0.547625	0.583949	0.907947
comp103177_c0_seq1	3.0729	5.20623	3.39609	1.53301	0.125274	NA
comp103182_c0_seq1	0	NA	NA	NA	NA	NA
comp10318_c0_seq1	27.8828	-0.954599	0.793113	-1.20361	0.22874	0.690507
comp10319_c0_seq1	1039.29	1.28883	0.441447	2.91955	0.0035054	0.0760276
comp1031_c0_seq1	4772.95	0.253789	0.317355	0.799699	0.423885	0.841
comp103200_c0_seq1	72.2699	0.480244	0.601013	0.799058	0.424257	0.841
comp10320_c0_seq1	944.112	-0.0336821	0.371687	-0.0906197	0.927795	0.987907
comp103216_c0_seq1	4.90557	-6.05906	3.5708	-1.69684	0.0897274	0.465172
comp10322_c0_seq1	459.08	0.839969	0.295879	2.8389	0.00452694	0.0895731
comp103231_c0_seq1	0	NA	NA	NA	NA	NA
comp10323_c0_seq1	5486.98	-0.0522505	0.163103	-0.320353	0.748701	0.952243
comp103241_c0_seq1	0	NA	NA	NA	NA	NA
comp103248_c0_seq1	0	NA	NA	NA	NA	NA
comp103249_c0_seq1	3.64594	1.02136	3.0213	0.338052	0.735324	NA
comp10324_c0_seq1	1588.11	0.0851603	0.315804	0.269662	0.78742	0.958664
comp103257_c0_seq1	1.91419	0.310612	3.50864	0.0885278	0.929457	NA
comp10325_c0_seq1	57.1094	0.973525	0.765301	1.27208	0.203344	0.657197
comp103260_c0_seq1	6.04069	-0.620539	2.40759	-0.257743	0.796605	0.961191
comp103268_c0_seq1	0	NA	NA	NA	NA	NA
comp10326_c0_seq1	533.254	-0.38508	0.233615	-1.64835	0.0992807	0.486514
comp103273_c0_seq1	0.332567	2.38436	3.99239	0.597228	0.550355	NA
comp10327_c0_seq1	81.5916	0.523278	0.415908	1.25816	0.208334	0.663754
comp103283_c0_seq1	0	NA	NA	NA	NA	NA
comp10329_c0_seq1	5110.59	0.0829569	0.214887	0.38605	0.69946	0.938612
comp1032_c0_seq1	2332.68	-0.204825	0.373991	-0.547674	0.583916	0.907947
comp103303_c0_seq1	21.673	0.452158	1.10678	0.408534	0.682882	0.934318
comp10331_c0_seq1	7.62964	0.668135	2.2789	0.293183	0.769382	0.955804
comp103320_c0_seq1	0	NA	NA	NA	NA	NA
comp103336_c0_seq1	6.24427	-4.43455	2.04682	-2.16655	0.0302689	0.273996
comp10333_c0_seq1	58.9231	0.506523	0.515164	0.983226	0.325496	0.772273
comp103347_c0_seq1	25.7783	1.69829	1.18081	1.43824	0.150365	0.578212
comp10334_c0_seq1	102.875	-0.230321	0.536849	-0.429024	0.667906	0.930326
comp103351_c0_seq1	0.64316	-0.0949363	4.08046	-0.0232661	0.981438	NA
comp103352_c0_seq1	0	NA	NA	NA	NA	NA
comp10335_c0_seq1	8833.58	0.10017	0.257493	0.38902	0.697261	0.937823
comp103368_c0_seq1	0	NA	NA	NA	NA	NA
comp103369_c0_seq1	2.14853	-2.71898	3.40777	-0.797877	0.424942	NA
comp10336_c0_seq1	2780.06	-0.557249	0.332284	-1.67703	0.0935373	0.473079
comp103390_c0_seq1	0	NA	NA	NA	NA	NA
comp103395_c0_seq1	0	NA	NA	NA	NA	NA
comp103398_c0_seq1	4.0229	-0.355793	2.57349	-0.138253	0.89004	NA
comp10339_c0_seq1	1833.01	0.223277	0.212693	1.04976	0.29383	0.752702
comp1033_c0_seq1	2725.7	-0.331486	0.364624	-0.909117	0.363288	0.797258
comp10340_c0_seq1	9393.59	-0.138444	0.190562	-0.726502	0.467531	0.861218
comp10341_c0_seq1	1724.57	0.0588577	0.190205	0.309444	0.756984	0.953147
comp103422_c0_seq1	0.529341	-1.87984	4.04454	-0.464785	0.642086	NA
comp10342_c0_seq1	271.74	0.960482	0.326248	2.94403	0.00323971	0.073241
comp10343_c0_seq1	694.836	-0.706355	0.2092	-3.37646	0.000734247	0.0260987
comp103440_c0_seq1	0.752304	-1.37521	3.92222	-0.350619	0.725874	NA
comp103451_c0_seq1	0	NA	NA	NA	NA	NA
comp103453_c0_seq1	0	NA	NA	NA	NA	NA
comp103458_c0_seq1	13.6399	-0.808306	1.02777	-0.786467	0.431594	0.846139
comp103463_c0_seq1	0	NA	NA	NA	NA	NA
comp10346_c0_seq1	403.225	-0.120554	0.317264	-0.379981	0.703959	0.94022
comp103474_c0_seq1	0	NA	NA	NA	NA	NA
comp10347_c0_seq1	5145.61	-0.00157126	0.232866	-0.00674749	0.994616	0.999303
comp10348_c0_seq1	615.582	1.49638	0.278009	5.38248	7.35e-08	1.72e-05
comp10349_c0_seq1	391.78	-0.301469	0.267746	-1.12595	0.260186	0.723173
comp1034_c0_seq1	17884.5	0.111971	0.171748	0.651954	0.514431	0.884642
comp10350_c0_seq1	105.809	0.562043	0.629259	0.893182	0.37176	0.804606
comp10351_c0_seq1	22.6522	-0.323656	0.828082	-0.39085	0.695908	0.937823
comp103522_c0_seq1	0.311849	-0.0949277	4.08046	-0.023264	0.98144	NA
comp10352_c0_seq1	334.323	-0.217154	0.405245	-0.535858	0.592056	0.91102
comp10354_c0_seq1	2505.63	-0.425989	0.204766	-2.08037	0.0374914	0.306976
comp10355_c0_seq1	443.119	0.184061	0.263556	0.698373	0.484944	0.870903
comp10356_c0_seq1	18.2377	-3.53805	1.20266	-2.94186	0.00326251	0.0732415
comp103576_c0_seq1	0	NA	NA	NA	NA	NA
comp10357_c0_seq1	2246.53	-0.262863	0.188765	-1.39254	0.163759	0.602862
comp103583_c0_seq1	0	NA	NA	NA	NA	NA
comp10359_c0_seq1	182.7	0.370922	0.386672	0.959268	0.337424	0.77845
comp1035_c1_seq1	2119.77	-0.0261259	0.319493	-0.081773	0.934827	0.98873
comp10361_c0_seq1	760.104	0.215796	0.255641	0.844139	0.398592	0.821909
comp10362_c1_seq1	3863.39	0.0699339	0.189573	0.368901	0.712201	0.943047
comp10363_c0_seq1	66.3329	1.93859	0.70344	2.75587	0.0058536	0.105188
comp10364_c0_seq1	0.983233	-3.2524	3.96055	-0.8212	0.411532	NA
comp103657_c0_seq1	0	NA	NA	NA	NA	NA
comp10366_c0_seq1	40.1556	-0.0545483	0.665482	-0.0819681	0.934672	0.98873
comp10368_c0_seq1	708.808	-0.140041	0.321026	-0.43623	0.66267	0.929005
comp1036_c0_seq1	17668.6	-0.158843	0.226038	-0.702726	0.482227	0.868861
comp10370_c0_seq1	1343.93	-0.393846	0.22889	-1.72068	0.0853098	0.454577
comp103710_c0_seq1	6.37138	6.30363	2.59032	2.43353	0.0149524	0.18731
comp10371_c0_seq1	181.351	0.547952	0.384755	1.42416	0.154401	0.585353
comp103739_c0_seq1	1.18025	-0.0949436	4.08046	-0.0232679	0.981437	NA
comp10373_c0_seq1	1270.94	-0.184085	0.243845	-0.754926	0.450293	0.853976
comp10374_c0_seq1	40.7795	0.693217	1.10681	0.626319	0.531106	0.891062
comp103755_c0_seq1	2.53914	3.38563	3.60334	0.939581	0.347432	NA
comp10375_c0_seq1	225.802	-0.750704	0.468968	-1.60076	0.109431	0.504799
comp103761_c0_seq1	3.22564	-5.75945	3.91627	-1.47065	0.141386	NA
comp10377_c0_seq1	3425.45	0.146195	0.390754	0.374135	0.708304	0.941766
comp103782_c0_seq1	0.774184	-0.0949385	4.08046	-0.0232667	0.981438	NA
comp10378_c0_seq1	3591.19	-0.128101	0.195424	-0.655501	0.512146	0.884355
comp103797_c0_seq1	0.104214	-0.0949157	4.08046	-0.023261	0.981442	NA
comp10379_c0_seq1	151.827	-0.360156	0.469393	-0.767281	0.442915	0.850308
comp1037_c0_seq1	338.995	-0.0367151	0.335557	-0.109415	0.912873	0.984881
comp10381_c0_seq1	541.734	-0.0409534	0.502033	-0.0815751	0.934985	0.98873
comp10382_c0_seq1	230.747	-0.273325	0.339928	-0.804069	0.421357	0.839884
comp103834_c0_seq1	3.23934	4.27825	2.65298	1.61263	0.106826	NA
comp10383_c0_seq1	115.864	0.769731	0.506336	1.5202	0.128461	0.540046
comp103850_c0_seq1	0.946337	-0.094941	4.08046	-0.0232672	0.981437	NA
comp103855_c0_seq1	4.65534	-4.6102	2.32476	-1.98309	0.0473576	0.343381
comp103857_c0_seq1	15.6348	-0.513346	1.29713	-0.395755	0.692286	0.937036
comp103866_c0_seq1	0.339453	-0.0949286	4.08046	-0.0232642	0.98144	NA
comp10386_c0_seq1	185.846	1.8552	0.338111	5.48695	4.09e-08	1.09e-05
comp103873_c0_seq1	0	NA	NA	NA	NA	NA
comp103874_c0_seq1	1.24925	-0.0949443	4.08046	-0.0232681	0.981436	NA
comp103878_c0_seq1	2.70441	3.60745	3.0372	1.18776	0.23493	NA
comp10387_c0_seq1	105.01	0.107538	0.569676	0.18877	0.850273	0.974318
comp10388_c0_seq1	1453.11	0.0676491	0.244964	0.276159	0.782426	0.957612
comp103892_c0_seq1	2.0605	-0.0949503	4.08046	-0.0232695	0.981435	NA
comp10389_c0_seq1	17.7839	-1.47814	0.966111	-1.52999	0.126019	0.535722
comp1038_c0_seq1	75135.2	-0.283273	0.242082	-1.17015	0.24194	0.703767
comp103900_c0_seq1	0	NA	NA	NA	NA	NA
comp10390_c0_seq1	9462.4	-0.250711	0.280762	-0.892964	0.371876	0.804635
comp103917_c0_seq1	0	NA	NA	NA	NA	NA
comp10391_c0_seq1	269.403	0.22501	0.343134	0.655749	0.511986	0.884355
comp103928_c0_seq1	0	NA	NA	NA	NA	NA
comp10392_c0_seq1	2264.23	-0.521614	0.217594	-2.39719	0.0165215	0.198794
comp10393_c0_seq1	236	0.455801	0.407019	1.11985	0.262777	0.725224
comp103943_c0_seq1	0	NA	NA	NA	NA	NA
comp10394_c0_seq1	636.337	-0.3303	0.460481	-0.717292	0.473194	0.862948
comp103954_c0_seq1	5.1034	6.32757	3.09389	2.04518	0.040837	0.320081
comp103956_c0_seq1	5.43138	5.74678	1.97114	2.91546	0.00355168	0.0766646
comp103957_c0_seq1	4.21764	3.31281	2.84061	1.16623	0.243521	NA
comp10395_c0_seq1	13.7589	2.59329	1.40962	1.8397	0.065812	0.404731
comp10397_c0_seq1	526.24	-0.0172858	0.325512	-0.0531035	0.957649	0.991826
comp103983_c0_seq1	0	NA	NA	NA	NA	NA
comp10398_c0_seq1	2008.21	-0.216292	0.274287	-0.788562	0.430368	0.845636
comp10399_c0_seq1	122.71	-0.162426	0.345567	-0.470027	0.638336	0.92276
comp1039_c0_seq1	42861.7	1.18765	0.406339	2.92281	0.00346892	0.0756152
comp103_c0_seq1	389.525	0.501617	0.667858	0.751083	0.452603	0.854809
comp104003_c0_seq1	5.68331	2.88321	2.38042	1.21122	0.225811	0.686689
comp10400_c0_seq1	286.952	0.473368	0.297483	1.59124	0.111555	0.508139
comp10402_c0_seq1	3404.16	-0.938172	0.220728	-4.25036	2.13e-05	0.0018909
comp10403_c0_seq1	1305.82	-0.417131	0.287385	-1.45147	0.146649	0.572202
comp10404_c0_seq1	5649.96	-0.279279	0.185646	-1.50437	0.132487	0.547156
comp10405_c0_seq1	97.2679	0.153984	0.550766	0.279581	0.779799	0.956765
comp10406_c0_seq1	133.863	0.205501	0.436309	0.470998	0.637642	0.922392
comp104071_c0_seq1	0	NA	NA	NA	NA	NA
comp104079_c0_seq1	0.311849	-0.0949277	4.08046	-0.023264	0.98144	NA
comp104085_c0_seq1	1.24466	-0.0949442	4.08046	-0.023268	0.981436	NA
comp10408_c0_seq1	1768.86	0.206619	0.231647	0.891956	0.372417	0.805049
comp10409_c0_seq1	176.164	0.106253	0.6156	0.172601	0.862965	0.976322
comp1040_c0_seq1	20343.7	0.767742	0.190958	4.02048	5.81e-05	0.00405593
comp104101_c0_seq1	0.334916	-1.05669	4.08046	-0.258963	0.795664	NA
comp10410_c0_seq1	1580.13	-0.113818	0.280102	-0.406343	0.684491	0.934682
comp10411_c0_seq1	3702.08	-0.759832	0.246455	-3.08304	0.00204897	0.0538967
comp104122_c0_seq1	0	NA	NA	NA	NA	NA
comp10412_c0_seq1	59.0329	0.86739	0.629399	1.37812	0.168165	0.608233
comp104132_c0_seq1	0.665135	3.38606	3.94975	0.857286	0.391287	NA
comp10413_c0_seq1	8.69086	2.15998	1.82546	1.18325	0.236709	0.698825
comp10414_c0_seq1	528.123	0.335134	0.389952	0.859422	0.390108	0.815284
comp10415_c0_seq1	147.118	-0.307688	0.438157	-0.702232	0.482534	0.868919
comp104168_c0_seq1	0	NA	NA	NA	NA	NA
comp10417_c0_seq1	3190.94	0.203501	0.228038	0.892398	0.372179	0.804829
comp104181_c0_seq1	0	NA	NA	NA	NA	NA
comp10418_c0_seq1	213.201	0.462382	0.534117	0.865695	0.386658	0.812364
comp104194_c0_seq1	0	NA	NA	NA	NA	NA
comp104197_c0_seq1	2.6789	4.8022	3.92291	1.22414	0.220899	NA
comp104198_c0_seq1	0	NA	NA	NA	NA	NA
comp10419_c0_seq1	773.929	0.0995719	0.593088	0.167887	0.866672	0.976364
comp1041_c0_seq1	560.78	-0.291099	0.382629	-0.760787	0.446785	0.852819
comp10420_c0_seq1	116.37	0.575581	0.431289	1.33456	0.18202	0.627471
comp104218_c0_seq1	0.208429	-0.0949228	4.08046	-0.0232628	0.981441	NA
comp10421_c0_seq1	106.171	0.366434	0.427909	0.856338	0.391811	0.816152
comp10422_c0_seq1	808.846	0.292994	0.348376	0.841029	0.400331	0.823514
comp104236_c0_seq1	0	NA	NA	NA	NA	NA
comp10424_c0_seq1	812.507	-0.520174	0.288372	-1.80383	0.0712577	0.416461
comp10425_c0_seq1	184.768	0.632745	0.454963	1.39076	0.164298	0.603386
comp10426_c0_seq1	481.018	-0.119882	0.43662	-0.274569	0.783647	0.957912
comp104276_c0_seq1	0	NA	NA	NA	NA	NA
comp10427_c0_seq1	3238.31	-0.103891	0.32409	-0.320563	0.748541	0.952243
comp104282_c0_seq1	0	NA	NA	NA	NA	NA
comp10428_c0_seq1	271.145	0.193749	0.331534	0.5844	0.558951	0.899194
comp10429_c0_seq1	1112.1	0.542601	0.360946	1.50328	0.132768	0.547586
comp104318_c0_seq1	1.26891	2.38433	3.99239	0.597219	0.550361	NA
comp10431_c0_seq1	1166.31	0.328447	0.466113	0.704652	0.481027	0.867895
comp104348_c0_seq1	4.36248	0.614429	2.53599	0.242284	0.80856	0.96337
comp10434_c0_seq1	1630.18	-0.111584	0.39243	-0.284342	0.776149	0.956765
comp10435_c0_seq1	1372.29	0.608189	0.263449	2.30856	0.0209678	0.228443
comp104361_c0_seq1	9.22311	5.09287	1.72563	2.95131	0.00316427	0.0721502
comp10436_c0_seq1	270.479	0.486956	0.349375	1.39379	0.163381	0.60213
comp10437_c0_seq1	58.8031	-1.49914	0.501808	-2.98749	0.00281281	0.0669074
comp10438_c0_seq1	2457.8	-0.0787745	0.239392	-0.329061	0.74211	0.950071
comp10439_c0_seq1	195.329	0.0609918	0.391422	0.155821	0.876174	0.977591
comp1043_c0_seq1	191.316	-1.81596	0.397503	-4.56841	4.91e-06	0.000553707
comp104400_c0_seq1	0	NA	NA	NA	NA	NA
comp10440_c0_seq1	1205.07	0.512865	0.243767	2.10392	0.0353857	0.298507
comp10441_c0_seq1	902.471	-0.342203	0.2782	-1.23006	0.218674	0.676342
comp104421_c0_seq1	0	NA	NA	NA	NA	NA
comp10442_c0_seq1	533.571	0.708351	0.264552	2.67755	0.00741627	0.121947
comp10443_c0_seq1	1959	0.318242	0.239644	1.32798	0.184186	0.631468
comp10444_c0_seq1	702.027	-0.223468	0.513698	-0.435017	0.66355	0.929216
comp104453_c0_seq1	0	NA	NA	NA	NA	NA
comp10445_c0_seq1	28.7716	0.659202	0.654481	1.00721	0.313833	0.764747
comp10446_c0_seq1	216.023	1.51076	0.396693	3.80838	0.00013988	0.00785876
comp104475_c0_seq1	0	NA	NA	NA	NA	NA
comp10447_c0_seq1	1090.49	-0.507983	0.224446	-2.26328	0.0236185	0.242295
comp10448_c0_seq1	9666.64	-0.0862114	0.232973	-0.370048	0.711347	0.942834
comp10449_c0_seq1	1124.55	0.0906431	0.296206	0.306014	0.759594	0.953266
comp1044_c0_seq1	27415	-0.586324	0.162257	-3.61355	0.000302034	0.0139705
comp10450_c0_seq1	953.479	0.0325965	0.350483	0.0930045	0.9259	0.987607
comp10452_c0_seq1	33.1207	1.77012	1.02687	1.72381	0.0847427	0.453626
comp10453_c0_seq1	1197.45	0.345165	0.375684	0.918766	0.358218	0.79481
comp104542_c0_seq1	2.38339	-0.825231	3.31426	-0.248994	0.803366	NA
comp104545_c0_seq1	4.75847	5.05573	2.33913	2.16137	0.0306665	0.275395
comp104547_c0_seq1	0.443423	2.80023	3.97111	0.705151	0.480716	NA
comp104565_c0_seq1	0	NA	NA	NA	NA	NA
comp10456_c0_seq1	53.7958	0.679939	0.521661	1.30341	0.192434	0.642011
comp104582_c0_seq1	10.55	5.66085	1.92047	2.94763	0.00320216	0.0725496
comp10458_c0_seq1	270.498	-0.326238	0.304794	-1.07036	0.284458	0.745933
comp10459_c1_seq1	1224.12	0.00615764	0.423973	0.0145237	0.988412	0.99772
comp1045_c0_seq1	4895.2	0.167775	0.264125	0.635211	0.525291	0.889279
comp104605_c0_seq1	0	NA	NA	NA	NA	NA
comp10460_c0_seq1	383.744	-0.355318	0.419177	-0.847656	0.39663	0.820086
comp104612_c0_seq1	0.626371	2.7225	3.97464	0.684967	0.493365	NA
comp104623_c0_seq1	1.23696	-4.25166	3.93376	-1.08081	0.27978	NA
comp104627_c0_seq1	6.4645	0.234143	2.17551	0.107627	0.914292	0.985012
comp10462_c0_seq1	154.267	0.289191	0.349785	0.826768	0.408368	0.829689
comp10464_c0_seq1	855.107	-0.28889	0.224603	-1.28622	0.198365	0.650134
comp10465_c0_seq2	121.398	0.764459	0.551046	1.38729	0.165354	0.604747
comp10466_c0_seq1	582.705	0.0920663	0.271835	0.338685	0.734847	0.948379
comp10467_c0_seq1	497.594	-0.210527	0.50683	-0.415379	0.677864	0.93364
comp10468_c0_seq1	401.62	-0.455343	0.281179	-1.61941	0.10536	0.497679
comp10469_c0_seq1	146.399	0.143709	0.526659	0.27287	0.784953	0.958321
comp1046_c0_seq1	17145.7	-0.212894	0.252447	-0.843322	0.399049	0.822103
comp10472_c0_seq1	1112.23	0.0172105	0.230534	0.0746549	0.940489	0.989562
comp10473_c0_seq1	151.224	-0.325677	0.675013	-0.482475	0.629468	0.921031
comp10474_c0_seq1	938.81	-0.321719	0.317094	-1.01459	0.310303	0.764102
comp10477_c0_seq1	18.1126	-0.458385	1.12126	-0.408813	0.682677	0.934318
comp10479_c0_seq1	469.933	1.05257	0.340114	3.09474	0.00196985	0.0526254
comp1047_c0_seq1	17705.5	-0.215373	0.183671	-1.1726	0.240955	0.70262
comp10480_c0_seq1	296.927	0.329374	0.336128	0.979907	0.327132	0.772826
comp10481_c0_seq1	1258.49	-0.454385	0.235321	-1.93092	0.0534934	0.364682
comp10482_c0_seq1	141.299	-0.393363	0.635702	-0.618786	0.536057	0.893152
comp10483_c0_seq1	3740.35	-0.104215	0.248825	-0.41883	0.67534	0.933297
comp10485_c0_seq1	4.70359	-0.886223	2.29606	-0.385975	0.699515	0.938612
comp10486_c0_seq3	83.3709	-0.112728	0.469801	-0.239948	0.81037	0.963807
comp10489_c0_seq1	3047.6	-0.0871772	0.201104	-0.433493	0.664656	0.929607
comp1048_c0_seq1	1691.83	-0.428214	0.202579	-2.11381	0.0345315	0.294369
comp10490_c0_seq1	1840.5	0.000814771	0.284282	0.00286606	0.997713	0.99993
comp10491_c0_seq1	116.768	-0.436195	0.454454	-0.959822	0.337145	0.778409
comp10491_c1_seq1	847.472	-0.299931	0.288696	-1.03892	0.298843	0.755232
comp10493_c0_seq1	112.537	2.32438	0.665447	3.49295	0.000477713	0.0195835
comp10495_c0_seq1	115.566	-0.040955	0.589202	-0.0695092	0.944584	0.990152
comp10497_c0_seq1	2760.43	0.106184	0.19552	0.543084	0.587072	0.909442
comp10498_c0_seq1	3857.39	-0.950217	0.190699	-4.98281	6.27e-07	0.000107308
comp10499_c0_seq1	315.976	-1.04093	0.426466	-2.44082	0.0146539	0.185062
comp1049_c0_seq1	2146.01	-0.220787	0.433237	-0.509621	0.610317	0.91728
comp104_c0_seq1	14106.4	-0.259157	0.291858	-0.887958	0.374563	0.80568
comp10500_c0_seq1	16.4147	0.326974	1.23867	0.263971	0.791802	0.960237
comp10501_c0_seq1	224.487	-0.266022	0.368078	-0.722734	0.469843	0.861859
comp10502_c0_seq1	576.828	0.0578831	0.413152	0.140101	0.88858	0.979579
comp10504_c0_seq1	783.873	1.90322	0.553252	3.44005	0.000581603	0.0223215
comp10506_c0_seq1	986.421	-0.118429	0.264695	-0.447415	0.654575	0.925734
comp10507_c0_seq1	65.6944	-0.62598	0.55985	-1.11812	0.263515	0.725747
comp10509_c0_seq1	75.7385	0.0148485	0.609558	0.0243594	0.980566	0.996658
comp10510_c0_seq1	140.279	0.0391263	0.506462	0.0772541	0.938421	0.989461
comp10511_c0_seq1	654.544	-0.115798	0.329129	-0.351831	0.724965	0.946521
comp10513_c0_seq1	1148.72	0.110986	0.371461	0.298781	0.765107	0.955087
comp10515_c0_seq1	97.2273	0.607656	0.695576	0.873601	0.382336	0.811221
comp10516_c0_seq1	72.2822	0.557866	0.497065	1.12232	0.261726	0.724252
comp10517_c0_seq1	517.772	-0.29866	0.331423	-0.901143	0.367512	0.800002
comp10518_c0_seq1	34.5237	-0.18472	1.02594	-0.180049	0.857114	0.974442
comp10519_c0_seq1	859.302	0.236157	0.335029	0.704884	0.480883	0.867811
comp1051_c0_seq1	8074.68	-0.312416	0.302299	-1.03347	0.301386	0.756823
comp10520_c0_seq1	526.557	0.271872	0.46033	0.590603	0.554787	0.898613
comp10521_c0_seq1	2278.34	0.272521	0.227029	1.20038	0.229993	0.691427
comp10522_c0_seq1	67.9551	1.00256	0.952751	1.05228	0.29267	0.751856
comp10523_c0_seq1	128.993	0.236332	0.624824	0.378238	0.705254	0.940409
comp10524_c0_seq1	5.57477	1.0897	2.19483	0.496484	0.619553	0.918495
comp10525_c0_seq1	6514.4	0.518644	0.2205	2.35213	0.0186663	0.213356
comp10526_c0_seq1	372.823	0.548947	0.315129	1.74198	0.0815125	0.445434
comp10527_c0_seq1	19.7192	0.673031	1.18936	0.565878	0.571476	0.903803
comp10529_c0_seq1	1021.65	0.0466717	0.241642	0.193144	0.846847	0.973636
comp1052_c0_seq1	15577.4	-0.1235	0.246488	-0.501037	0.616345	0.917855
comp10530_c0_seq1	556.697	-0.472306	0.486347	-0.971129	0.331484	0.774905
comp10531_c0_seq1	1217.51	0.0499179	0.363213	0.137434	0.890688	0.979743
comp10532_c0_seq1	426.614	0.161205	0.34214	0.471167	0.637521	0.922331
comp10533_c0_seq1	502.482	-0.282481	0.465795	-0.606449	0.544216	0.895913
comp10534_c0_seq1	394.759	0.177032	0.297368	0.59533	0.551623	0.897426
comp10535_c0_seq1	23.5106	0.298581	0.82881	0.360253	0.718658	0.944611
comp10539_c0_seq1	2241.88	0.145732	0.30807	0.473046	0.63618	0.922147
comp1053_c0_seq1	256.258	-0.277823	0.335748	-0.827473	0.407969	0.828972
comp10540_c0_seq1	1417.86	-0.480555	0.216038	-2.2244	0.0261218	0.253226
comp10541_c0_seq1	1461.36	0.0755397	0.224635	0.336278	0.736662	0.948435
comp10542_c0_seq1	981.014	-0.0985259	0.413104	-0.238501	0.811492	0.964348
comp10543_c0_seq1	155.476	-0.738959	0.347384	-2.12721	0.0334027	0.289176
comp10544_c0_seq1	217.168	0.480835	0.397477	1.20972	0.226387	0.687598
comp10545_c0_seq1	19.3216	1.61862	1.0911	1.48347	0.137949	0.55579
comp10546_c0_seq1	919.004	-0.388371	0.241938	-1.60525	0.108439	0.503055
comp10547_c0_seq1	540.468	-0.360149	0.328139	-1.09755	0.272401	0.734226
comp10548_c0_seq1	86.4513	-0.877453	0.481117	-1.82378	0.0681846	0.409221
comp1054_c0_seq1	874.657	-0.981657	0.226618	-4.33177	1.48e-05	0.0013845
comp10551_c0_seq1	266.707	-0.103851	0.335998	-0.309083	0.757258	0.953147
comp10552_c0_seq1	17.48	-0.0391239	1.32632	-0.0294982	0.976467	0.995416
comp10553_c0_seq2	105.167	-0.358513	0.707498	-0.506734	0.612341	0.917464
comp10554_c0_seq1	323.142	0.0739638	0.395662	0.186937	0.85171	0.974382
comp10556_c0_seq1	790.197	0.00839389	0.405888	0.0206803	0.983501	0.997447
comp10558_c1_seq1	2170.9	0.130786	0.241092	0.542473	0.587493	0.909442
comp1055_c0_seq1	10038.7	-0.302031	0.300607	-1.00474	0.315024	0.765668
comp10560_c0_seq1	388.614	0.145572	0.348312	0.417936	0.675994	0.93362
comp10561_c0_seq1	2687.76	0.118145	0.193131	0.611737	0.540712	0.894555
comp10562_c0_seq1	705.557	-0.0848013	0.384077	-0.220792	0.825254	0.967933
comp10564_c0_seq1	1991.78	-0.0520727	0.20232	-0.257377	0.796888	0.961191
comp10565_c0_seq1	787.083	2.252	0.331851	6.7862	1.15e-11	7.59e-09
comp10566_c0_seq1	2238.26	-0.421331	0.248789	-1.69353	0.0903547	0.466387
comp10567_c0_seq1	76.7676	0.934193	0.456842	2.04489	0.0408654	0.320164
comp10568_c0_seq1	741.283	-0.179732	0.333899	-0.538282	0.590382	0.910204
comp10569_c0_seq1	59.092	0.616081	0.501436	1.22863	0.219209	0.676664
comp1056_c0_seq1	20970.5	0.0313093	0.226388	0.138299	0.890004	0.979682
comp10570_c0_seq1	153.737	-1.08876	0.393566	-2.76638	0.00566817	0.103104
comp10571_c0_seq1	648.427	-0.0816809	0.256132	-0.318901	0.749801	0.952727
comp10573_c0_seq1	26.7052	0.984737	1.11305	0.88472	0.376308	0.80696
comp10574_c0_seq1	471.156	0.483813	0.25887	1.86894	0.0616305	0.390159
comp10575_c0_seq1	322.432	0.240084	0.267975	0.89592	0.370295	0.803324
comp10576_c0_seq1	35.767	-0.323846	1.11589	-0.290212	0.771654	0.956188
comp10577_c0_seq1	3483.1	0.0119685	0.376132	0.03182	0.974616	0.994606
comp10578_c0_seq1	300.085	0.626091	0.255954	2.44611	0.0144408	0.183283
comp10579_c0_seq1	889.913	-0.0702371	0.380755	-0.184468	0.853646	0.974382
comp1057_c0_seq1	453.699	-0.894015	0.304828	-2.93285	0.00335862	0.0743909
comp10581_c0_seq1	693.455	0.412429	0.236004	1.74755	0.0805423	0.442821
comp10582_c0_seq1	76.8646	0.106652	0.509652	0.209265	0.834242	0.971436
comp10583_c0_seq1	389.174	-0.200097	0.316387	-0.632444	0.527097	0.889973
comp10584_c0_seq1	2.7608	-0.344871	3.18763	-0.10819	0.913845	NA
comp10585_c0_seq1	369.533	0.48594	0.41038	1.18412	0.236365	0.698272
comp10586_c0_seq1	61.5466	-0.0686905	0.623894	-0.1101	0.91233	0.98467
comp10587_c0_seq1	58.8949	0.427527	1.03398	0.413478	0.679256	0.93364
comp10589_c0_seq1	1424.59	0.0840688	0.295473	0.284523	0.77601	0.956765
comp1058_c0_seq1	14760.7	-0.0831375	0.267778	-0.310472	0.756202	0.953147
comp10591_c0_seq1	45.4922	1.36652	0.92046	1.48461	0.137648	0.555157
comp10592_c0_seq1	43.2035	-0.790421	0.701743	-1.12637	0.26001	0.722913
comp10594_c0_seq1	42.3216	0.537903	1.01395	0.530501	0.595764	0.912311
comp10596_c0_seq1	23.8066	-0.479698	0.819812	-0.585132	0.558459	0.899194
comp10598_c0_seq1	1011.74	-0.251676	0.268647	-0.936827	0.348847	0.78845
comp10599_c0_seq1	106.133	0.40261	0.51347	0.784097	0.432983	0.846715
comp1059_c0_seq1	7706.37	-0.339452	0.181576	-1.86947	0.0615572	0.389833
comp105_c0_seq1	114965	-0.247859	0.220498	-1.12409	0.260975	0.723586
comp10601_c0_seq1	239.903	0.472555	0.437922	1.07909	0.28055	0.742076
comp10602_c0_seq1	113.324	0.492626	0.488801	1.00783	0.313538	0.764747
comp10603_c0_seq1	41.9901	0.304734	0.704135	0.432778	0.665176	0.929822
comp10604_c0_seq1	604.359	0.0873497	0.298492	0.292636	0.7698	0.955804
comp10605_c0_seq1	187.218	0.0361243	0.2849	0.126796	0.899102	0.981876
comp10607_c0_seq1	3.36118	0.7255	2.03306	0.356851	0.721204	NA
comp10608_c0_seq1	158.632	-0.818144	0.369207	-2.21595	0.0266948	0.25627
comp10609_c0_seq1	163.525	0.0615447	0.425781	0.144546	0.88507	0.979278
comp1060_c0_seq1	1642.15	0.0994411	0.251442	0.395483	0.692487	0.937036
comp10611_c0_seq1	4050.48	-0.160365	0.211552	-0.758042	0.448426	0.853352
comp10612_c0_seq1	1838.15	-0.291942	0.212479	-1.37398	0.169447	0.610093
comp10613_c0_seq1	364.921	0.784352	0.391609	2.0029	0.0451885	0.336687
comp10614_c0_seq1	1443.15	-0.407233	0.223272	-1.82393	0.068162	0.409221
comp10615_c0_seq1	225.32	-0.0650824	0.43778	-0.148665	0.881818	0.979278
comp10616_c0_seq1	13.7028	-2.02971	1.55712	-1.3035	0.192404	0.642011
comp10617_c0_seq1	1589.47	-0.0573724	0.224185	-0.255916	0.798016	0.961506
comp10618_c0_seq1	725.412	-0.477384	0.921534	-0.518032	0.604436	0.914612
comp10619_c0_seq1	2775.26	-0.0291002	0.239433	-0.121538	0.903265	0.982672
comp1061_c0_seq1	3527.63	-0.322354	0.542823	-0.593848	0.552614	0.897567
comp10620_c0_seq1	8.60435	2.10908	1.57311	1.3407	0.180016	0.625291
comp10621_c0_seq1	1152.9	0.181461	0.287478	0.631217	0.527899	0.890251
comp10622_c0_seq1	1686.12	0.338056	0.426857	0.791965	0.428381	0.843298
comp10623_c0_seq1	66.8408	-0.627959	0.8545	-0.734886	0.462409	0.860009
comp10625_c0_seq1	251.057	-0.0843779	0.292523	-0.288449	0.773003	0.956213
comp10626_c0_seq1	1.80446	-0.540615	3.82339	-0.141397	0.887557	NA
comp10627_c0_seq1	72.2157	-0.126261	0.532214	-0.237237	0.812473	0.964422
comp10628_c0_seq1	2444.05	-0.003688	0.324049	-0.011381	0.990919	0.998373
comp10629_c0_seq1	53.1727	-0.550599	0.6897	-0.798317	0.424687	0.841248
comp1062_c0_seq1	212.987	-0.132315	0.347144	-0.381154	0.703089	0.939659
comp10630_c0_seq2	80.9096	0.410519	0.473438	0.867103	0.385886	0.812109
comp10631_c0_seq1	1225.35	0.0930048	0.412731	0.22534	0.821715	0.966517
comp10632_c0_seq1	1105.02	0.0970974	0.480087	0.20225	0.839722	0.972691
comp10633_c0_seq1	609.922	0.10461	0.534604	0.195677	0.844863	0.973627
comp10635_c0_seq1	89.1129	1.38386	0.583286	2.37252	0.0176672	0.206131
comp10636_c0_seq1	762.546	0.0385339	0.295738	0.130297	0.896331	0.98082
comp10637_c0_seq1	1024.75	-0.0698932	0.347763	-0.200979	0.840715	0.973075
comp10638_c0_seq1	450.931	0.28605	0.395386	0.723471	0.46939	0.861859
comp10639_c0_seq6	36.89	0.477929	0.854473	0.559327	0.575939	0.905704
comp1063_c0_seq1	39969	-0.37492	0.187747	-1.99695	0.045831	0.337565
comp10640_c0_seq1	401.794	0.157083	0.336155	0.467294	0.64029	0.923393
comp10642_c0_seq1	32.3003	2.59098	0.736328	3.51878	0.000433531	0.0181655
comp10644_c0_seq1	1010.05	0.0527773	0.338814	0.15577	0.876214	0.977591
comp10645_c0_seq1	253.464	0.256817	0.342893	0.748972	0.453874	0.855155
comp10646_c0_seq1	1.93633	-4.45063	2.94154	-1.51303	0.130272	NA
comp10647_c0_seq1	98.7836	-0.0932806	0.471862	-0.197686	0.843291	0.973573
comp10650_c0_seq1	120.679	-0.65757	0.533245	-1.23315	0.21752	0.67525
comp10651_c0_seq1	188.362	0.742022	0.398329	1.86284	0.0624851	0.393409
comp10653_c0_seq1	58.4479	0.939709	0.498534	1.88494	0.0594373	0.382806
comp10654_c1_seq1	233.265	-0.673605	0.382143	-1.76271	0.0779501	0.43593
comp10655_c0_seq1	22.7669	-1.02183	0.820303	-1.24567	0.212884	0.67098
comp10656_c0_seq1	18.1266	0.0446296	0.841036	0.053065	0.95768	0.991826
comp10657_c0_seq1	1344.49	-0.109343	0.229475	-0.476491	0.633725	0.921555
comp10658_c0_seq1	698.483	0.177019	0.414865	0.426692	0.669604	0.931136
comp10659_c0_seq1	3.45743	5.76586	3.91504	1.47274	0.14082	NA
comp1065_c0_seq1	6381.5	-0.492229	0.28218	-1.74438	0.0810927	0.444594
comp10660_c0_seq1	2165.14	0.413314	0.286467	1.4428	0.149078	0.576074
comp10661_c0_seq1	215.561	-0.118677	0.402517	-0.294836	0.768119	0.955265
comp10662_c0_seq1	376.033	-0.18896	0.287008	-0.658379	0.510295	0.883552
comp10663_c0_seq1	568.609	-0.388544	0.415148	-0.935917	0.349316	0.788503
comp10665_c0_seq1	2697.94	-0.259653	0.20364	-1.27506	0.202288	0.656071
comp10669_c0_seq1	6369.72	-0.656764	0.329599	-1.99262	0.0463035	0.339609
comp1066_c0_seq1	2836.42	0.272769	0.336319	0.811042	0.417342	0.836518
comp10670_c0_seq1	190.103	0.00047734	0.396628	0.00120349	0.99904	0.999977
comp10671_c0_seq1	480.299	0.14372	0.360515	0.398652	0.690149	0.936159
comp10672_c0_seq1	704.333	0.226246	0.242741	0.932048	0.351312	0.790091
comp10673_c0_seq1	167.883	-0.232211	0.359363	-0.646176	0.518166	0.886328
comp10674_c0_seq1	15.1886	-0.853749	1.68268	-0.507374	0.611892	0.917464
comp10675_c0_seq1	989.98	-0.134407	0.239271	-0.561736	0.574296	0.905282
comp10676_c0_seq1	971.908	-0.163022	0.276944	-0.588646	0.556099	0.898914
comp10677_c0_seq1	418.929	0.509131	0.440763	1.15511	0.248044	0.710655
comp10678_c0_seq1	51.5792	1.39766	0.959662	1.45641	0.14528	0.56973
comp1067_c0_seq1	489.812	0.138322	0.316564	0.43695	0.662148	0.929005
comp10681_c0_seq1	6097.92	-0.31002	0.161614	-1.91828	0.055076	0.369748
comp10682_c0_seq1	60.6349	0.0936931	0.481505	0.194584	0.845719	0.973636
comp10684_c0_seq1	217.659	0.377955	0.31614	1.19553	0.23188	0.693303
comp10685_c0_seq1	1285.16	0.637331	0.407895	1.56249	0.118173	0.520954
comp10687_c0_seq1	156.896	0.20738	0.366987	0.565089	0.572013	0.903877
comp10688_c0_seq1	185.669	0.285385	0.312109	0.914375	0.36052	0.796148
comp10689_c0_seq1	84.5893	0.733521	0.935799	0.783845	0.433131	0.846767
comp1068_c0_seq1	271.307	-0.897356	0.378963	-2.36793	0.017888	0.207794
comp10691_c0_seq1	990.136	-0.601973	0.27826	-2.16335	0.0305144	0.274445
comp10693_c0_seq1	1982.99	-0.835179	0.205579	-4.06258	4.85e-05	0.00357141
comp10696_c0_seq1	972.674	-0.142168	0.476035	-0.298651	0.765206	0.955087
comp10698_c0_seq1	395.693	-0.031193	0.237162	-0.131526	0.895359	0.980618
comp10699_c0_seq1	1296.9	0.20187	0.233062	0.866165	0.386399	0.812109
comp1069_c0_seq1	13728.3	-0.539696	0.187627	-2.87644	0.00402193	0.0828966
comp10700_c0_seq1	2321.4	-0.000537589	0.299469	-0.00179514	0.998568	0.999977
comp10703_c0_seq1	171.807	-0.142146	0.415308	-0.342265	0.732152	0.947553
comp10704_c0_seq1	731.34	0.668967	0.365066	1.83245	0.0668838	0.407202
comp10707_c0_seq1	570.58	-0.108287	0.234208	-0.462352	0.643829	0.924433
comp10708_c0_seq1	1330.95	-0.0554546	0.230746	-0.240327	0.810077	0.963807
comp10709_c0_seq1	1461.13	-0.0124153	0.337391	-0.0367981	0.970646	0.993776
comp1070_c0_seq1	2348.95	-0.655752	0.23785	-2.757	0.00583349	0.105038
comp10710_c0_seq1	1154.09	0.993319	0.252187	3.93881	8.19e-05	0.00531447
comp10711_c0_seq1	2051.49	0.408426	0.36045	1.1331	0.257173	0.719858
comp10712_c0_seq1	579.474	0.310577	0.273286	1.13646	0.255766	0.718218
comp10714_c0_seq1	15.8686	-1.98731	1.21658	-1.63352	0.102359	0.49199
comp10715_c0_seq1	66.8275	0.240395	0.98974	0.242887	0.808093	0.963157
comp10716_c0_seq1	259.07	1.25495	0.267598	4.68968	2.74e-06	0.000358298
comp10717_c0_seq1	178.705	0.411762	0.424241	0.970586	0.331755	0.775211
comp10718_c0_seq1	775.036	-0.70803	0.272466	-2.5986	0.00936056	0.141145
comp10719_c0_seq1	672.241	-0.241729	0.369509	-0.65419	0.512989	0.884355
comp1071_c0_seq1	37.3684	-0.169972	1.09269	-0.155554	0.876385	0.977616
comp10724_c0_seq1	1185.37	-0.00416452	0.204431	-0.0203713	0.983747	0.997529
comp10725_c0_seq1	1817.62	0.0749411	0.303216	0.247154	0.804789	0.962597
comp10727_c0_seq1	353.124	0.273291	0.29676	0.920916	0.357095	0.794297
comp10729_c0_seq1	124.567	1.88585	0.488562	3.86	0.000113386	0.00682154
comp1072_c0_seq1	237.374	0.200468	0.495012	0.404976	0.685495	0.934995
comp10730_c0_seq1	332.07	0.892243	0.5522	1.6158	0.106138	0.499063
comp10731_c0_seq1	333.373	0.359325	0.293684	1.22351	0.221137	0.679201
comp10732_c0_seq1	462.173	-0.662652	0.412513	-1.60638	0.108191	0.502684
comp10733_c0_seq1	671.343	-0.0581077	0.212936	-0.272888	0.784939	0.958321
comp10733_c1_seq1	1.84777	3.29956	3.93024	0.83953	0.401172	NA
comp10734_c0_seq1	352.735	0.679845	0.617113	1.10165	0.270613	0.732355
comp10735_c0_seq1	47.4668	0.679688	0.728197	0.933385	0.350621	0.789763
comp10737_c0_seq1	646.614	-0.153074	0.342497	-0.446936	0.654922	0.925769
comp10738_c0_seq1	114.554	-0.898786	0.959624	-0.936602	0.348963	0.78845
comp10739_c0_seq1	3034.28	0.0400036	0.388644	0.102931	0.918017	0.985617
comp1073_c0_seq1	965.27	-0.185645	0.230467	-0.805517	0.420521	0.839158
comp10741_c0_seq1	49.067	1.54737	0.95379	1.62234	0.104731	0.496194
comp10742_c0_seq1	1011.46	0.892355	0.5832	1.5301	0.125991	0.535722
comp10744_c0_seq1	441.821	-0.149945	0.275266	-0.544729	0.58594	0.908921
comp10745_c0_seq1	886.769	-0.698045	0.323222	-2.15965	0.0307999	0.275759
comp10746_c0_seq1	3.36621	-0.599056	2.90151	-0.206463	0.836429	NA
comp10748_c0_seq1	517.453	0.691886	0.262149	2.63928	0.00830817	0.131279
comp10749_c0_seq1	40.8912	-0.395883	1.13853	-0.347713	0.728056	0.946633
comp1074_c0_seq1	394.264	-0.469841	0.287578	-1.63378	0.102304	0.491988
comp10750_c0_seq1	57.1355	-1.64282	0.933449	-1.75995	0.0784167	0.436935
comp10750_c1_seq1	113.849	-0.903526	0.391136	-2.31	0.0208879	0.227952
comp10751_c0_seq1	496.347	0.428648	0.42532	1.00782	0.313539	0.764747
comp10753_c0_seq1	1134.82	0.290071	0.369964	0.784052	0.433009	0.846715
comp10754_c0_seq1	314.91	0.168873	0.339358	0.497624	0.618749	0.918389
comp10755_c0_seq1	1238.86	-0.373911	0.417897	-0.894745	0.370923	0.803674
comp10756_c0_seq1	25.0072	0.694008	1.07934	0.642991	0.52023	0.88655
comp10757_c0_seq1	167.295	0.815199	0.479043	1.70172	0.0888071	0.463964
comp10758_c0_seq1	43.8897	1.71954	0.678757	2.53337	0.0112972	0.156927
comp10759_c0_seq1	366.801	-0.0485352	0.26147	-0.185624	0.852739	0.974382
comp1075_c0_seq1	12913.6	0.0455129	0.225113	0.202178	0.839777	0.972691
comp10760_c0_seq1	39.552	0.729995	0.619067	1.17919	0.238324	0.700541
comp10762_c0_seq1	56.892	0.334385	0.695429	0.480832	0.630636	0.921031
comp10763_c0_seq1	5.99535	-3.40279	1.76529	-1.92761	0.0539041	0.366383
comp10764_c0_seq1	49.9047	0.953784	0.870906	1.09516	0.273445	0.734838
comp10765_c0_seq1	122.679	-0.69072	0.443827	-1.55628	0.119641	0.523943
comp10766_c0_seq1	78.1013	0.200873	0.502665	0.399616	0.689439	0.936144
comp10768_c0_seq1	32.9088	-2.73091	1.10119	-2.47996	0.0131399	0.172945
comp10769_c0_seq1	2292.61	0.368909	0.182636	2.01992	0.043392	0.330225
comp1076_c0_seq1	217.882	-0.509375	0.374278	-1.36095	0.173528	0.615698
comp10770_c0_seq1	1158.11	0.259051	0.206417	1.25499	0.209483	0.665798
comp10771_c0_seq1	885.98	0.173813	0.221401	0.785063	0.432417	0.846139
comp10774_c0_seq1	10.6252	-0.0762967	1.35388	-0.0563542	0.95506	0.99115
comp10776_c0_seq1	218.703	-0.187871	0.346537	-0.542139	0.587723	0.909469
comp10777_c0_seq1	220.078	1.04602	0.416044	2.5142	0.0119304	0.162484
comp10778_c0_seq1	186.464	0.427338	0.488955	0.873982	0.382128	0.811174
comp1077_c0_seq1	19715.7	-0.155568	0.265887	-0.585092	0.558486	0.899194
comp10780_c0_seq1	336.544	0.118897	0.337931	0.351839	0.724959	0.946521
comp10781_c0_seq1	1402.25	-0.246876	0.201415	-1.22571	0.220309	0.678647
comp10782_c0_seq1	1334.52	0.0184559	0.268896	0.0686356	0.94528	0.990299
comp10783_c0_seq1	31.7411	2.44299	1.11656	2.18797	0.0286719	0.265932
comp10784_c0_seq1	5393.81	-0.054401	0.252694	-0.215284	0.829546	0.969455
comp10785_c0_seq1	246.079	0.122534	0.430741	0.284473	0.776048	0.956765
comp10786_c0_seq1	1776.99	0.572146	0.41639	1.37406	0.169423	0.610093
comp10787_c0_seq1	929.144	0.0407329	0.374838	0.108668	0.913466	0.985012
comp10789_c0_seq1	167.693	1.28065	0.362567	3.53217	0.000412169	0.0174345
comp1078_c1_seq1	14898.6	-0.510042	0.231648	-2.2018	0.0276792	0.262048
comp10790_c0_seq1	230.367	0.478879	0.29852	1.60418	0.108674	0.503584
comp10791_c0_seq1	316.539	-0.181242	0.553194	-0.327629	0.743192	0.950073
comp10792_c0_seq1	371.328	0.883418	0.335682	2.63171	0.00849556	0.133177
comp10794_c0_seq1	96.6107	1.1983	0.623343	1.92237	0.0545593	0.368473
comp10796_c0_seq1	492.062	-0.800722	0.233799	-3.42483	0.000615181	0.0231121
comp10797_c0_seq1	1745.05	0.157455	0.260933	0.603431	0.546222	0.896035
comp10798_c0_seq1	712.376	-0.660189	0.254939	-2.5896	0.00960875	0.14331
comp1079_c0_seq1	973.863	-0.0357381	0.207355	-0.172352	0.86316	0.976322
comp107_c0_seq1	16947.7	0.421431	0.378166	1.11441	0.265104	0.727064
comp10801_c0_seq1	44.8415	0.164057	0.862724	0.190162	0.849182	0.973923
comp10802_c0_seq1	2526.29	0.0958645	0.783813	0.122305	0.902657	0.982672
comp10803_c0_seq1	75.072	0.328145	0.628078	0.522458	0.601351	0.913632
comp10804_c0_seq1	451.188	0.0150034	0.616417	0.0243398	0.980582	0.996658
comp10806_c0_seq1	4053.91	-0.152219	0.259494	-0.586597	0.557474	0.899194
comp10808_c0_seq1	1153.51	-0.244363	0.527026	-0.463665	0.642888	0.924433
comp10811_c0_seq1	1176.08	0.387097	0.219761	1.76144	0.0781636	0.436329
comp10812_c0_seq1	254.109	0.676428	0.39376	1.71787	0.0858204	0.455838
comp10815_c0_seq1	828.281	1.33892	0.590589	2.26709	0.0233849	0.241413
comp10816_c0_seq1	1520.76	-0.554136	0.177339	-3.12473	0.00177969	0.0492124
comp10819_c0_seq1	25.9381	0.15696	0.903601	0.173705	0.862097	0.976108
comp1081_c0_seq1	8539.72	-0.43012	0.265617	-1.61933	0.105377	0.497679
comp10820_c0_seq1	34.0212	0.811098	0.707904	1.14578	0.251888	0.714462
comp10822_c0_seq1	52.3942	-0.426689	0.558242	-0.764344	0.444662	0.851787
comp10823_c0_seq1	233.308	-0.0127072	0.499386	-0.0254456	0.9797	0.996658
comp10824_c0_seq1	1549.41	0.48209	0.206627	2.33314	0.0196409	0.219526
comp10825_c0_seq1	41.9586	-1.20036	0.584429	-2.05391	0.0399849	0.316889
comp10826_c0_seq1	1321.67	0.210649	0.175759	1.19851	0.230719	0.691493
comp10827_c0_seq1	1270.1	0.279374	0.240727	1.16054	0.245829	0.70863
comp10828_c0_seq1	593.027	-0.0178344	0.479264	-0.0372121	0.970316	0.993776
comp10829_c0_seq1	178.527	0.153861	0.418557	0.3676	0.713172	0.943434
comp10829_c1_seq1	517.852	0.214533	0.265608	0.807708	0.419259	0.837859
comp1082_c0_seq1	15.9574	0.232476	1.54974	0.15001	0.880757	0.979249
comp10830_c0_seq2	45.6573	0.722289	1.00933	0.715615	0.474229	0.863625
comp10831_c0_seq1	172.199	0.335	0.595824	0.562247	0.573948	0.905004
comp10832_c0_seq1	189.136	-0.164562	0.393402	-0.418303	0.675725	0.933448
comp10833_c0_seq1	219.883	-0.104377	0.4683	-0.222885	0.823625	0.967068
comp10834_c0_seq1	204.979	-0.223445	0.614127	-0.363843	0.715976	0.944127
comp10835_c0_seq1	3.5231	-0.639462	3.40432	-0.187838	0.851003	NA
comp10837_c0_seq1	239.756	-0.0813396	0.436272	-0.186443	0.852098	0.974382
comp1083_c0_seq1	197.506	-0.0506979	0.396384	-0.127901	0.898227	0.981749
comp10840_c0_seq1	5.15236	3.11063	2.79978	1.11102	0.266558	0.728616
comp10841_c0_seq1	345.622	0.458541	0.499927	0.917216	0.359029	0.795322
comp10842_c0_seq1	6.11725	0.241548	1.63513	0.147724	0.882561	0.979278
comp10845_c0_seq2	47.6853	2.27144	0.829172	2.7394	0.00615507	0.10831
comp10846_c0_seq1	65.9005	0.142003	0.663346	0.214071	0.830492	0.970142
comp10848_c0_seq1	599.772	0.809624	0.261316	3.09826	0.00194659	0.0523617
comp10849_c0_seq1	4652.62	-0.136728	0.18059	-0.757116	0.448981	0.853394
comp10850_c0_seq1	796.401	1.02751	0.200822	5.1165	3.11e-07	5.77e-05
comp10851_c0_seq1	3423.44	0.095817	0.26206	0.36563	0.714641	0.943617
comp10854_c0_seq1	286.617	0.304541	0.571329	0.53304	0.594006	0.911666
comp10855_c0_seq1	16.7162	-0.245421	1.17582	-0.208723	0.834664	0.971613
comp10857_c0_seq1	886.657	-0.349814	0.345556	-1.01232	0.311385	0.76432
comp10858_c0_seq1	405.092	0.604224	0.379573	1.59185	0.111418	0.50797
comp10859_c0_seq1	15.5179	-1.24328	1.19612	-1.03943	0.298606	0.755232
comp1085_c0_seq1	1090.28	0.697407	0.508076	1.37264	0.169863	0.610675
comp10861_c0_seq1	344.29	0.138943	0.269477	0.515603	0.606132	0.914652
comp10863_c0_seq1	5310.99	-0.012851	0.243051	-0.0528738	0.957832	0.991902
comp10864_c0_seq1	91.2286	-0.392585	0.393932	-0.99658	0.318968	0.767474
comp10866_c0_seq1	18.8921	1.49382	1.15224	1.29645	0.194822	0.645188
comp10868_c0_seq1	166.552	-0.502771	0.371462	-1.35349	0.175899	0.619664
comp10870_c0_seq1	253.386	0.32944	0.384165	0.857548	0.391142	0.815628
comp10872_c0_seq1	30.5281	-0.702112	0.793893	-0.884391	0.376485	0.80696
comp10873_c0_seq1	56.7254	-0.372012	0.783478	-0.474821	0.634915	0.921774
comp10875_c0_seq1	18.6935	0.521969	0.855736	0.609965	0.541885	0.894911
comp10876_c0_seq1	1147.41	0.0450612	0.282593	0.159456	0.873309	0.976773
comp10877_c0_seq1	366.502	1.62106	0.520491	3.11448	0.00184272	0.0504848
comp10879_c0_seq1	255.604	1.33858	0.429647	3.11554	0.00183608	0.0503805
comp1087_c0_seq1	14683.3	0.0797969	0.484778	0.164605	0.869255	0.976364
comp10880_c0_seq1	42.2404	1.00311	1.18243	0.84835	0.396243	0.819864
comp10881_c0_seq1	2804.22	-0.125079	0.196583	-0.636268	0.524602	0.888878
comp10882_c0_seq1	3376.64	0.130624	0.210969	0.619161	0.535811	0.892917
comp10883_c0_seq1	1062.09	0.0676386	0.247285	0.273525	0.78445	0.958321
comp10885_c0_seq1	637.005	-0.461827	0.243874	-1.89371	0.0582631	0.379885
comp10887_c0_seq2	84.8402	1.26746	0.716795	1.76823	0.0770227	0.432824
comp10888_c0_seq1	1948.44	-0.0265946	0.458247	-0.0580355	0.95372	0.991056
comp10889_c0_seq1	229.576	-0.335802	0.738337	-0.454808	0.649247	0.924728
comp1088_c0_seq1	444.948	-0.762808	0.354563	-2.1514	0.0314446	0.279145
comp10890_c0_seq1	57.0416	-0.797023	0.593507	-1.3429	0.179304	0.624048
comp10892_c0_seq1	192.119	0.176888	0.427347	0.413922	0.678931	0.93364
comp10893_c0_seq1	417.944	-0.257955	0.536109	-0.481161	0.630402	0.921031
comp10894_c0_seq1	2274.21	-0.15302	0.221907	-0.689567	0.490467	0.874892
comp10897_c0_seq1	204.696	-0.110947	0.470083	-0.236016	0.81342	0.964746
comp10898_c0_seq1	1154.87	-0.511095	0.193484	-2.64154	0.008253	0.130523
comp10899_c0_seq1	2944.12	0.90819	0.196165	4.62973	3.66e-06	0.000434688
comp1089_c0_seq1	31335.5	-0.0788308	0.233669	-0.337361	0.735845	0.948379
comp108_c0_seq1	283504	-0.376577	0.191275	-1.96878	0.0489789	0.349064
comp10901_c0_seq1	526.064	0.613456	0.271701	2.25783	0.0239561	0.243652
comp10903_c0_seq1	17.5043	-1.97115	1.36863	-1.44023	0.149801	0.577095
comp10905_c0_seq1	1181.88	0.279599	0.335521	0.833328	0.40466	0.826207
comp10906_c0_seq1	758.038	0.662608	0.248997	2.6611	0.00778852	0.12586
comp10908_c0_seq1	226.898	0.0106916	0.566423	0.0188757	0.98494	0.99772
comp1090_c0_seq1	561.631	0.238858	0.312752	0.76373	0.445028	0.851787
comp10911_c0_seq1	1225.11	-0.166223	0.434973	-0.382145	0.702354	0.939496
comp10912_c0_seq1	1343.36	-0.324006	0.25479	-1.27166	0.203493	0.657321
comp10914_c0_seq1	1249.13	-0.313834	0.258889	-1.21223	0.225423	0.685895
comp10915_c0_seq1	50.3976	-1.22676	0.640926	-1.91405	0.0556141	0.370877
comp10916_c0_seq1	2651.16	-0.149901	0.289721	-0.517399	0.604878	0.914612
comp10917_c0_seq1	14.567	1.42377	1.21851	1.16846	0.242622	0.704947
comp10919_c0_seq1	115.98	-0.0971935	0.476244	-0.204083	0.838288	0.97246
comp1091_c0_seq1	505.759	-0.0910999	0.327321	-0.27832	0.780767	0.957293
comp10921_c0_seq1	262.277	0.0851965	0.409441	0.20808	0.835167	0.971701
comp10923_c0_seq1	16.3318	1.05791	1.39405	0.758875	0.447927	0.853213
comp10924_c0_seq1	132.659	0.110409	0.429487	0.257071	0.797124	0.961275
comp10926_c0_seq1	379.774	0.354965	0.304512	1.16568	0.243742	0.706162
comp10927_c0_seq1	202.806	0.825148	0.325011	2.53883	0.0111222	0.155957
comp1092_c0_seq1	3252.06	-0.000956515	0.323257	-0.00295899	0.997639	0.99993
comp10930_c0_seq1	636.697	-0.407276	0.306767	-1.32764	0.184297	0.631468
comp10933_c0_seq1	417.307	-0.195113	0.249238	-0.782838	0.433722	0.847211
comp10934_c0_seq1	182.39	0.842526	0.700586	1.2026	0.22913	0.690796
comp10935_c0_seq1	640.149	-0.341045	0.325879	-1.04654	0.295312	0.752974
comp10936_c0_seq1	37.9052	1.12115	0.763512	1.46841	0.141992	0.563702
comp10939_c0_seq1	96.2431	0.707921	0.670621	1.05562	0.291141	0.750329
comp1093_c0_seq1	83.7463	-0.466339	0.495264	-0.941597	0.346399	0.78672
comp10941_c0_seq1	2680.11	-0.657859	0.264174	-2.49025	0.0127655	0.169796
comp10942_c0_seq1	39.8114	-0.19553	0.864753	-0.226111	0.821115	0.966485
comp10943_c0_seq1	1480.05	0.125721	0.231356	0.543412	0.586846	0.909438
comp10945_c0_seq1	1770.4	1.00536	0.423137	2.37596	0.0175034	0.205337
comp10946_c0_seq1	118.327	0.226102	0.422903	0.534642	0.592897	0.911325
comp10947_c0_seq1	1868.68	0.647298	0.342842	1.88804	0.0590207	0.381441
comp10948_c0_seq1	186.915	0.21378	0.510134	0.419065	0.675168	0.933191
comp10949_c0_seq1	1449.79	-0.000991852	0.184759	-0.00536834	0.995717	0.999644
comp10952_c0_seq1	1173.37	0.585751	0.326057	1.79647	0.0724199	0.419536
comp10953_c0_seq1	320.011	1.47841	0.429159	3.4449	0.000571274	0.02202
comp10956_c0_seq1	287.91	-0.15787	0.342466	-0.460979	0.644814	0.924506
comp10957_c0_seq1	73.3744	1.74206	0.902101	1.93111	0.0534691	0.364682
comp10958_c0_seq1	126.705	1.14527	0.48868	2.34359	0.0190992	0.215811
comp10959_c0_seq1	19.8735	-0.177618	0.835216	-0.212662	0.831591	0.970142
comp1095_c0_seq1	51628.3	-0.309134	0.158228	-1.95373	0.0507329	0.35597
comp10962_c0_seq1	2434.66	-0.658329	0.339473	-1.93927	0.0524684	0.361594
comp10965_c0_seq1	3.93342	-0.452628	2.50589	-0.180625	0.856662	NA
comp10966_c0_seq1	99.2754	0.520014	0.717316	0.724945	0.468486	0.861592
comp10967_c0_seq1	277.119	-0.237529	0.755899	-0.314234	0.753344	0.953147
comp10968_c0_seq1	23.0455	-0.232341	0.74376	-0.312387	0.754746	0.953147
comp10969_c0_seq1	236.766	1.19327	0.454966	2.62276	0.00872197	0.135651
comp1096_c0_seq1	40126.3	-0.251067	0.249118	-1.00782	0.31354	0.764747
comp10970_c0_seq1	2306.38	0.0254509	0.293495	0.0867167	0.930897	0.988347
comp10973_c0_seq1	11.7414	-4.27429	1.67555	-2.55098	0.010742	0.153157
comp10974_c0_seq1	982.673	-0.442822	0.212003	-2.08875	0.0367302	0.303661
comp10976_c0_seq1	938.81	-0.165345	0.23993	-0.689138	0.490736	0.874892
comp10977_c0_seq1	469.111	0.236381	0.506455	0.466737	0.640688	0.923536
comp10979_c0_seq1	160.286	0.0289348	0.38068	0.0760083	0.939412	0.989531
comp1097_c0_seq1	1147.88	-0.250719	0.251389	-0.997337	0.318601	0.767453
comp10980_c0_seq1	152.561	0.0679114	0.561241	0.121002	0.903689	0.982672
comp10981_c0_seq1	25.4046	0.869171	0.882314	0.985104	0.324573	0.77221
comp10984_c0_seq1	1598.19	-0.0750636	0.267567	-0.280541	0.779062	0.956765
comp10985_c0_seq1	1933.86	0.78396	0.185291	4.23097	2.33e-05	0.00197316
comp10986_c0_seq1	276.154	-0.266039	0.350182	-0.759716	0.447425	0.853194
comp10987_c0_seq1	505.2	-0.568085	0.391369	-1.45153	0.146631	0.572202
comp10988_c0_seq1	5761	-0.458008	0.53053	-0.863303	0.387971	0.813779
comp10989_c0_seq1	327.442	0.793059	0.422928	1.87516	0.0607705	0.3865
comp10990_c0_seq1	41.0044	1.05286	0.856565	1.22916	0.219011	0.676448
comp10991_c0_seq1	5.83574	0.923427	2.20821	0.418178	0.675817	0.933448
comp10994_c0_seq1	1786.75	1.3407	0.25889	5.17863	2.24e-07	4.37e-05
comp10996_c0_seq1	227.149	0.844456	0.376731	2.24153	0.0249915	0.247949
comp10997_c0_seq1	1336.29	0.133607	0.290351	0.460156	0.645404	0.924684
comp10998_c0_seq1	172.499	-0.100679	0.412249	-0.244218	0.807062	0.962774
comp10999_c0_seq1	309.44	0.631066	0.521426	1.21027	0.226175	0.687208
comp10_c0_seq1	39257.2	-0.341181	0.304803	-1.11935	0.262991	0.725426
comp11000_c0_seq1	214.219	-0.116645	0.412583	-0.282718	0.777393	0.956765
comp11002_c0_seq1	979.753	1.19174	0.260558	4.57378	4.79e-06	0.000546804
comp11003_c0_seq1	531.868	0.571653	0.401474	1.42389	0.154479	0.585353
comp11004_c0_seq1	648.236	-0.612177	0.377931	-1.61981	0.105272	0.497661
comp11005_c0_seq1	207.63	-0.426319	0.388809	-1.09647	0.272872	0.734699
comp11006_c0_seq1	5279.61	-0.421791	0.23048	-1.83006	0.0672416	0.407659
comp11007_c0_seq1	267.64	-0.0260139	1.64412	-0.0158224	0.987376	0.99772
comp11008_c0_seq1	528.278	0.0143686	0.298634	0.0481145	0.961625	0.992329
comp11009_c0_seq1	15.6134	-1.63555	1.60567	-1.0186	0.308391	0.762648
comp11010_c0_seq1	124.02	1.76119	0.859557	2.04896	0.0404665	0.319003
comp11011_c0_seq1	229.331	0.325964	0.320246	1.01785	0.308747	0.762917
comp11012_c0_seq1	158.158	-0.282837	0.518552	-0.545436	0.585454	0.908563
comp11013_c0_seq1	504.359	-0.460939	0.274901	-1.67674	0.0935931	0.473106
comp11014_c0_seq1	167.61	0.690267	0.594153	1.16177	0.24533	0.708308
comp11015_c0_seq1	76.3277	0.12265	0.589074	0.208209	0.835066	0.971697
comp11017_c0_seq1	513.692	-0.0403215	0.252291	-0.159822	0.873022	0.976773
comp11018_c0_seq1	3516.04	0.368985	0.26565	1.38899	0.164835	0.603707
comp11019_c0_seq1	2817.26	0.584085	0.218336	2.67516	0.00746928	0.122425
comp1101_c0_seq1	12200.1	-0.158224	0.200489	-0.789187	0.430003	0.845104
comp11021_c0_seq1	123.327	-0.102042	0.874609	-0.116671	0.907121	0.983321
comp11022_c0_seq1	1050.45	0.372259	0.227038	1.63963	0.101082	0.490584
comp11023_c0_seq1	243.673	-0.315391	0.453984	-0.694719	0.487232	0.872896
comp11023_c1_seq1	2361.22	-0.485868	0.300224	-1.61835	0.105587	0.49809
comp11024_c0_seq1	1592.92	-0.470914	0.423451	-1.11209	0.266101	0.728027
comp11025_c0_seq1	753.464	0.00245923	0.25062	0.00981257	0.992171	0.998945
comp11026_c0_seq1	512.206	0.137288	0.282986	0.485142	0.627576	0.920944
comp11027_c0_seq1	195.054	-0.223316	0.321033	-0.695618	0.486668	0.87268
comp1102_c0_seq1	55280.3	-0.403689	0.22084	-1.82797	0.0675543	0.407799
comp11032_c0_seq1	1339.55	0.285561	0.242831	1.17597	0.239609	0.701828
comp11034_c0_seq1	70.0683	-0.0667674	0.598337	-0.111588	0.91115	0.984475
comp11037_c0_seq1	36.7303	-1.89876	1.54358	-1.2301	NA	NA
comp1103_c0_seq1	636.651	-0.44681	0.394772	-1.13182	0.257711	0.720459
comp11040_c0_seq1	3331.17	0.0910009	0.242884	0.374668	0.707907	0.941479
comp11041_c0_seq1	5570.38	-0.0382798	0.2603	-0.14706	0.883084	0.979278
comp11042_c1_seq1	4100.77	-0.368581	0.198086	-1.86071	0.0627845	0.394798
comp11046_c0_seq1	1250.6	0.114424	0.32285	0.354419	0.723025	0.946521
comp11047_c0_seq1	15.8828	2.96049	1.47536	2.00662	0.0447897	0.335927
comp11048_c0_seq1	126.948	-0.724044	0.371929	-1.94673	0.0515674	0.358107
comp11049_c0_seq1	112.98	-0.200329	0.453799	-0.441449	0.658888	0.927548
comp1104_c0_seq1	5721.49	0.466466	0.237628	1.963	0.0496457	0.351667
comp11050_c0_seq1	22.5717	1.80247	1.28067	1.40744	0.159296	0.595552
comp11051_c0_seq1	94.5012	0.201155	0.556029	0.361771	0.717523	0.944127
comp11053_c0_seq1	7.59863	-0.419747	1.76895	-0.237286	0.812435	0.964422
comp11057_c0_seq1	376.398	0.261521	0.633971	0.412513	0.679964	0.93364
comp11059_c0_seq1	1.47197	2.39509	3.89432	0.615023	0.538539	NA
comp11060_c0_seq1	16.6778	-1.22043	1.21962	-1.00067	0.316988	0.76679
comp11061_c0_seq1	4098.57	-0.041449	0.253288	-0.163644	0.870011	0.976427
comp11063_c0_seq1	952.135	-0.252903	0.257478	-0.982229	0.325987	0.772273
comp11065_c0_seq1	0	NA	NA	NA	NA	NA
comp11066_c0_seq1	225.206	1.2568	0.577799	2.17516	0.0296181	0.271316
comp11067_c0_seq1	979.044	0.122371	0.425425	0.287644	0.77362	0.956446
comp11068_c0_seq1	468.392	-0.0793602	0.987696	-0.0803487	0.93596	0.98888
comp1106_c0_seq1	679.239	-0.501953	0.237046	-2.11753	0.0342147	0.292864
comp11070_c0_seq1	23.8547	0.647492	1.12647	0.574798	0.565428	0.902565
comp11071_c0_seq1	558.842	-0.490062	0.246999	-1.98406	0.0472487	0.34291
comp11072_c0_seq1	86.8627	0.888612	0.955694	0.929808	0.35247	0.790727
comp11073_c0_seq1	2032.5	0.285277	0.194421	1.46731	0.142291	0.563941
comp11074_c0_seq1	9468.31	0.0145492	0.238444	0.0610172	0.951346	0.991056
comp11075_c0_seq1	435.349	0.447967	0.262595	1.70592	0.0880228	0.461576
comp11076_c0_seq1	4.4852	-1.84053	2.81385	-0.654095	0.51305	0.884355
comp11077_c0_seq1	333.478	-0.0283091	0.261703	-0.108172	0.913859	0.985012
comp11078_c0_seq1	15.7353	-1.27817	1.45958	-0.875711	0.381187	0.810719
comp11079_c0_seq1	20.8805	0.850009	1.33899	0.634813	0.52555	0.889279
comp1107_c0_seq1	4526.33	-0.075049	0.327481	-0.22917	0.818737	0.965856
comp11081_c0_seq1	115.262	-0.458951	0.602293	-0.762006	0.446056	0.852412
comp11083_c0_seq1	1578.54	1.35822	0.285889	4.75084	2.03e-06	0.000279639
comp11084_c0_seq1	76.0361	-0.108373	0.69419	-0.156115	0.875942	0.977591
comp11085_c0_seq1	287.999	0.670985	0.296035	2.26657	0.0234162	0.241466
comp11087_c0_seq1	1125.74	0.197148	0.301281	0.654366	0.512876	0.884355
comp11088_c0_seq2	616.81	0.283783	0.227746	1.24605	0.212746	0.670826
comp11090_c0_seq1	1474.52	-0.33599	0.193553	-1.7359	0.0825809	0.448081
comp11091_c0_seq1	115.374	0.439107	0.374808	1.17155	0.241377	0.703086
comp11092_c0_seq1	61.4931	-0.684181	0.477244	-1.43361	0.151684	0.579779
comp11093_c0_seq1	366.716	0.0239498	0.286345	0.0836398	0.933343	0.98873
comp11096_c0_seq1	1323.62	0.0739413	0.238159	0.31047	0.756204	0.953147
comp11097_c0_seq1	848.718	-0.402223	0.213725	-1.88197	0.0598406	0.383908
comp11098_c0_seq1	1327.72	-0.434356	0.267058	-1.62645	0.103854	0.494208
comp11099_c0_seq1	2399.94	-0.251999	0.243828	-1.03351	0.301365	0.756823
comp1109_c0_seq1	2300.51	-0.104435	0.268937	-0.388325	0.697776	0.937823
comp110_c0_seq1	98708	-0.292327	0.275059	-1.06278	0.287883	0.748752
comp11100_c0_seq1	470.73	1.34151	0.448348	2.99212	0.00277048	0.0664915
comp11101_c0_seq1	215.301	-0.0417472	0.367594	-0.113569	0.90958	0.984057
comp11104_c0_seq1	573.814	0.198206	0.297427	0.666401	0.505155	0.880071
comp11106_c0_seq1	355.029	-0.196317	0.308945	-0.635443	0.52514	0.889279
comp11107_c0_seq1	2144.92	-0.531969	0.23279	-2.28519	0.0223017	0.235696
comp11109_c0_seq1	45.7875	0.506688	0.707623	0.716043	0.473965	0.863425
comp1110_c0_seq1	12922	-0.0504561	0.170553	-0.295839	0.767353	0.955087
comp11111_c2_seq1	21.6786	0.0218915	0.78925	0.0277371	0.977872	0.996136
comp11112_c0_seq1	84.5026	0.513922	0.43152	1.19096	0.23367	0.695703
comp11113_c0_seq1	599.044	-0.379057	0.257374	-1.47279	0.140809	0.561972
comp11117_c0_seq1	634.97	0.00763935	0.354896	0.0215256	0.982826	0.997447
comp11118_c0_seq1	589.503	-0.0677432	0.612668	-0.110571	0.911957	0.984608
comp1111_c0_seq1	2563.84	-0.319571	0.774486	-0.412623	0.679883	0.93364
comp11120_c0_seq1	155.26	0.696375	0.410018	1.6984	0.0894319	0.464785
comp11122_c0_seq1	1556.05	-0.239095	0.303361	-0.788154	0.430607	0.845731
comp11123_c0_seq1	195.978	0.171257	0.601084	0.284913	0.775711	0.956685
comp11124_c0_seq1	228.828	-0.120824	0.301117	-0.401252	0.688235	0.935656
comp11125_c0_seq1	332.997	-0.155565	0.352675	-0.4411	0.659141	0.927607
comp11127_c0_seq1	802.326	0.411861	0.237863	1.73151	0.0833616	0.44985
comp11128_c0_seq1	592.663	0.139732	0.520328	0.268546	0.788279	0.95872
comp11130_c0_seq1	2179.11	0.288602	0.383267	0.753005	0.451447	0.854162
comp11131_c0_seq1	8.35329	-0.198273	1.64673	-0.120404	0.904163	0.982672
comp11132_c0_seq1	158.758	-0.345397	0.47536	-0.7266	0.467471	0.861218
comp11134_c0_seq1	1.7466	4.38694	3.92829	1.11676	0.264099	NA
comp11135_c0_seq1	41.7146	0.933476	0.669707	1.39386	0.163361	0.60213
comp11137_c0_seq1	22.5489	1.84347	1.4138	1.30391	0.192263	0.642011
comp1113_c0_seq1	16473.8	-0.483135	0.197076	-2.45151	0.0142257	0.182085
comp11140_c0_seq1	1026.51	0.450665	0.347813	1.29571	0.195076	0.645215
comp11141_c0_seq1	2179.8	-0.238945	0.2892	-0.826228	0.408675	0.830122
comp11142_c0_seq1	2.93967	4.52841	3.04762	1.48588	0.137311	NA
comp11144_c0_seq1	124.839	-0.245744	0.596906	-0.411696	0.680563	0.933742
comp11145_c0_seq1	1305.57	-0.480401	0.258453	-1.85876	0.0630611	0.395559
comp11146_c0_seq1	151.077	-0.386856	0.553846	-0.698491	0.48487	0.870903
comp11148_c0_seq1	282.566	-0.114119	0.406758	-0.280558	0.77905	0.956765
comp1114_c0_seq1	365.344	-0.340991	0.368785	-0.924634	0.355157	0.792858
comp11150_c0_seq1	243.332	0.488715	0.61751	0.791428	0.428694	0.84335
comp11151_c0_seq1	69.6409	0.248015	0.640408	0.387277	0.698551	0.938074
comp11152_c0_seq1	61.8181	0.0796331	0.547575	0.145429	0.884372	0.979278
comp11153_c0_seq1	499.738	0.318706	1.03323	0.308455	0.757736	0.953147
comp11154_c0_seq1	24.8863	0.239772	1.14085	0.21017	0.833535	0.971185
comp11155_c0_seq1	253.315	0.888981	0.606991	1.46457	0.143038	0.565547
comp11156_c0_seq1	823.553	-0.0423748	0.393358	-0.107726	0.914213	0.985012
comp11157_c0_seq1	45.2357	-1.23229	0.642947	-1.91663	0.0552852	0.370212
comp11158_c0_seq1	1439.41	-0.110989	0.200343	-0.553994	0.579583	0.906961
comp1115_c0_seq1	8884.17	-0.0686623	0.220194	-0.311826	0.755172	0.953147
comp11160_c0_seq1	835.04	2.26867	0.351726	6.45012	1.12e-10	5.85e-08
comp11161_c0_seq1	350.882	0.362608	0.375541	0.96556	0.334264	0.776491
comp11162_c0_seq1	404.483	0.816866	0.303848	2.6884	0.00717955	0.119825
comp11163_c0_seq1	5065.22	-0.0846912	0.20655	-0.410028	0.681786	0.934318
comp11164_c0_seq1	1122.53	-0.130697	0.213217	-0.612977	0.539891	0.894519
comp11165_c0_seq1	306.111	-0.292261	0.499196	-0.585462	0.558237	0.899194
comp11168_c0_seq1	163.351	-0.0785341	0.464801	-0.168963	0.865826	0.976364
comp11169_c0_seq1	462.568	0.393814	0.297998	1.32153	0.186324	0.635064
comp11170_c0_seq1	2575.23	0.107192	0.201389	0.532263	0.594544	0.912121
comp11172_c0_seq1	35.4067	1.14208	0.956114	1.1945	0.232282	0.693911
comp11175_c0_seq1	1408.52	-0.140973	0.234236	-0.601842	0.547279	0.896261
comp11176_c0_seq1	485.765	-0.191039	0.281704	-0.678154	0.497674	0.877405
comp11177_c0_seq1	149.13	0.2757	0.707968	0.389424	0.696962	0.937823
comp11178_c0_seq1	60.2999	1.09063	0.783351	1.39226	0.163843	0.602862
comp11179_c0_seq1	1436	0.00191883	0.418341	0.00458676	0.99634	0.999646
comp1117_c0_seq1	543.059	-0.220977	0.322103	-0.686046	0.492684	0.875408
comp11181_c0_seq1	346.843	-0.0757544	0.666947	-0.113584	0.909568	0.984057
comp11182_c0_seq1	21.846	0.537008	0.753782	0.712417	0.476206	0.864806
comp11184_c0_seq1	1531.55	-0.0365626	0.317046	-0.115323	0.908189	0.984057
comp11185_c0_seq1	389.81	-0.21322	0.298757	-0.713691	0.475418	0.864498
comp11186_c0_seq1	2202.81	0.0650918	0.234961	0.277033	0.781755	0.957612
comp11187_c0_seq1	65.5463	-0.158557	0.648809	-0.244382	0.806935	0.962774
comp11189_c0_seq1	534.663	-3.21e-05	0.447892	-7.17e-05	0.999943	0.999977
comp1118_c0_seq1	14386	0.108838	0.387865	0.280609	0.77901	0.956765
comp11190_c0_seq1	6.39038	1.10575	1.38767	0.796844	0.425542	0.841886
comp11191_c0_seq5	32.0883	-0.25307	0.660284	-0.383274	0.701516	0.939293
comp11193_c0_seq1	708.41	0.0127091	0.284851	0.0446167	0.964413	0.99287
comp11194_c0_seq1	705.615	0.247117	0.354765	0.696565	0.486075	0.872407
comp11196_c0_seq1	310.74	1.06978	0.372202	2.8742	0.00405048	0.0831961
comp11197_c0_seq1	208.266	-0.482449	0.368282	-1.31	0.190197	0.639905
comp11198_c0_seq1	257.228	-0.163003	0.528276	-0.308557	0.757658	0.953147
comp11199_c0_seq1	352.862	0.283537	0.247553	1.14536	0.252061	0.714462
comp1119_c0_seq1	2.24271	-0.922331	3.45645	-0.266844	0.789589	NA
comp111_c0_seq1	93210.1	-0.21155	0.225341	-0.938798	0.347834	0.787461
comp11200_c0_seq1	5233.9	0.116216	0.220389	0.52732	0.597972	0.912327
comp11201_c0_seq1	993.714	0.188686	0.298036	0.633097	0.52667	0.889973
comp11203_c0_seq1	278.454	-0.413878	0.387177	-1.06896	0.285086	0.746262
comp11206_c0_seq1	14.5662	2.42354	1.47438	1.64378	0.100222	0.48911
comp11207_c0_seq1	73.5276	-0.30265	0.465249	-0.650513	0.515361	0.885094
comp11208_c0_seq1	852.09	0.129113	0.327124	0.39469	0.693072	0.937223
comp11211_c0_seq1	109.675	-0.233117	0.575061	-0.405378	0.685199	0.93476
comp11212_c1_seq1	982.189	-0.0530984	0.441645	-0.120229	0.904302	0.982672
comp11214_c0_seq1	1124.48	0.119496	0.198382	0.602355	0.546938	0.896123
comp11216_c0_seq1	262.122	-0.147519	0.279549	-0.527704	0.597705	0.912311
comp11217_c0_seq1	254.344	-0.429264	0.492729	-0.871196	0.383647	0.811904
comp1121_c0_seq1	28442.8	-0.468054	0.186546	-2.50905	0.0121056	0.163687
comp11220_c0_seq1	1005.61	0.229271	0.395039	0.580375	0.561662	0.900919
comp11221_c0_seq1	5291.4	-0.27867	0.278386	-1.00102	0.316818	0.76679
comp11225_c0_seq1	248.735	0.27888	0.320818	0.869277	0.384696	0.811904
comp11226_c0_seq1	182.24	0.169838	0.482933	0.351681	0.725077	0.946521
comp11228_c0_seq1	239.792	0.990104	0.476886	2.07618	0.0378769	0.30888
comp11229_c0_seq1	173.117	0.903955	0.364044	2.48309	0.0130248	0.172053
comp1122_c0_seq1	7162.48	-0.0765173	0.850911	-0.089924	0.928348	0.987909
comp11230_c0_seq1	38.1075	0.387978	0.719719	0.539069	0.589839	0.910091
comp11231_c0_seq1	45.18	-0.898518	0.667302	-1.34649	0.178144	0.62228
comp11232_c0_seq1	671.539	0.018174	0.267127	0.0680351	0.945758	0.990299
comp11234_c0_seq1	2987.6	-0.212805	0.216562	-0.982648	0.325781	0.772273
comp11236_c0_seq1	22.7346	-0.453097	0.71359	-0.634954	0.525458	0.889279
comp11237_c0_seq1	254.899	-0.409066	0.356227	-1.14833	0.250833	0.713437
comp11238_c0_seq1	281.486	0.66294	0.357751	1.85308	0.0638713	0.397838
comp1123_c0_seq1	2313.79	-0.16866	0.263383	-0.640359	0.521939	0.887931
comp11240_c0_seq1	72.2647	1.12896	0.509922	2.21399	0.0268293	0.256684
comp11243_c0_seq1	116.492	-0.492696	0.472973	-1.0417	0.297551	0.754913
comp11244_c0_seq1	3.39187	1.37458	2.62933	0.522786	0.601123	NA
comp11245_c0_seq1	1748.31	-0.133444	0.339822	-0.392686	0.694551	0.937439
comp11246_c0_seq1	520.709	-0.0197858	0.261461	-0.0756741	0.939678	0.989531
comp11247_c0_seq1	48.8247	0.592141	0.539618	1.09733	0.272496	0.734243
comp11248_c0_seq1	187.97	0.0888701	0.394152	0.225472	0.821612	0.966517
comp11249_c0_seq1	256.059	-0.0173862	0.714561	-0.0243313	0.980588	0.996658
comp11251_c0_seq1	562.99	-0.668849	0.355183	-1.88311	0.0596856	0.383297
comp11252_c0_seq1	183.637	0.0448279	0.469672	0.0954451	0.923961	0.987607
comp11253_c0_seq1	123.127	-0.437444	1.48281	-0.29501	0.767986	0.955265
comp11254_c0_seq1	2804.16	0.260984	0.202853	1.28657	0.198246	0.650039
comp11255_c0_seq1	20.1393	-0.289702	0.918946	-0.315255	0.752568	0.953147
comp11256_c0_seq1	2417.81	-0.0192262	0.220286	-0.0872781	0.93045	0.988347
comp11258_c0_seq1	509.357	-0.600165	0.261282	-2.297	0.0216186	0.231779
comp11259_c0_seq1	444.485	-0.125725	0.372927	-0.33713	0.736019	0.948379
comp1125_c0_seq1	38905.9	-0.678797	0.161902	-4.19265	2.76e-05	0.00229471
comp11261_c0_seq1	299.517	0.650742	0.384542	1.69225	0.0905981	0.466899
comp11263_c0_seq1	6562.95	-0.0938229	0.171207	-0.548007	0.583687	0.907878
comp11264_c0_seq1	21.6219	-0.0664528	1.16024	-0.0572752	0.954326	0.991056
comp11265_c0_seq1	4928.15	-0.0667724	0.223756	-0.298417	0.765385	0.955087
comp11266_c0_seq1	50.1585	-0.55876	1.20045	-0.465457	0.641604	0.923693
comp11267_c0_seq1	1206.59	-0.323842	0.419389	-0.772175	0.440011	0.848432
comp11268_c0_seq1	662.468	-0.172509	0.322078	-0.535612	0.592227	0.911056
comp11269_c0_seq1	100.002	0.213957	0.515012	0.41544	0.67782	0.93364
comp1126_c0_seq1	6051.23	0.0290868	0.239377	0.12151	0.903287	0.982672
comp11270_c0_seq1	823.611	0.507279	0.381829	1.32855	0.183996	0.631328
comp11271_c0_seq1	131.681	0.380412	0.37729	1.00828	0.313322	0.764747
comp11272_c0_seq1	93.4342	0.653333	0.562622	1.16123	0.245549	0.70863
comp11273_c0_seq1	632.164	0.175563	0.234289	0.749342	0.453651	0.855061
comp11277_c0_seq1	255.313	-0.0893884	0.322153	-0.277472	0.781418	0.957537
comp11279_c0_seq1	1347.96	0.16382	0.329909	0.496563	0.619497	0.918492
comp1127_c0_seq1	76.8825	-0.902748	0.582035	-1.55102	0.120897	0.526008
comp11280_c0_seq1	27.5968	0.887379	1.15079	0.771104	0.440646	0.84851
comp11282_c0_seq1	181.357	0.169504	0.39417	0.430028	0.667175	0.930315
comp11283_c0_seq1	708.559	0.652668	0.199838	3.26599	0.00109082	0.0350557
comp11285_c0_seq1	242.484	0.437788	0.293461	1.49181	0.135749	0.552
comp11286_c0_seq1	63.8974	1.52173	0.608108	2.5024	0.0123356	0.16579
comp11287_c0_seq1	52.8186	1.5397	0.647021	2.37968	0.0173277	0.204871
comp11288_c0_seq1	23.8272	0.568361	1.15916	0.49032	0.623907	0.92046
comp1128_c0_seq1	3664.8	0.0107961	0.298898	0.0361198	0.971187	0.993776
comp11292_c0_seq1	1383.11	0.299811	0.217615	1.37771	0.168292	0.608233
comp11293_c0_seq1	662.61	0.136837	0.254248	0.538201	0.590438	0.910204
comp11295_c1_seq1	227.146	-0.41736	0.384755	-1.08474	0.278036	0.738554
comp11296_c0_seq1	766.235	-0.0640523	0.464025	-0.138036	0.890212	0.979682
comp11297_c0_seq1	398.31	-0.202802	0.38583	-0.525625	0.599149	0.913028
comp11298_c0_seq1	423.013	0.570131	0.310062	1.83876	0.06595	0.405398
comp11299_c0_seq1	103.881	0.469123	0.723849	0.648094	0.516924	0.886046
comp1129_c0_seq1	259.31	-0.886519	0.546807	-1.62126	0.104961	0.496848
comp112_c0_seq1	141653	-0.198899	0.230984	-0.861093	0.389187	0.814739
comp11300_c0_seq1	270.063	0.38107	0.522575	0.729216	0.465869	0.860898
comp11302_c0_seq1	17.3883	4.1377	1.45902	2.83595	0.004569	0.0902047
comp11303_c0_seq1	38.8107	-0.720759	0.831064	-0.867273	0.385792	0.812109
comp11304_c0_seq1	122.638	-0.0767723	0.375965	-0.204201	0.838196	0.972417
comp11305_c0_seq1	269.031	0.460713	0.353716	1.30249	0.192747	0.64254
comp11306_c0_seq1	1717.01	0.128506	0.274862	0.467528	0.640122	0.923393
comp11307_c0_seq1	143.45	0.188833	0.492295	0.383576	0.701293	0.939206
comp11308_c0_seq1	1197.13	0.0789379	0.220533	0.357941	0.720387	0.945717
comp11311_c0_seq1	274.795	-0.463414	0.352406	-1.315	0.18851	0.637461
comp11312_c0_seq1	2866.98	0.0536761	0.23107	0.232294	0.81631	0.965492
comp11313_c0_seq1	541.718	0.263886	0.274816	0.960228	0.336941	0.778268
comp11314_c0_seq1	271.153	-1.0784	0.366661	-2.94113	0.00327016	0.0732415
comp11315_c0_seq1	117.685	-0.553266	0.448135	-1.2346	0.21698	0.675038
comp11316_c0_seq1	16.2855	-0.309445	1.23939	-0.249675	0.802839	0.962597
comp11317_c0_seq1	196.55	0.41203	0.741678	0.555537	0.578528	0.906664
comp11318_c0_seq1	369.979	0.286386	0.296836	0.964795	0.334647	0.776694
comp11319_c0_seq1	51.5589	1.00156	0.733176	1.36606	0.17192	0.613662
comp1131_c0_seq1	3016.98	0.0613863	0.373467	0.164369	0.869441	0.976364
comp11320_c0_seq1	37.1077	1.42438	1.12415	1.26708	0.205128	0.660086
comp11322_c0_seq1	1018.4	-0.254024	0.325694	-0.779947	0.435422	0.847844
comp11323_c0_seq1	1000.05	0.146119	0.257229	0.568049	0.570002	0.903307
comp11324_c0_seq1	685.226	-0.11769	0.221204	-0.532044	0.594696	0.912121
comp11326_c0_seq1	86.1597	-0.425353	0.605316	-0.702696	0.482245	0.868861
comp11327_c0_seq1	206.123	0.648074	0.451402	1.43569	0.15109	0.578968
comp1132_c0_seq1	499.363	-0.389882	0.373263	-1.04452	0.296243	0.753992
comp11330_c0_seq1	264.855	0.11423	0.402742	0.28363	0.776694	0.956765
comp11331_c0_seq1	1139.99	-0.173941	0.30942	-0.562151	0.574013	0.905004
comp11332_c0_seq1	1558.93	0.802988	0.226085	3.55171	0.00038274	0.0165433
comp11334_c0_seq1	59.8545	1.49006	0.487791	3.0547	0.00225285	0.0573321
comp11335_c0_seq1	357.298	0.10519	0.278571	0.377607	0.705723	0.940715
comp11336_c0_seq1	1431.63	0.122817	0.398452	0.308235	0.757904	0.953147
comp11337_c0_seq1	2004.15	0.267287	0.334321	0.799493	0.424005	0.841
comp1133_c0_seq1	1298.56	-0.502758	0.28359	-1.77284	0.0762555	0.429734
comp11341_c0_seq1	799.348	0.412523	0.26276	1.56996	0.116425	0.517343
comp11342_c0_seq1	71.0879	0.979596	0.661864	1.48006	0.138858	0.558066
comp11343_c0_seq1	601.405	-0.353012	0.285623	-1.23594	0.216481	0.674558
comp11344_c0_seq1	5376.14	-0.430736	0.219703	-1.96054	0.0499332	0.352467
comp11345_c0_seq1	73.2886	-0.393127	0.745406	-0.527399	0.597917	0.912327
comp11346_c0_seq1	490.056	-0.291889	0.350001	-0.833965	0.404301	0.825983
comp1134_c0_seq1	11806.7	-0.448934	0.299802	-1.49744	0.13428	0.549058
comp11351_c0_seq1	280.131	-0.143363	0.424776	-0.337502	0.735739	0.948379
comp11352_c0_seq1	30.0279	-0.498476	1.06014	-0.470198	0.638213	0.922733
comp11353_c0_seq1	2206.53	-0.203732	0.235208	-0.86618	0.386391	0.812109
comp11354_c0_seq1	413.799	0.815774	0.313538	2.60184	0.00927259	0.140388
comp11355_c0_seq1	128.032	0.381991	0.617536	0.618573	0.536198	0.893152
comp11356_c0_seq1	64.1497	0.0547479	0.73397	0.0745915	0.94054	0.989562
comp11357_c0_seq1	596.152	0.149328	0.293298	0.509135	0.610658	0.917323
comp11358_c0_seq1	118.057	0.0168547	0.472846	0.0356452	0.971565	0.993776
comp11359_c0_seq1	1449.06	-0.184179	0.273886	-0.672466	0.501287	0.879399
comp1135_c0_seq1	11143.7	-0.483725	0.279287	-1.732	0.0832739	0.44973
comp11360_c0_seq1	21.5254	2.25848	1.20264	1.87793	0.0603901	0.385181
comp11363_c0_seq1	614.858	0.538173	0.401557	1.34022	0.180175	0.625448
comp11365_c0_seq1	3568.08	-0.154933	0.263841	-0.587221	0.557055	0.899194
comp11366_c0_seq1	277.017	0.146292	0.427228	0.342421	0.732034	0.947553
comp11367_c0_seq1	491.514	0.299716	0.4998	0.599671	0.548726	0.89666
comp11368_c0_seq1	25.2584	1.2737	1.15624	1.10159	0.27064	0.732355
comp1136_c0_seq1	8001.8	-0.0568665	0.259023	-0.219543	0.826227	0.968171
comp11370_c0_seq1	947.112	0.0787931	0.269784	0.29206	0.770241	0.955984
comp11371_c0_seq1	87.5987	0.807846	0.472012	1.7115	0.0869898	0.458589
comp11372_c0_seq1	646.203	-0.397596	0.336975	-1.1799	0.238041	0.700541
comp11375_c0_seq1	68.9491	0.94023	0.545591	1.72332	0.0848301	0.45365
comp11376_c0_seq1	31.2095	-0.759985	0.665778	-1.1415	0.253663	0.716565
comp11377_c0_seq1	750.038	0.65555	0.318034	2.06126	0.0392786	0.313806
comp11378_c0_seq1	3090.26	-0.161842	0.343993	-0.470482	0.638011	0.92259
comp11379_c0_seq1	464.914	-0.442482	0.293508	-1.50756	0.131666	0.545571
comp1137_c0_seq1	1265.12	-0.228093	0.423014	-0.539208	0.589743	0.910091
comp11380_c0_seq1	52.4821	0.942611	0.612598	1.53871	0.123875	0.532841
comp11382_c0_seq1	133.962	0.0848455	0.575162	0.147516	0.882725	0.979278
comp11385_c0_seq1	7.02721	-0.681889	1.97539	-0.345193	0.72995	0.947082
comp11386_c0_seq1	102.066	1.32973	0.383524	3.46713	0.000526048	0.0208175
comp11387_c0_seq1	476.185	-0.124548	0.422915	-0.294498	0.768377	0.955269
comp11388_c0_seq1	394.848	-0.522864	0.27794	-1.88121	0.0599433	0.383971
comp11389_c0_seq1	472.699	1.07074	0.351047	3.05014	0.00228733	0.057859
comp1138_c0_seq1	111.813	-0.136337	0.386604	-0.352652	0.72435	0.946521
comp11390_c0_seq1	128.334	-0.406478	0.400362	-1.01527	0.309975	0.763596
comp11391_c0_seq1	2839.17	0.849592	0.271671	3.12729	0.00176426	0.0488616
comp11392_c0_seq1	1316.94	0.00983293	0.185319	0.0530596	0.957684	0.991826
comp11393_c1_seq1	5.92428	-0.347423	2.13287	-0.16289	0.870605	0.976486
comp11394_c0_seq1	152.812	1.0235	0.577279	1.77297	0.0762334	0.429734
comp11396_c0_seq1	317.461	0.480004	0.359425	1.33548	0.18172	0.627393
comp11397_c0_seq1	151.517	0.127125	0.36605	0.347289	0.728374	0.946633
comp11398_c0_seq1	16.7012	0.824114	1.49223	0.552271	0.580763	0.90742
comp11399_c0_seq1	321.226	-0.214705	0.339047	-0.633261	0.526563	0.889973
comp1139_c0_seq1	11829.2	-0.469697	0.190732	-2.4626	0.0137934	0.177979
comp113_c0_seq1	105900	-0.215157	0.214173	-1.0046	0.315091	0.765668
comp11400_c0_seq1	408.402	0.275165	0.230543	1.19355	0.232653	0.694231
comp11401_c0_seq1	795.532	0.122092	0.370921	0.329158	0.742036	0.950046
comp11402_c0_seq1	46.4781	-0.0196386	0.812173	-0.0241804	0.980709	0.996659
comp11403_c0_seq1	151.519	0.303523	0.379534	0.799725	0.42387	0.841
comp11404_c0_seq1	551.508	-0.133251	0.24402	-0.546067	0.58502	0.908563
comp11405_c0_seq1	458.684	0.0628595	0.474921	0.132358	0.894701	0.980603
comp11406_c0_seq1	77.9332	-0.415453	0.513177	-0.80957	0.418187	0.837691
comp11408_c0_seq1	129.348	0.653137	0.435183	1.50083	0.133398	0.548477
comp11409_c0_seq1	504.189	0.132768	0.351857	0.377335	0.705924	0.940715
comp1140_c0_seq1	9845.95	-0.339937	0.724384	-0.469277	0.638872	0.922861
comp11412_c0_seq1	6147.76	0.411596	0.180743	2.27725	0.0227715	0.238294
comp11417_c0_seq1	4250.31	-0.553737	0.170527	-3.24721	0.00116541	0.0364738
comp11419_c0_seq1	59.5075	0.742984	0.988699	0.751477	0.452366	0.854719
comp1141_c0_seq1	366.968	-0.0799255	0.462279	-0.172894	0.862734	0.976322
comp11420_c0_seq1	174.925	-0.567916	0.521174	-1.08969	0.275852	0.736498
comp11421_c0_seq1	17.631	3.74839	1.27868	2.93145	0.00337382	0.0745422
comp11422_c0_seq1	2029.39	0.253543	0.221244	1.14599	0.251799	0.714462
comp11423_c0_seq1	613.112	-0.787213	0.405354	-1.94204	0.0521324	0.360534
comp11424_c0_seq2	371.131	-0.246169	0.365777	-0.673005	0.500944	0.879399
comp11425_c0_seq1	150.927	0.157553	0.690721	0.228099	0.819569	0.965882
comp11426_c0_seq1	22.2707	0.290617	1.09399	0.265649	0.79051	0.959766
comp11428_c0_seq1	555.363	0.163618	0.298348	0.548414	0.583407	0.907811
comp11429_c0_seq1	900.074	1.01519	0.891397	1.13887	0.254757	0.717689
comp1142_c0_seq1	3550.32	-0.491982	0.179802	-2.73624	0.00621453	0.109033
comp11432_c0_seq1	2890.1	0.292015	0.21645	1.34911	0.177302	0.621141
comp11434_c0_seq1	5162.32	-0.0222058	0.285722	-0.0777184	0.938052	0.989459
comp11435_c0_seq1	66.2119	1.62519	0.637984	2.54738	0.0108535	0.153762
comp11439_c0_seq1	828.503	0.433402	0.228879	1.89359	0.0582797	0.379885
comp1143_c0_seq1	6395.95	-0.453339	0.232643	-1.94865	0.0513374	0.357608
comp11440_c0_seq1	327.16	-0.155122	0.316361	-0.490333	0.623898	0.92046
comp11441_c0_seq1	1257.56	0.196592	0.259393	0.757891	0.448516	0.853352
comp11442_c0_seq1	26.3508	1.72792	1.02336	1.68848	0.09132	0.467979
comp11443_c0_seq1	279.522	0.00721488	0.398861	0.0180887	0.985568	0.99772
comp11444_c0_seq1	222.405	-1.03237	0.358556	-2.87925	0.00398621	0.0824465
comp11446_c0_seq1	656.758	-0.221671	0.482455	-0.459465	0.6459	0.924728
comp11447_c0_seq1	297.991	0.638939	0.333575	1.91543	0.0554383	0.370479
comp11448_c0_seq1	442.491	-0.328681	0.216012	-1.52159	0.128113	0.539094
comp11449_c0_seq1	600.189	-0.0394229	0.591473	-0.0666521	0.946859	0.99032
comp1144_c0_seq1	3405.84	-1.90413	0.281554	-6.76292	1.35e-11	8.6e-09
comp11450_c0_seq1	2645.98	-0.0644101	0.184567	-0.348979	0.727105	0.946613
comp11452_c0_seq1	5.08852	2.72421	2.07227	1.3146	0.188645	0.637512
comp11453_c0_seq1	807.23	-0.216536	0.268922	-0.805198	0.420705	0.839431
comp11454_c0_seq1	735.469	-0.137031	0.301003	-0.455249	0.64893	0.924728
comp11455_c0_seq1	1132.29	0.130563	0.434316	0.300618	0.763706	0.954864
comp11456_c0_seq1	62.4811	-0.380728	0.691807	-0.550338	0.582087	0.907574
comp11457_c0_seq1	1031.55	-0.527453	0.307287	-1.71648	0.0860742	0.456601
comp11458_c0_seq1	2794.08	0.16497	0.186112	0.886403	0.3754	0.806698
comp11459_c0_seq1	174.563	0.600042	0.322357	1.86142	0.0626844	0.394307
comp1145_c0_seq1	16973.1	-0.0534721	0.19326	-0.276685	0.782022	0.957612
comp11460_c0_seq1	519.499	-0.060262	0.259907	-0.23186	0.816647	0.965562
comp11461_c0_seq1	982.727	0.21219	0.193115	1.09878	0.271865	0.733855
comp11462_c0_seq1	212.707	0.0853702	0.475165	0.179664	0.857416	0.974464
comp11463_c0_seq1	2494.99	0.497117	0.222084	2.23841	0.0251942	0.248399
comp11464_c0_seq1	1839.09	-0.156582	0.387807	-0.403764	0.686387	0.935065
comp11465_c0_seq1	326.655	-0.753223	0.296053	-2.54422	0.0109524	0.154548
comp11468_c0_seq1	62.47	1.28173	1.01483	1.26299	0.206592	0.661729
comp11469_c0_seq1	170.02	-0.303466	0.693838	-0.437374	0.66184	0.929005
comp1146_c0_seq1	24200.5	0.138478	0.23826	0.581207	0.561101	0.900604
comp11470_c0_seq1	180.322	0.109011	0.433568	0.251427	0.801484	0.962183
comp11471_c0_seq1	657.01	-0.0709944	0.242735	-0.292476	0.769922	0.955855
comp11474_c0_seq1	23.2046	0.544226	1.19595	0.455057	0.649068	0.924728
comp11475_c0_seq1	3238.22	-0.193134	0.837592	-0.230582	0.817639	0.965749
comp11476_c0_seq1	206.154	0.0900484	0.397982	0.226263	0.820997	0.966441
comp11478_c0_seq1	529.521	1.16439	0.405531	2.87127	0.00408821	0.0835854
comp11479_c0_seq1	113.329	-0.804486	0.479097	-1.67917	0.0931187	0.472304
comp1147_c0_seq1	19389.9	-0.281257	0.384145	-0.732163	0.464069	0.860009
comp11480_c0_seq1	647.388	0.1275	0.24189	0.527099	0.598125	0.912327
comp11484_c0_seq1	1341.61	0.154634	0.206509	0.748801	0.453977	0.855155
comp11486_c0_seq1	623.782	0.854922	0.331018	2.58271	0.00980286	0.145232
comp11487_c0_seq1	8305.51	0.116165	0.215407	0.539282	0.589692	0.910091
comp11488_c0_seq1	225.946	0.00549132	0.364348	0.0150716	0.987975	0.99772
comp11489_c0_seq1	588.239	0.132142	0.342559	0.385749	0.699683	0.938612
comp1148_c0_seq1	21278.9	-0.0196456	0.1753	-0.112068	0.910769	0.984403
comp11491_c0_seq1	678.774	-0.519487	0.2319	-2.24014	0.0250821	0.248284
comp11492_c0_seq1	2837.63	-0.0809263	0.376967	-0.214678	0.830019	0.969689
comp11493_c0_seq1	51.6831	0.0148514	0.513664	0.0289127	0.976934	0.995607
comp11494_c0_seq1	4876.88	-0.296108	0.190524	-1.55418	0.120141	0.525085
comp11495_c0_seq1	748.653	0.499746	0.3267	1.52968	0.126097	0.53586
comp11497_c0_seq1	172.556	0.12814	0.458267	0.27962	0.779769	0.956765
comp11498_c0_seq1	15.9228	2.19137	1.37935	1.58871	0.112127	0.508987
comp11499_c0_seq1	183.897	2.98493	0.594754	5.01876	5.2e-07	9.08e-05
comp1149_c0_seq1	15408.2	-0.382585	0.521343	-0.733845	0.463043	0.860009
comp114_c0_seq1	34975.6	-0.256096	0.338178	-0.757281	0.448882	0.853394
comp11500_c0_seq1	388.141	0.311097	0.28167	1.10447	0.269388	0.7314
comp11501_c0_seq1	5091.11	-0.238432	0.212621	-1.12139	0.26212	0.724482
comp11502_c0_seq1	27.8592	0.48756	0.808616	0.602956	0.546538	0.896038
comp11503_c0_seq1	1796.54	0.0243205	0.213269	0.114036	0.909209	0.984057
comp11504_c0_seq1	391.991	0.544341	0.256231	2.12442	0.0336353	0.290766
comp11505_c0_seq1	491.334	-0.166111	0.275256	-0.603477	0.546191	0.896035
comp11507_c0_seq1	2804.79	-0.0261891	0.367876	-0.0711901	0.943246	0.990152
comp11508_c0_seq1	479.764	-0.0740879	0.297868	-0.248727	0.803572	0.962597
comp1150_c0_seq1	13931.9	-0.192104	0.257963	-0.744697	0.456455	0.85649
comp11510_c0_seq1	2396.67	-0.250519	0.186519	-1.34312	0.179232	0.624048
comp11511_c0_seq1	29.8306	2.2312	1.11639	1.99858	0.0456535	0.337344
comp11512_c0_seq1	1781.96	-0.0419323	0.197616	-0.212191	0.831958	0.970142
comp11514_c0_seq1	2991.32	0.0591652	0.281878	0.209896	0.833749	0.971307
comp11519_c0_seq1	3127.48	-0.255913	0.372133	-0.687693	0.491646	0.875408
comp1151_c0_seq1	2064.77	-0.0656339	0.292654	-0.224271	0.822546	0.966895
comp11520_c0_seq1	35.7424	-0.107601	0.657071	-0.163758	0.869921	0.976427
comp11522_c0_seq1	461.845	0.460266	0.334509	1.37594	0.168839	0.60916
comp11523_c0_seq1	38.8554	0.703281	0.705012	0.997545	0.3185	0.767399
comp11524_c0_seq1	102.896	0.381983	0.550074	0.694421	0.487418	0.872961
comp11525_c0_seq1	546.698	0.127396	0.241343	0.527864	0.597594	0.912311
comp11527_c0_seq1	429.3	-0.780777	0.315634	-2.47368	0.013373	0.174499
comp11528_c0_seq1	306.995	-0.0517056	0.376543	-0.137317	0.89078	0.979743
comp11529_c0_seq1	800.871	0.0291694	0.231856	0.125808	0.899884	0.981897
comp1152_c0_seq1	2.32262	0.679095	3.32307	0.204358	0.838074	NA
comp1152_c2_seq1	130.753	0.521072	0.37584	1.38642	0.165619	0.605204
comp11530_c0_seq1	1370.92	0.198975	0.290254	0.68552	0.493016	0.875408
comp11531_c0_seq1	126.912	-0.305474	0.387505	-0.788309	0.430516	0.845646
comp11532_c0_seq1	65.7705	0.112113	0.689683	0.162558	0.870867	0.976486
comp11533_c0_seq1	17.9547	-1.38271	1.19761	-1.15455	0.248274	0.710799
comp11534_c0_seq1	1015.61	0.0647429	0.255614	0.253284	0.800049	0.961512
comp11535_c0_seq1	866.674	0.554013	0.292957	1.89111	0.05861	0.380783
comp11539_c0_seq1	46.5474	-1.77514	0.940245	-1.88795	0.0590326	0.381441
comp1153_c0_seq1	26870.4	-0.394277	0.244164	-1.61481	0.106352	0.499063
comp11540_c0_seq1	3639.78	0.412817	0.251901	1.63881	0.101253	0.490584
comp11543_c0_seq1	120.014	-0.109289	0.351842	-0.31062	0.75609	0.953147
comp11544_c0_seq1	1967.73	0.242695	0.286968	0.845722	0.397708	0.821337
comp11546_c0_seq1	3123.22	-0.0134109	0.426348	-0.0314553	0.974906	0.994606
comp11547_c0_seq1	1051.94	0.418302	0.464282	0.900965	0.367607	0.800035
comp1154_c0_seq1	21820.9	0.125257	0.190893	0.656163	0.511719	0.884298
comp11550_c0_seq1	69.3063	-0.723328	0.482589	-1.49885	0.133913	0.548591
comp11552_c0_seq1	517.029	0.886127	0.387572	2.28635	0.0222335	0.235116
comp11553_c0_seq1	185.599	0.0487545	0.370425	0.131618	0.895287	0.980618
comp11554_c0_seq1	48.5024	0.431983	0.512517	0.842867	0.399303	0.822437
comp11556_c0_seq1	0.217227	-1.87982	4.04454	-0.46478	0.642089	NA
comp11557_c0_seq1	187.069	-0.536942	0.3738	-1.43644	0.150877	0.578931
comp11558_c0_seq1	4245.5	-0.00651525	0.199025	-0.0327358	0.973885	0.994207
comp11559_c0_seq1	557.874	0.252954	0.249021	1.01579	0.309728	0.763596
comp1155_c0_seq1	711.625	-0.92414	0.324292	-2.84971	0.0043759	0.0877167
comp11560_c0_seq1	99.7781	0.179356	0.388543	0.461611	0.644361	0.924506
comp11561_c0_seq1	958.148	0.115646	0.245284	0.47148	0.637298	0.922331
comp11562_c0_seq1	70.0785	0.464369	1.01476	0.457616	0.647228	0.924728
comp11564_c0_seq1	1087.64	0.245042	0.387874	0.631757	0.527546	0.890251
comp11566_c0_seq1	607.583	0.110731	0.242878	0.455912	0.648454	0.924728
comp1156_c0_seq1	3059.22	0.0718843	0.203319	0.353555	0.723673	0.946521
comp11570_c1_seq1	31.5937	0.407629	0.625072	0.652132	0.514316	0.884642
comp11571_c0_seq1	253.007	0.347862	0.390375	0.891098	0.372877	0.805124
comp11572_c0_seq1	1671.62	-0.104428	0.260365	-0.401085	0.688358	0.935704
comp11573_c0_seq1	2030.86	0.198066	0.19555	1.01287	0.311124	0.764102
comp11574_c0_seq1	215.315	-0.266387	0.295425	-0.901708	0.367212	0.799919
comp11575_c0_seq1	63.4351	0.0381679	0.756479	0.0504547	0.95976	0.992267
comp11577_c0_seq1	93.3058	-0.409835	0.528781	-0.775057	0.438306	0.847844
comp11578_c0_seq1	97.9015	-0.73474	0.464235	-1.58269	0.113493	0.511276
comp11579_c0_seq1	122.9	0.119556	0.356761	0.335114	0.737539	0.948519
comp1157_c0_seq1	16203.1	-0.306968	0.207651	-1.47829	0.139329	0.559202
comp11580_c0_seq1	465.731	0.959314	0.283615	3.38246	0.000718409	0.0256381
comp11582_c0_seq1	220.165	-0.111568	0.420423	-0.265372	0.790723	0.959816
comp11583_c0_seq1	3394.47	-0.0719658	0.735175	-0.0978894	0.92202	0.987607
comp11585_c0_seq1	155.203	-0.686102	0.420535	-1.6315	0.102785	0.492005
comp11586_c0_seq1	576.949	0.2379	0.237453	1.00188	0.316399	0.766382
comp11587_c0_seq1	139.694	-0.59875	0.427756	-1.39975	0.161589	0.599699
comp11589_c0_seq1	21.522	7.86838	1.6958	4.63992	3.49e-06	0.000427907
comp1158_c0_seq1	7239.96	-0.2377	0.201744	-1.17823	0.238706	0.700624
comp11591_c0_seq1	1073.06	-0.499333	0.268018	-1.86306	0.0624539	0.393409
comp11592_c1_seq4	8.68071	-1.61195	1.62246	-0.99352	0.320457	0.768585
comp11593_c0_seq1	555.47	0.612091	0.316674	1.93287	0.0532521	0.364188
comp11594_c0_seq1	525.988	-0.163723	0.248535	-0.658751	0.510055	0.883395
comp11595_c0_seq1	102.979	0.544927	0.540978	1.0073	0.313791	0.764747
comp11598_c0_seq1	153.695	0.969446	0.352981	2.74645	0.00602437	0.106906
comp11599_c0_seq1	116.68	-0.166564	0.519844	-0.320411	0.748657	0.952243
comp1159_c0_seq1	153.825	0.156801	0.354605	0.442183	0.658357	0.927386
comp115_c0_seq1	556.589	-0.143755	0.411557	-0.349295	0.726868	0.946521
comp11600_c0_seq1	346.418	-0.593567	0.459296	-1.29234	0.196239	0.647186
comp11601_c0_seq1	224.861	-0.725403	0.310565	-2.33575	0.0195042	0.218527
comp11602_c0_seq1	2101.38	0.0465703	0.178218	0.261311	0.793853	0.960632
comp11603_c0_seq1	172.38	0.322243	0.4171	0.772579	0.439772	0.848246
comp11605_c0_seq1	326.226	-0.320652	0.329757	-0.972391	0.330856	0.774691
comp11608_c0_seq1	73.3121	0.238773	0.56296	0.424138	0.671465	0.931846
comp11609_c0_seq1	40.4225	-0.399931	0.788764	-0.507036	0.61213	0.917464
comp11610_c0_seq1	245.544	-0.0456843	0.525042	-0.0870108	0.930663	0.988347
comp11611_c0_seq1	5.37122	0.610426	2.46083	0.248057	0.80409	0.962597
comp11615_c0_seq3	28.2634	-0.798978	0.892947	-0.894766	0.370912	0.803674
comp11616_c0_seq1	1486.54	-0.259733	0.198031	-1.31158	0.189663	0.638931
comp11618_c0_seq1	1413.25	0.0810255	0.231081	0.350637	0.725861	0.946521
comp11619_c0_seq1	504.806	-0.0877602	0.278104	-0.315566	0.752332	0.953147
comp1161_c0_seq1	412.875	0.669449	0.513355	1.30407	0.192211	0.642011
comp1161_c1_seq1	256.826	0.362939	0.37021	0.98036	0.326908	0.772623
comp11622_c0_seq1	41.9267	-0.0055714	0.65977	-0.00844445	0.993262	0.999267
comp11624_c0_seq1	1832.3	0.439263	0.247213	1.77686	0.0755916	0.427752
comp11625_c0_seq1	26.2837	0.802825	0.893343	0.898675	0.368826	0.801275
comp11626_c0_seq1	474.39	0.844649	0.317518	2.66016	0.00781042	0.126084
comp11627_c0_seq1	2798.6	-0.0826316	0.262246	-0.315092	0.752692	0.953147
comp11628_c0_seq2	6.93631	2.11359	1.91294	1.10489	0.269208	0.731205
comp11629_c0_seq1	279.505	0.568446	0.325618	1.74575	0.0808552	0.443993
comp1162_c0_seq1	184.086	0.772173	0.388412	1.98803	0.0468087	0.341487
comp11630_c0_seq1	86.6938	0.110443	0.590492	0.187035	0.851633	0.974382
comp11631_c0_seq1	404.72	-0.291533	0.35773	-0.814953	0.415099	0.835389
comp11633_c0_seq1	100.306	-0.134198	0.708832	-0.189323	0.84984	0.974187
comp11634_c0_seq1	186.337	-0.0432726	0.337291	-0.128294	0.897916	0.98154
comp11635_c0_seq1	18.9478	0.0262739	1.42954	0.0183792	0.985336	0.99772
comp11636_c0_seq1	19.6129	0.285758	1.11299	0.256748	0.797374	0.961275
comp11638_c0_seq1	46.5923	-0.962679	1.05459	-0.912848	0.361323	0.796579
comp11639_c0_seq1	0.325841	-2.46135	3.99937	-0.615435	0.538267	NA
comp1163_c0_seq1	166.351	-0.195165	0.429528	-0.454372	0.649561	0.924728
comp11640_c0_seq1	0	NA	NA	NA	NA	NA
comp11641_c0_seq1	625.995	-0.38397	0.278926	-1.3766	0.168635	0.608769
comp11642_c0_seq1	1237.19	-0.321355	0.232549	-1.38188	0.167008	0.607187
comp11644_c0_seq1	362.863	0.41246	0.371076	1.11152	0.266343	0.728382
comp11645_c0_seq1	88.3703	0.114829	0.426065	0.269511	0.787536	0.958702
comp11646_c0_seq1	1096.29	0.135735	0.270193	0.502363	0.615412	0.917731
comp11647_c0_seq1	3952.7	0.759678	0.380347	1.99733	0.0457896	0.337565
comp11649_c0_seq1	57.2201	0.0220521	0.479832	0.045958	0.963344	0.992605
comp1164_c0_seq1	787.821	0.424067	0.424297	0.999458	0.317573	0.76679
comp11650_c0_seq1	445.992	0.141072	0.315038	0.447794	0.654302	0.925619
comp11651_c0_seq1	1911.77	0.322347	0.303309	1.06277	0.287888	0.748752
comp11652_c0_seq1	3365.79	0.0248956	0.190846	0.130449	0.896211	0.980785
comp11655_c0_seq1	768.848	0.621517	0.274076	2.26768	0.0233488	0.241251
comp11656_c0_seq1	22.0332	-0.692759	0.904653	-0.765774	0.443811	0.851016
comp11657_c0_seq1	148.222	0.868938	0.419179	2.07295	0.0381767	0.310009
comp1165_c0_seq1	7023.66	-0.101241	0.20129	-0.502963	0.614991	0.91761
comp11660_c0_seq1	13.2689	-0.45533	1.19956	-0.379581	0.704256	0.94022
comp11663_c0_seq1	100.106	-0.517233	0.665423	-0.777299	0.436982	0.847844
comp11664_c0_seq1	1115.69	0.0699347	0.25355	0.275822	0.782685	0.957612
comp11668_c0_seq1	523.568	0.367628	0.296936	1.23807	0.21569	0.673573
comp11669_c0_seq1	110.051	0.193662	0.519215	0.37299	0.709156	0.941833
comp1166_c0_seq1	6155.94	-0.333924	0.207593	-1.60855	0.107714	0.502084
comp11671_c0_seq1	84.1596	0.227605	0.75972	0.29959	0.76449	0.95498
comp11672_c0_seq1	334.832	0.419074	0.396596	1.05668	0.290659	0.749858
comp11673_c0_seq1	2313.35	0.177676	0.469184	0.378691	0.704917	0.940353
comp11674_c0_seq1	1313.61	-0.188633	0.194692	-0.968879	0.332606	0.775785
comp11675_c0_seq2	555.817	0.253565	0.333583	0.760126	0.44718	0.853066
comp11676_c0_seq1	72.813	-0.394202	0.548219	-0.719059	0.472105	0.862753
comp11678_c0_seq1	1294.31	-0.331119	0.244845	-1.35236	0.17626	0.620119
comp11679_c0_seq1	1630.3	-0.125119	0.208884	-0.598987	0.549182	0.89666
comp1167_c0_seq1	4692.46	0.030665	0.190586	0.160899	0.872173	0.976747
comp11680_c0_seq1	509.428	0.751849	0.422896	1.77786	0.075427	0.427267
comp11681_c0_seq1	30.0122	0.0317649	0.811414	0.0391476	0.968773	0.993776
comp11682_c0_seq1	1849.67	0.464982	0.225716	2.06003	0.0393954	0.314256
comp11684_c0_seq1	383.168	0.925582	0.334363	2.7682	0.00563676	0.102742
comp11685_c0_seq1	126.593	1.07498	0.628883	1.70935	0.087386	0.459725
comp11686_c0_seq1	28.6587	0.312824	0.841479	0.371755	0.710075	0.942463
comp11688_c0_seq1	9.50985	-0.986834	1.78706	-0.55221	0.580804	0.90742
comp11689_c0_seq1	124.655	0.378761	0.428008	0.884938	0.37619	0.80696
comp1168_c0_seq1	8255.24	-0.463401	0.252565	-1.83478	0.066538	0.407091
comp11691_c0_seq1	130.139	0.460875	0.600978	0.766875	0.443156	0.85031
comp11692_c0_seq1	226.26	0.425546	0.359878	1.18247	0.237018	0.699506
comp11693_c0_seq1	256.652	0.790793	0.474438	1.6668	0.095554	0.478253
comp11695_c0_seq1	438.459	-0.166334	0.226454	-0.734516	0.462634	0.860009
comp11696_c0_seq1	855.658	-0.442692	0.224871	-1.96865	0.0489933	0.349064
comp11697_c0_seq1	109.598	1.79387	0.542908	3.30419	0.000952525	0.0315876
comp1169_c0_seq1	16309.6	-0.266032	0.227144	-1.1712	0.241516	0.703225
comp116_c0_seq1	15096.3	0.186203	0.381582	0.487975	0.625567	0.920665
comp11700_c0_seq1	1853.81	0.800654	0.224675	3.56361	0.000365783	0.0159263
comp11702_c0_seq1	198.219	0.219003	0.330837	0.661966	0.507993	0.881452
comp11704_c0_seq1	13.8296	-1.51984	1.30175	-1.16754	0.242993	0.705219
comp11705_c0_seq1	941.281	0.0796718	0.263938	0.301858	0.76276	0.954645
comp11706_c0_seq1	58.9689	0.579042	0.806333	0.718117	0.472685	0.862948
comp11707_c0_seq1	27.0457	0.159142	0.962267	0.165382	0.868643	0.976364
comp11708_c0_seq1	170.292	1.69389	0.580848	2.91623	0.00354289	0.0766607
comp1170_c0_seq1	460.597	-0.431651	0.353295	-1.22179	0.221788	0.680498
comp11710_c0_seq1	11.6931	-1.00549	1.49944	-0.670576	0.502491	0.879904
comp11711_c0_seq1	433.629	-0.399938	0.244092	-1.63847	0.101324	0.490584
comp11713_c0_seq1	8.27955	2.34526	3.02411	0.775522	NA	NA
comp11714_c0_seq1	203.115	-0.33918	0.353066	-0.960672	0.336717	0.778265
comp11715_c0_seq1	196.5	0.20495	0.366936	0.558544	0.576473	0.905704
comp11717_c0_seq1	2473.46	-0.401283	0.79501	-0.504753	0.613732	0.917464
comp11718_c0_seq1	815.711	-0.0577216	0.481633	-0.119846	0.904605	0.982672
comp11719_c0_seq1	1573.91	-0.281033	0.29392	-0.956153	0.338995	0.779768
comp1171_c0_seq1	229.12	0.855307	0.306072	2.79446	0.00519859	0.0973596
comp11720_c0_seq1	503.925	0.374941	0.471697	0.794877	0.426685	0.842267
comp11721_c0_seq1	304.62	0.498893	0.415948	1.19941	0.230368	0.691476
comp11722_c0_seq1	635.357	1.64075	0.484213	3.38848	0.000702801	0.0254215
comp11723_c0_seq1	70.0306	-0.00321472	0.755059	-0.00425758	0.996603	0.999719
comp11724_c0_seq1	6132.1	-0.25648	0.232945	-1.10103	0.270882	0.732681
comp11725_c0_seq1	456.114	0.165751	0.475622	0.348494	0.727469	0.946633
comp11728_c0_seq1	461.767	-0.0592338	0.559068	-0.105951	0.915621	0.985255
comp11729_c0_seq1	3420.75	0.0249926	0.308628	0.0809796	0.935458	0.988859
comp1172_c0_seq1	17563.9	-0.186665	0.246907	-0.756014	0.449641	0.853639
comp11730_c0_seq1	11.7057	-0.468387	1.64203	-0.28525	0.775453	0.95655
comp11731_c0_seq1	191.957	0.32484	0.515718	0.629879	0.528774	0.890652
comp11734_c0_seq1	387.515	-0.263124	0.40212	-0.654341	0.512892	0.884355
comp11735_c0_seq1	958.131	0.00836959	0.220817	0.0379028	0.969765	0.993776
comp11736_c0_seq1	559.782	-0.111827	0.228772	-0.488816	0.624972	0.920665
comp11737_c0_seq1	77.8833	1.46896	0.604066	2.43179	0.0150244	0.187626
comp11738_c0_seq2	647.304	0.588045	0.405436	1.4504	0.146947	0.572503
comp1173_c0_seq1	491.992	0.432566	0.259913	1.66427	0.0960575	0.479561
comp11742_c0_seq1	615.474	-0.219299	0.278012	-0.788809	0.430224	0.845445
comp11743_c0_seq1	81.0678	-0.0989423	0.586069	-0.168823	0.865935	0.976364
comp11744_c0_seq1	284.552	0.333306	0.63835	0.522137	0.601575	0.913675
comp11746_c0_seq1	275.687	-0.0213602	0.320785	-0.0665872	0.94691	0.99032
comp11747_c0_seq1	846.014	-0.705768	0.31602	-2.2333	0.025529	0.249791
comp11748_c0_seq1	99.1482	0.168571	0.567847	0.296861	0.766573	0.955087
comp1174_c0_seq1	18790.8	0.0676066	0.184705	0.366025	0.714346	0.94349
comp11751_c0_seq1	69.8366	0.0247284	0.487306	0.0507452	0.959529	0.992267
comp11753_c0_seq1	9.94069	-1.11962	1.60841	-0.696102	0.486365	0.872576
comp11754_c0_seq1	3707.23	-0.0365013	0.219357	-0.166401	0.867841	0.976364
comp11755_c0_seq1	104.708	0.70885	0.520631	1.36152	0.17335	0.615698
comp11756_c0_seq1	1215.38	-0.587194	0.492183	-1.19304	0.232853	0.694349
comp11757_c0_seq1	766.447	-0.176107	0.26489	-0.66483	0.506159	0.880071
comp11758_c0_seq1	28.6763	1.76773	1.01453	1.74242	0.081435	0.445434
comp11759_c0_seq1	1806.92	0.0206327	0.254243	0.0811533	0.93532	0.988843
comp1175_c0_seq1	759.772	-0.141329	0.459871	-0.307324	0.758597	0.953226
comp11761_c0_seq1	687.012	-0.102784	0.216843	-0.474001	0.635499	0.921774
comp11762_c0_seq1	55.7313	1.32381	0.784359	1.68777	0.0914563	0.468408
comp11763_c0_seq1	164.813	0.622429	0.412822	1.50774	0.13162	0.545571
comp11764_c0_seq1	2860.92	0.324889	0.332325	0.977623	0.328261	0.773418
comp11765_c0_seq1	26.3264	0.998405	0.830235	1.20256	0.229148	0.690796
comp11766_c0_seq1	203.276	-0.288621	0.509287	-0.566716	0.570907	0.903307
comp11768_c0_seq1	798.615	-0.0145684	0.327676	-0.0444597	0.964538	0.99287
comp1176_c0_seq1	17490.8	-0.0182587	0.229673	-0.0794986	0.936636	0.989026
comp11770_c0_seq1	257.733	0.56606	0.517889	1.09301	0.274387	0.735345
comp11772_c0_seq1	84.2192	0.714101	0.939813	0.759833	0.447355	0.853194
comp11774_c0_seq1	101.18	0.503634	0.42652	1.1808	0.237683	0.700191
comp11775_c0_seq1	2548.16	-0.129313	0.465184	-0.277982	0.781026	0.957293
comp11778_c0_seq1	131.098	0.515729	1.38921	0.371239	0.710459	0.942621
comp1177_c0_seq1	17236.4	-0.253895	0.23212	-1.09381	0.274037	0.734949
comp11780_c0_seq1	10.4917	-1.02233	1.59111	-0.642528	0.52053	0.88657
comp11781_c0_seq1	16.9346	0.842632	1.60669	0.524451	0.599965	0.913589
comp11786_c0_seq1	497.042	0.163685	0.292693	0.559237	0.576	0.905704
comp11787_c0_seq1	105.498	0.581923	0.500639	1.16236	0.245089	0.708184
comp1178_c0_seq1	228.207	-0.129149	0.340821	-0.378935	0.704736	0.940352
comp11790_c0_seq1	1021.62	0.0728179	0.3059	0.238045	0.811846	0.964348
comp11791_c0_seq1	167.262	1.55685	0.434353	3.58429	0.000338	0.0151234
comp11792_c0_seq1	749.123	0.432111	0.400732	1.0783	0.280899	0.742202
comp11793_c0_seq1	11.0883	0.300959	1.41165	0.213196	0.831174	0.970142
comp11794_c1_seq1	1060.46	-0.229937	0.279301	-0.823261	0.41036	0.831154
comp11797_c0_seq1	311.911	0.25555	0.394182	0.648306	0.516787	0.886046
comp11799_c0_seq1	222.811	1.54611	0.539487	2.86588	0.00415846	0.0843439
comp11800_c0_seq1	92.476	0.444585	0.562503	0.790369	0.429312	0.84412
comp11801_c0_seq1	85.3887	-0.0932683	0.48469	-0.192429	0.847406	0.973651
comp11802_c0_seq1	509.778	1.56281	0.497579	3.14083	0.00168472	0.0471723
comp11804_c0_seq1	273.057	-0.483921	0.361873	-1.33727	0.181136	0.626243
comp11805_c0_seq1	4227.51	-0.0620301	0.228356	-0.271637	0.785901	0.958321
comp11809_c0_seq1	25.6045	-0.978899	1.09865	-0.891	0.372929	0.805124
comp11811_c0_seq1	2219.29	0.436246	0.239527	1.82128	0.0685642	0.410175
comp11813_c0_seq1	135.782	-0.566232	0.392202	-1.44373	0.148816	0.575862
comp11815_c0_seq1	1082.98	-0.203648	0.368931	-0.551995	0.580952	0.90742
comp11817_c0_seq1	3624.36	0.0042673	0.184402	0.0231413	0.981538	0.996976
comp11818_c0_seq1	19.0646	-0.194684	1.24399	-0.156499	0.875639	0.977591
comp1181_c0_seq1	37955.7	-0.896146	0.459284	-1.95118	0.0510352	0.356826
comp11820_c0_seq1	10.1366	1.08045	1.74477	0.61925	0.535752	0.892903
comp11821_c0_seq1	1243.31	0.246421	0.310049	0.794779	0.426742	0.842267
comp11822_c0_seq1	50.6283	0.82808	0.648241	1.27743	0.201452	0.654557
comp11823_c0_seq1	259.406	0.731611	0.370944	1.97229	0.0485762	0.347549
comp11824_c0_seq1	461.476	-0.0493372	0.493687	-0.0999361	0.920395	0.986731
comp11826_c0_seq1	676.105	-0.266365	0.409656	-0.650215	0.515554	0.88517
comp11827_c0_seq1	464.39	0.503646	0.260364	1.93439	0.0530653	0.36349
comp11828_c0_seq1	150.913	0.116275	0.517924	0.224502	0.822367	0.966777
comp11829_c0_seq1	393.789	-0.0163208	0.448419	-0.0363963	0.970966	0.993776
comp1182_c0_seq1	9290.45	-0.185041	0.257118	-0.719675	0.471725	0.862738
comp11830_c0_seq1	22.5255	0.52218	0.752891	0.693566	0.487954	0.873227
comp11831_c0_seq1	2043.62	0.14947	0.246902	0.605382	0.544925	0.896032
comp11833_c0_seq1	153.123	1.02239	0.422073	2.42231	0.0154221	0.190324
comp11834_c0_seq1	84.582	0.00310682	0.530487	0.00585653	0.995327	0.999596
comp11835_c0_seq1	568.219	0.443991	0.339356	1.30833	0.19076	0.640379
comp11836_c0_seq1	50.622	-0.79732	0.646986	-1.23236	0.217815	0.675403
comp11837_c0_seq1	198.668	-0.293186	0.477254	-0.614318	0.539005	0.894391
comp11838_c0_seq1	73.1797	0.441836	1.01086	0.43709	0.662046	0.929005
comp11839_c0_seq1	54.7608	0.3948	0.478298	0.825427	0.409129	0.830382
comp1183_c0_seq1	5179.29	-0.512794	0.276177	-1.85676	0.0633454	0.396087
comp11840_c0_seq1	197.112	0.406166	0.448793	0.905019	0.365455	0.799086
comp11841_c0_seq1	331.103	0.786843	0.363636	2.16382	0.0304781	0.274445
comp11843_c0_seq1	27.1899	-0.116253	1.19204	-0.0975248	0.92231	0.987607
comp11846_c0_seq1	104.541	1.12716	0.47034	2.39647	0.0165539	0.198974
comp11847_c0_seq1	560.486	0.156282	0.266997	0.585331	0.558325	0.899194
comp11848_c0_seq1	656.464	-0.500225	0.297205	-1.6831	0.0923562	0.470806
comp1184_c0_seq1	15240.4	-0.341933	0.196646	-1.73883	0.082065	0.446642
comp11850_c0_seq1	238.838	0.441606	0.319402	1.3826	0.166787	0.607143
comp11851_c0_seq1	135.04	0.137389	0.421111	0.326254	0.744232	0.950073
comp11852_c0_seq1	26.6395	0.986047	0.869755	1.13371	0.256918	0.719751
comp11853_c0_seq1	1078.96	-0.107754	0.420181	-0.256446	0.797607	0.961317
comp11855_c0_seq1	609.683	0.103847	0.533741	0.194564	0.845734	0.973636
comp11856_c0_seq1	551.278	-0.157517	0.322814	-0.48795	0.625586	0.920665
comp11858_c0_seq1	130.021	-0.115793	0.456465	-0.253673	0.799748	0.961512
comp11859_c0_seq1	129.018	0.340791	0.629074	0.541734	0.588002	0.909506
comp1185_c0_seq1	6379.19	-0.582518	0.259219	-2.2472	0.0246272	0.247416
comp11860_c0_seq1	925.428	-0.914078	0.31639	-2.88909	0.0038636	0.0813192
comp11861_c0_seq1	172.664	0.639773	0.44556	1.43589	0.151035	0.578968
comp11862_c0_seq1	2395.61	-0.157386	0.215118	-0.731628	0.464396	0.860009
comp11866_c0_seq1	610.988	-0.274457	0.214519	-1.27941	0.200753	0.653734
comp11867_c0_seq1	3957.13	0.430676	0.217582	1.97937	0.0477738	0.344994
comp11868_c0_seq1	2754.12	-0.722698	0.255208	-2.8318	0.00462869	0.0906796
comp11869_c0_seq1	78.7178	-1.11567	0.549402	-2.03069	0.0422861	0.325846
comp1186_c0_seq1	4471.59	-0.500612	0.290811	-1.72143	0.0851726	0.454412
comp11870_c0_seq1	167.583	0.449161	0.443937	1.01177	0.31165	0.764586
comp11871_c0_seq1	727.208	0.237735	0.290522	0.818303	0.413184	0.83405
comp11872_c0_seq1	490.089	0.176265	0.282894	0.623079	0.533233	0.891966
comp11873_c0_seq1	86.3371	1.41348	0.687992	2.0545	0.0399277	0.316718
comp11874_c0_seq1	62.9213	-0.0832976	0.786846	-0.105863	0.915691	0.985255
comp11876_c0_seq1	453.633	-0.554848	0.350952	-1.58098	0.113883	0.512385
comp11877_c0_seq1	289.916	-0.0283335	0.469894	-0.0602977	0.951919	0.991056
comp11879_c0_seq1	128.259	-0.0562062	0.571216	-0.0983975	0.921617	0.987584
comp1187_c0_seq1	4607.66	0.659269	0.223585	2.94862	0.00319192	0.0724099
comp11882_c0_seq1	461.794	0.906177	0.347378	2.60862	0.00909081	0.138762
comp11883_c0_seq1	57.3883	1.20595	0.695786	1.73322	0.0830563	0.449554
comp11884_c0_seq1	136.756	-0.109128	0.552845	-0.197394	0.84352	0.973573
comp11885_c0_seq1	412.737	0.212464	0.29325	0.724513	0.468751	0.861747
comp11886_c0_seq1	48.5989	0.278174	0.758815	0.36659	0.713925	0.943473
comp11888_c0_seq1	167.968	0.614671	0.399976	1.53677	0.124349	0.533158
comp1188_c0_seq1	124.254	0.805065	0.516857	1.55762	0.119324	0.523122
comp11890_c0_seq1	530.761	-0.370097	0.243639	-1.51904	0.128752	0.540378
comp11891_c0_seq1	73.8021	-0.137332	0.728996	-0.188386	0.850574	0.974371
comp11892_c0_seq1	153.399	-0.82116	0.475083	-1.72845	0.0839069	0.45156
comp11893_c0_seq1	753.154	-0.089913	0.319302	-0.281593	0.778256	0.956765
comp11894_c0_seq1	154.766	-0.127689	0.319199	-0.400028	0.689136	0.936144
comp11895_c0_seq1	410.286	0.573256	0.311842	1.83829	0.0660198	0.405527
comp11896_c0_seq1	63.6375	0.230027	0.64636	0.355881	0.72193	0.946521
comp11898_c0_seq1	572.229	0.125091	0.308049	0.406075	0.684688	0.934682
comp11900_c0_seq1	204.221	0.452061	0.386019	1.17109	0.241565	0.70325
comp11901_c0_seq1	1611.73	-0.178826	0.311221	-0.574596	0.565565	0.902565
comp11903_c0_seq1	1140.06	-0.399519	0.197336	-2.02457	0.0429119	0.328219
comp11904_c0_seq1	140.134	0.104759	0.469957	0.222912	0.823604	0.967068
comp11905_c0_seq1	138.678	-0.0633065	0.451046	-0.140355	0.888379	0.979579
comp11906_c0_seq1	5.63009	0.531017	2.13093	0.249195	0.80321	0.962597
comp11908_c0_seq1	193.315	0.147956	0.744536	0.198722	0.84248	0.973573
comp11909_c0_seq1	195.501	0.840667	0.520438	1.61531	0.106244	0.499063
comp1190_c0_seq1	27042.3	-0.460585	0.209178	-2.20188	0.0276737	0.262048
comp11910_c0_seq1	65.2074	-1.00713	0.602345	-1.67201	0.0945219	0.475605
comp11911_c0_seq1	154.191	0.940095	0.470935	1.99623	0.0459089	0.337608
comp11912_c0_seq1	772.072	0.018162	0.396282	0.0458311	0.963445	0.992605
comp11914_c0_seq1	295.638	-0.916517	0.463668	-1.97667	0.0480795	0.345799
comp11915_c0_seq1	11.9098	1.22394	1.3431	0.91128	0.362148	0.79675
comp11918_c0_seq1	118.316	0.637452	0.55043	1.1581	0.246824	0.709752
comp11920_c0_seq1	1445.34	-0.259105	0.380672	-0.68065	0.496093	0.876344
comp11921_c0_seq1	233.653	-0.555048	0.450234	-1.2328	0.217651	0.675284
comp11922_c0_seq1	775.302	0.323845	0.309271	1.04712	0.295043	0.75274
comp11923_c0_seq1	653.695	0.283633	0.559792	0.506677	0.612382	0.917464
comp11924_c0_seq1	355.331	-0.445647	0.29488	-1.51128	0.130716	0.544009
comp11926_c0_seq1	867.022	0.31259	0.247032	1.26538	0.205734	0.661129
comp11926_c1_seq1	1020.53	0.159605	0.205704	0.775897	0.43781	0.847844
comp11927_c0_seq1	2338.21	0.857012	0.321133	2.66871	0.00761428	0.123801
comp11928_c0_seq1	3037.71	0.812362	0.186059	4.36614	1.26e-05	0.00121074
comp1192_c0_seq1	48956.5	-0.111588	0.174519	-0.639403	0.522561	0.888238
comp11930_c0_seq1	1083.11	0.209263	0.391581	0.534406	0.593061	0.911393
comp11931_c0_seq1	576.185	-0.464896	0.51521	-0.902342	0.366875	0.799769
comp11933_c0_seq1	140.966	0.0388917	0.430592	0.0903215	0.928032	0.987907
comp11935_c0_seq1	3274.71	0.0675527	0.189997	0.355545	0.722181	0.946521
comp11936_c0_seq1	181.129	0.322447	0.396477	0.81328	0.416057	0.835754
comp11937_c0_seq1	1460.14	-0.0719635	0.252573	-0.284922	0.775704	0.956685
comp11939_c0_seq1	1487.69	-0.471912	0.249116	-1.89435	0.0581788	0.379557
comp1193_c0_seq1	637.229	-0.591153	0.532232	-1.11071	0.266695	0.728616
comp11941_c0_seq1	843.242	1.06984	0.272369	3.92792	8.57e-05	0.00550854
comp11942_c0_seq1	112.436	-0.266479	0.620073	-0.429755	0.667374	0.930326
comp11943_c0_seq1	1661.1	0.646324	0.322209	2.00592	0.0448652	0.335927
comp11944_c0_seq1	401.135	0.371779	0.23969	1.55108	0.120882	0.526008
comp11945_c0_seq2	83.3965	-0.409513	0.423342	-0.967334	0.333377	0.775832
comp11946_c0_seq1	37.4138	-0.199857	0.82579	-0.24202	0.808765	0.963441
comp11947_c0_seq1	29.159	0.475363	0.67392	0.705371	0.48058	0.867528
comp11948_c0_seq1	339.538	0.387287	0.424022	0.913366	0.36105	0.796579
comp1194_c0_seq1	41085	-0.505916	0.202557	-2.49765	0.0125021	0.167396
comp11953_c0_seq1	32.9182	0.240635	0.810571	0.296871	0.766565	0.955087
comp11955_c0_seq1	183.62	0.679535	0.42902	1.58392	0.113211	0.511076
comp11956_c0_seq1	413.239	-0.213883	0.413026	-0.517844	0.604567	0.914612
comp11958_c0_seq1	48.2801	0.63921	0.647738	0.986835	0.323724	0.77153
comp11959_c0_seq1	1437.11	-0.118357	0.237757	-0.497807	0.61862	0.918389
comp1195_c0_seq1	2924.24	0.413424	0.251011	1.64704	0.0995502	0.487355
comp11960_c0_seq1	35.5024	0.149021	0.797232	0.186923	0.851721	0.974382
comp11961_c0_seq1	337.105	0.238347	0.443764	0.537103	0.591196	0.910705
comp11962_c0_seq1	341.64	-0.388863	0.290518	-1.33852	0.180728	0.625981
comp11963_c0_seq1	104.341	0.591413	0.428673	1.37964	0.167698	0.607618
comp11964_c0_seq1	181.235	-0.0341832	0.501004	-0.0682292	0.945603	0.990299
comp11967_c0_seq1	231.501	-0.501673	0.314823	-1.59351	0.111046	0.507445
comp11968_c0_seq1	60.4718	-0.0233975	0.575589	-0.0406497	0.967575	0.993741
comp1196_c0_seq1	1427.8	0.441877	0.288121	1.53365	0.125115	0.534688
comp11970_c0_seq1	93.901	0.586597	0.561627	1.04446	0.296272	0.753992
comp11972_c0_seq1	73.5356	-0.382518	0.593517	-0.644493	0.519256	0.886398
comp11973_c0_seq1	1677.76	0.189012	0.183693	1.02896	0.303499	0.758129
comp11974_c0_seq1	42.7857	1.10886	0.809031	1.3706	0.170499	0.611732
comp11975_c0_seq1	163.724	-0.583994	0.586138	-0.996343	0.319084	0.767484
comp11976_c0_seq1	432.714	-0.167947	0.339401	-0.494833	0.620718	0.918848
comp1197_c0_seq1	18778.6	-0.404769	0.189893	-2.13157	0.0330425	0.287693
comp11981_c0_seq1	229.114	0.00479165	0.369951	0.0129521	0.989666	0.997903
comp11982_c0_seq1	1915.99	0.0903232	0.230519	0.391825	0.695188	0.937658
comp11983_c0_seq1	1080.83	0.101286	0.365294	0.277273	0.781571	0.957565
comp11984_c0_seq1	44.6477	1.59959	0.880496	1.8167	0.0692638	0.411139
comp11988_c0_seq1	153.827	0.137817	0.448274	0.307439	0.75851	0.953226
comp1198_c0_seq1	6060.88	-0.185084	0.271438	-0.681866	0.495323	0.876327
comp11990_c0_seq1	951.514	0.0639165	0.27148	0.235437	0.813869	0.964746
comp11991_c0_seq1	82.3609	-0.428036	0.467354	-0.915871	0.359735	0.795587
comp11992_c0_seq1	491.55	0.149865	0.238378	0.628686	0.529554	0.891001
comp11993_c0_seq1	129.309	0.618343	0.61589	1.00398	0.315387	0.765668
comp11994_c0_seq1	327.691	0.178254	0.385185	0.462776	0.643525	0.924433
comp11995_c0_seq1	540.42	0.199989	0.460244	0.434529	0.663905	0.92932
comp11997_c0_seq1	49.659	-0.118969	0.557268	-0.213487	0.830947	0.970142
comp11998_c0_seq1	21.2563	1.17024	1.34887	0.867577	0.385626	0.812109
comp11999_c0_seq1	18.728	0.536817	1.68269	0.319023	0.749709	0.952677
comp1199_c0_seq1	654.911	-0.197993	0.241477	-0.819926	0.412258	0.832935
comp11_c0_seq1	7630.79	-0.709222	0.316517	-2.24071	0.025045	0.248284
comp12000_c0_seq1	997.78	-0.20272	0.299818	-0.676146	0.498948	0.878078
comp12001_c0_seq1	147.21	0.74213	0.425196	1.74538	0.0809182	0.444065
comp12002_c0_seq1	199.4	-0.238771	0.649813	-0.367446	0.713287	0.943434
comp12003_c0_seq1	15.4421	-1.07356	1.17731	-0.91188	0.361832	0.79675
comp12004_c0_seq1	231.423	-0.114179	0.392808	-0.290674	0.771301	0.956188
comp12006_c0_seq1	215.307	0.632999	0.355545	1.78036	0.0750166	0.425851
comp1200_c0_seq1	268.27	0.305847	0.34039	0.89852	0.368909	0.801357
comp12010_c0_seq1	45.7445	0.944174	0.572094	1.65038	0.0988643	0.485141
comp12011_c0_seq1	121.529	0.312647	0.449401	0.695697	0.486618	0.87268
comp12013_c0_seq1	2936.81	-0.0959915	0.3049	-0.31483	0.752891	0.953147
comp12014_c0_seq1	7.66667	1.00718	1.83585	0.548616	0.583269	0.907811
comp12016_c0_seq1	523.086	0.135018	0.303525	0.444833	0.656441	0.926372
comp12017_c0_seq1	60.158	0.506117	0.723657	0.699388	0.48431	0.870731
comp12018_c0_seq1	60.7968	-0.108101	0.753228	-0.143517	0.885882	0.979278
comp12019_c0_seq1	481.9	-0.538916	0.222051	-2.42699	0.0152246	0.189221
comp1201_c0_seq1	2851.44	-0.34984	0.269336	-1.2989	0.193979	0.644593
comp12021_c0_seq1	299.244	0.625315	0.513674	1.21734	0.223475	0.682732
comp12023_c0_seq1	764.592	0.23155	0.316479	0.731645	0.464385	0.860009
comp12024_c0_seq1	3684.34	-0.132128	0.171851	-0.768852	0.441981	0.849428
comp12026_c0_seq1	432.76	-0.0874234	0.220931	-0.395705	0.692322	0.937036
comp12027_c0_seq1	719.386	0.542664	0.255954	2.12016	0.0339922	0.29229
comp12029_c0_seq1	1528.58	-0.815639	0.213049	-3.82841	0.000128971	0.00745689
comp1202_c0_seq1	5544.83	0.100404	0.467362	0.214831	0.829899	0.969617
comp12031_c0_seq1	682.159	-0.883564	0.30861	-2.86304	0.00419594	0.0850071
comp12032_c0_seq1	375.934	-0.471418	0.341118	-1.38198	0.166978	0.607187
comp12033_c0_seq1	257.933	-0.250766	0.289433	-0.866404	0.386269	0.812109
comp12035_c0_seq1	26.8869	0.0500299	0.864026	0.0579032	0.953826	0.991056
comp12036_c0_seq1	168.439	0.0962944	0.387342	0.248603	0.803668	0.962597
comp12037_c0_seq1	80.7318	0.343854	0.586192	0.58659	0.557479	0.899194
comp12038_c0_seq1	90.9144	-0.0677194	0.453556	-0.149308	0.881311	0.979278
comp1203_c0_seq1	10590.8	-0.260454	0.179119	-1.45408	0.145923	0.571128
comp12042_c0_seq1	1656.77	-0.197318	0.364381	-0.541516	0.588152	0.909659
comp12043_c0_seq1	208.811	-0.143392	0.425605	-0.336914	0.736181	0.948379
comp12046_c0_seq1	508.103	0.335136	0.510386	0.656633	0.511417	0.884107
comp12047_c0_seq1	11.446	0.846819	1.56871	0.539817	0.589323	0.910091
comp12048_c0_seq1	115.122	-0.104128	0.38225	-0.272407	0.785309	0.958321
comp12049_c0_seq1	52.3869	1.17083	0.597674	1.95898	0.0501147	0.353441
comp1204_c0_seq1	26470.9	-0.363919	0.281163	-1.29433	0.195551	0.646146
comp12050_c0_seq1	41.0028	-0.576848	0.607475	-0.949582	0.342325	0.783021
comp12051_c0_seq1	29.293	0.0748884	0.643558	0.116366	0.907362	0.983464
comp12051_c1_seq1	0.208429	-0.0949228	4.08046	-0.0232628	0.981441	NA
comp12052_c0_seq1	1654.69	-0.501907	0.225222	-2.2285	0.0258475	0.251695
comp12053_c0_seq1	459.953	0.0593809	0.264903	0.224161	0.822632	0.966895
comp12054_c0_seq1	63.3192	-0.721376	0.532591	-1.35447	0.175588	0.619358
comp12055_c0_seq1	302.189	0.578986	0.4628	1.25105	0.210916	0.667698
comp12056_c0_seq1	445.781	0.244359	0.347021	0.704163	0.481331	0.868092
comp12057_c0_seq1	221.599	-0.259965	0.335603	-0.774621	0.438564	0.847844
comp12058_c0_seq1	50.9887	1.98598	0.810617	2.44996	0.014287	0.182432
comp12059_c0_seq1	866.062	0.210849	0.463381	0.455023	0.649093	0.924728
comp1205_c0_seq1	708.376	-0.198491	0.362262	-0.547923	0.583745	0.907889
comp12060_c0_seq1	592.188	0.681711	0.263471	2.58743	0.00966956	0.143765
comp12061_c0_seq1	573.569	-0.47574	0.311848	-1.52555	0.127122	0.537463
comp12062_c0_seq1	22.0569	1.14873	0.992082	1.1579	0.246904	0.709752
comp12063_c0_seq1	165.851	0.0780297	0.588469	0.132598	0.894512	0.980516
comp12065_c0_seq2	22.2734	-0.0505283	1.2058	-0.0419045	0.966575	0.993457
comp12066_c0_seq1	43.5869	-0.135178	0.697969	-0.193674	0.846431	0.973636
comp12067_c0_seq1	157.189	-0.586227	0.408104	-1.43646	0.15087	0.578931
comp12068_c0_seq1	1224.33	0.0983277	0.400846	0.2453	0.806224	0.962597
comp12069_c0_seq1	1021.11	0.0339233	0.217803	0.155752	0.876228	0.977591
comp1206_c0_seq1	10531.7	-0.116517	0.220605	-0.528172	0.59738	0.912311
comp12071_c0_seq1	18.6406	1.0496	0.848479	1.23704	0.216073	0.674196
comp12072_c0_seq1	1055.15	0.133315	0.223444	0.596636	0.55075	0.897161
comp12073_c0_seq1	162.071	-0.809063	0.442559	-1.82815	0.0675273	0.407799
comp12075_c0_seq1	11.2422	-0.861557	1.59431	-0.540396	0.588924	0.910091
comp12076_c0_seq1	865.452	-0.119984	0.26323	-0.455814	0.648524	0.924728
comp1207_c0_seq1	2641.97	-0.291946	0.280826	-1.0396	0.298526	0.755232
comp12080_c0_seq1	8.10319	0.172203	2.03984	0.0844197	0.932723	0.988686
comp12083_c0_seq1	633.752	0.211526	0.274124	0.771644	0.440325	0.848432
comp12085_c0_seq1	627.257	-0.0552588	0.388163	-0.14236	0.886796	0.979353
comp12088_c0_seq1	25.615	2.23925	0.762901	2.93518	0.00333351	0.0739268
comp12089_c0_seq1	2913.39	0.129264	0.204828	0.631084	0.527986	0.890251
[truncated: 20,945 more rows]

## Sheet: comparison Labbé et al. 2012
ints3 vs ctrl, upregulated transcripts								ints3 vs ctrl, downregulated transcripts
Gene set	Count in DE list	Total DE genes	Counts in background	Total genes in background	Enrichment ratio (Log2)	p-value		Gene set	Count in DE list	Total DE genes	Counts in background	Total genes in background	Enrichment ratio (Log2)	p-value
Diff-spec	160	867	2729	22944	0.633713	7.14981e-09		Diff-spec	56	484	2729	22944	-0.0398357	0.609309
Prog-spec	6	867	122	22944	0.380166	0.314449		Prog-spec	1	484	122	22944	-1.36377	0.268426
SC-enriched	12	867	766	22944	-1.2703	0.00021		SC-enriched	16	484	766	22944	-0.0142345	0.549834
SC-spec	9	867	438	22944	-0.878921	0.0293752		SC-spec	26	484	438	22944	1.49262	2.50524e-06
SC+Prog	20	867	655	22944	-0.307482	0.190027		SC+Prog	17	484	655	22944	0.299078	0.223772
ints9 vs ctrl, upregulated transcripts								ints9 vs ctrl, downregulated transcripts
Gene set	Count in DE list	Total DE genes	Counts in background	Total genes in background	Enrichment ratio (Log2)	p-value		Gene set	Count in DE list	Total DE genes	Counts in background	Total genes in background	Enrichment ratio (Log2)	p-value
Diff-spec	61	409	2729	22944	0.326453	0.0369087		Diff-spec	14	68	2729	22944	0.791565	0.0274596
Prog-spec	3	409	122	22944	0.464097	0.371045		Prog-spec	0	68	122	22944	-	0.304464
SC-enriched	3	409	766	22944	-2.18637	0.000499398		SC-enriched	3	68	766	22944	0.402128	0.397353
SC-spec	7	409	438	22944	-0.15756	0.477962		SC-spec	7	68	438	22944	2.43093	0.000313088
SC+Prog	15	409	655	22944	0.361412	0.194776		SC+Prog	1	68	655	22944	-0.956985	0.41796
