# Supplementary material for: The Integrator complex regulates differential snRNA processing and fate of adult stem cells in the highly regenerative planarian Schmidtea mediterranea
Source: PLoS Genet. 2018 Dec 17;14(12):e1007828. doi: 10.1371/journal.pgen.1007828 (PMC6312358; doi:10.1371/journal.pgen.1007828)
Supplement: S6 Table — RNA polymerase promoter sequences are shown in lower case. (XLSX) [file pgen.1007828.s014.xlsx]

## Sheet: Sheet1
UsnRNA RT-PCR validation (S1A Fig) and differential expression qRT-PCR (Fig 2A+B, S3 Fig)
Target	fwd	rev
U1A1	TCCAAGATGAGATTACTTCATTGCAC	AAAAATTGTGCGCTCGAGCC
U1A2	CGAAGCCTAGGCATTGCACA	ACAAAAATTGTGCGCCCGAG
U1A3	GGGTGCTTCCGATCACCAAT	TACCAAAAATTGTGCGCCCG
U1B1	ACCTGGCGTGAAGTATTAGTGG	AGGTCAACCGTCTCGTTGTG
U1B2	TGCACAAAGAGCCAGTTGAC	CACTAACAAAAATTATGCGCCCG
U1C1	TTGGTGTTGGTGTTACCGTGA	TTCATCAGGGACCCGAAAGT
U1C2	TTGGTGTTGGTGCTACCGTG	TCATCAGGGACCCGAAAGC
U1D1	AGGCGCTCGATCAACAATGA	ACGTGCTCGACTTTTCCAAT
U2A1	TCGCTGGGACAAAGTTCATT	CACTACGACAGAGCTTGGCA
U2A2	CTCAGTTTAATCTCTGGGACAAAGC	GAGCGTCTGTCAAGTTACAAAAA
U4A1	TCCGATGAGGTGTTTTTGCT	ACGTGTCCTTGTCGGACC
U4A2	ACTTTTCCCAATACCCCGCT	TCATGTCCTTGTCGGACCTT
U4atac	TATACCGAAAGTTTGAGTGCCGA	ACATCTACTTACAAGAAGCGATGTG
U5	TGCAAAAGTTGAAATCTTTCGCT	AACTCTTATTTGATCCAATCCACGA
U6A1	ACTTGTTTCGAAAATCGATGGAACT	TTTTGCGTGTCATCCTTGCG
U6A2	GTGTTGCTTCGGTTTCACAT	CGCTTCACGATTTTTCGTGTC
U6atac	AGAGATAGTTGGCAGCCCTC	AATTTGCCCATTTGTAGTAGATATGAC
U11	ATGTTCGATTCTGCGGAATGG	GGAGCGCCAGTTATATGAAACA
U12	TGGCTGAGGAGGAATACCG	ACACCAAGAGGCCAACAAAG
UsnRNA knockdown qRT-PCR (S4A Fig)
Target	fwd	rev
U1C1/C2	GATCACTCAGGCGGTACACC	CCGAAAGTCCCCACTAACAA		* Primers do not distinguish U1C1&U1C2
U2A1/A2	TCATAGCTATGATCAAAAGTGTAAGAAC	TGGAGTGTCTGTAAAGTTACAAAAA		* Primers do not distinguish U2A1&U2A2
qRT-PCR UsnRNA processing (Fig 3A+B)
Target	fwd	unprocessed rev	total rev
U1A1	TCCAAGATGAGATTACTTCATTGCAC	TTCATTAATAAGGATCCAAATGGTCCT	AAAAATTGTGCGCTCGAGCC
U1A2	CGAAGCCTAGGCATTGCACA	GGATTTAATTTTATTTTGACAGGGACCG	ACAAAAATTGTGCGCCCGAG
U1C1/C2	GATCACTCAGGCGGTACACC	ACTTTTCATCAGGGACCCGA	TCCGATTTGGAGAAGCGCG	* Primers do not distinguish U1C1&U1C2
U2A1/A2	TCATAGCTATGATCAAAAGTGTAAGAAC	TTCATTTTAAACAAGCAGACCAAAC	TGGAGTGTCTGTAAAGTTACAAAAA	* Primers do not distinguish U2A1&U2A2
U4A1	TTCCGATGAGGTGTTTTTGCT	TTTAACGTGTCCTTGTCGGA	TGTCGGACCTTTAAAAATTGCTAA	* mature U4A1&U4A2 are identical
U4A2	TTCCGATGAGGTGTTTTTGCT	ACTTATTTAATCATGTCCTTGTCGGA	TGTCGGACCTTTAAAAATTGCTAA	* mature U4A1&U4A2 are identical
U11	ATGTTCGATTCTGCGGAATGG	ATCACATTGTTTTAATTAAGAGGAGCG	GGAGCGCCAGTTATATGAAACA
U12	TGGCTGAGGAGGAATACCG	TGATTTATTAATTAAAGCCTTTAAGATCATAACA	ACACCAAGAGGCCAACAAAG
qRT-PCR U2A2 processing, normalization to nascent (Fig 3E)
Target	fwd	rev
U2A2 nascent	GTTTAATCTCTGGGACAAAGCTCAT	TTTTAAACAAGCAGACCAAACTGTAATG
U2A2 unprocessed	GTTTAATCTCTGGGACAAAGCTCAT	ATTTGATTTCATTTTAAACAAGCAGACCA
mRNA qRT-PCR (Fig 3C+D; Fig 4G; S6 Fig)
Target	fwd	rev	Probe
gapdh	CATCAAAATTGTGGAGAGATGG	CCAGTTGAAGCCGGAATAAT	UPL 68
smedwi-1	AGTTCCTGTTCCAACGCATTATG	CTGGAGGAGTAACACCACGATGA	6FAM-CTGAACTCGTTGGCAAGA-MGB
ints3	GCAATGATGACTCAAAATTAATGG	TTTCTGTTGAAAACGCGGTA	UPL 54
ints9	TCCGTAAACTAGGATGAGTAGCAA	CAGTGGAGATTTCAGCGAGA	UPL 158
soxP-1	TGGAAACGCAAGAACAAGATT	TCGTTATTCGGACGTTTAGAGG	UPL 105
fgfr-1	CAGAAGAGTCTCGACCGTTTC	GCTGTAAATCTATTTTCAACAAAGCA	UPL 158
soxP-3	TTTAGATATCAGCCCCGAAGAC	AAATCTGCAGAACACTGATTGG	UPL 139
pbx-1	AACAAAGTACCTGTGAAGCAGTCA	CGTTTCCTCCTAGCATCAAGA	UPL 68
soxP-2	ACAGAAAAAGTTGACGAACAGAAA	CGGATTTTGTTTGAATCGGTA	UPL 31
zfp-1	TTCTCATTGGTTAAATCCATTACAAG	CTGGCTGTACTGGATGAGTATGA	UPL 65
Histone processing qRT-PCR (Fig 5A)
Target	total fwd	total rev	unprocessed fwd	unprocessed rev
Histone H1	AGGAGTTTTGATTCGCGTTG	GGTGCTGGCTTCTTTGAGAC	GGTTGATGCACATAAATCCAAA	TGTACAACACTTTACAGCACAATCA
Histone H2A	GTGGACGAGGAAAAAGTGGA	CAGCCAAATATACCGGTGCT	TGCTCAAGGTGGTGTACTGC	GCCAACTTGATGAATTGAGGT
Histone H2B	AATTTCTGGCAAAGCAATGTC	GCGTGTTTAGCCAATTCTCC	CGCAGTTAGTGAAGGAACCA	AAGATAAAAGATAATACGTACTTCAACGA
Histone H3	AAAGTGCACCTGCAACTGGT	AGCGATTTCTCGCACAAGAC	TGTGCAATTCACGCTAAACG	ACCAAAGCTTGTGGCCCTA
Histone H4	CACAAAGCCAGCAATCAGAA	GAACACCTCGGGTTTCTTCA	TAACTGCCATGGATGTCGTC	CAATCAACATTTGTGGCCCTA
dsRNA synthesis
Target	fwd	rev
gfp	taatacgactcactatagggAGTGGAGAGGGTGAAGGTGA	taatacgactcactatagggGGTAAAAGGACAGGGCCATC
h2b	taatacgactcactatagggACTGGAATTTCTGGCAAAGC	taatacgactcactatagggTTGGTTCCTTCACTAACTGCG
U1C1/C2	taatacgactcactatagggAAACTTACTTGGTGTTGGTGTTACC	taatacgactcactatagggTGTTCGACTTATCCGATTTGG
U2A1/A2	taatacgactcactatagggTCAGTTTAATCGCTGGGACA	taatacgactcactatagggACAAGCAGACCAAACTGTAATGC
ints3	taatacgactcactatagggGGAAAAACCGCTGCTGTAAT	taatacgactcactatagggCGACTCTTGGTTGTCGCAT
ints9	taatacgactcactatagggCCGTTCACAGTGATAAAACCG	taatacgactcactatagggTGACGATGAGACGAATTTGG
ints11	taatacgactcactatagggTGGATCATTGTGGAGCTTTG	taatacgactcactatagggGGTTCGCAACGAGAAATGTT
ISH probe synthesis
Target	fwd	rev
smedwi-1	atttaggtgacactatagCGTTCCTAAAGGCACAGCTC	taatacgactcactatagggTGGGGCAAAGTTTGATTTTC
soxP-1	atttaggtgacactatagACTTGTTCATGTGCAGGCAA	taatacgactcactatagggTCCTGTGATCCCATAATCCC
NB.32.1g	atttaggtgacactatagCTAGAACGGGTGACATTGGG	taatacgactcactatagggTTCATTTTCACACGCATTGTT
pc2	atttaggtgacactatagAATCAATGGCATGTCCACCT	taatacgactcactatagggGGGTCGACTCTGTGTTCCAT
AGAT-1	atttaggtgacactatagTCTGCACGATCAGATTTCCA	taatacgactcactatagggACTCTAATTCCTTTCGGTGCC
NB.21.11e	taatacgactcactatagggGTGATTGCGTTCGCGTATATT	atttaggtgacactatagATTTATCCAGCGCGTCATATTC
myoD	atttaggtgacactatagCGCCATTAATTCAGCCTGTT	taatacgactcactatagggTCAGGGCAAACGAGTTTAGA
zpuf-6	atttaggtgacactatagTGGCTATTCTTTTTATCGTTACTGAGT	taatacgactcactatagggAAAAAGATTCTTCGTTTTTCTCAAGCT
gata4/5/6	atttaggtgacactatagCCGGAGGCTTTATCACCGAA	taatacgactcactatagggTAGGGCTTCGGTTCGTTGTC
porcupine	taatacgactcactatagggCAAACCCAAAAATTGACCAGCC	atttaggtgacactatagAACCGATATTGGGCTTTTCTGG
collagen	atttaggtgacactatagCAGAATGGCTTTTCCACGAT	taatacgactcactatagggGTCTGCTGGTGGAGAAGGAG
Sanger sequencing
Target	fwd	rev
U2A2+adapter	CTCAGTTTAATCTCTGGGACAAAGC	AGACGTGTGCTCTTCCGATCT
ints3
amplicon 1	CGCGCTTGTAATGGATGTAA	CGACTCTTGGTTGTCGCAT
amplicon 2	GGAGAATTGGATCCTCTGGA	TTGATTAGGTCAACTCCGCC
amplicon 3	TGGAGAATTGGATCCTCTGG	CGACTCTTGGTTGTCGCAT
amplicon 4	GGAAAAACCGCTGCTGTAAT	TTGATTAGGTCAACTCCGCC
ints9
amplicon 1	AATTTCCTACCAAGACATGCG	CCGTTCACAGTGATAAAACCG
amplicon 2	AATTTCCTACCAAGACATGCG	ACGCCAATCGGTTTCAAAT
amplicon 3	CCGTTCACAGTGATAAAACCG	GCAACGTCCTCATTCCCAT
Validation Splicing (Fig 5B, S7 Fig)
Target	fwd	rev
SmeEX0006275	TGAAGTCATTCAAGGAGGAGGA	TCCAAAGTTGCCAATTTTCTTTTGC
SmeEX0004501	TCAACAATTGGAAGGATCGCGA	TCGTCGCTGATATCACGATGT
SmeEX0001702	ATATCGGAAAAACCAGCCGGC	ACTGACTGGAAGAGAGTTTCCCA
SmeEX0001025	TGCTCTCGAAAAAGGGGATGA	CAGTCCTTGCAACCATGAGCT
SmeEX0002161	TCAAGCGATGATATTCTACCAATAGA	CGATGATTTTCTACTGTTGGTTAATG
SmeEX0003399	GGTTCGCCTAATAATTCAACGCC	GGAGCGAAACCGTTGAGACTA
SmeEX0004009	TGATTTTATTGGACAAGTTGATAGGT	TCCTCAGCAGCAATCCCATTG
SmeEX0005520	CCACGATGGAATGAATTTGGAGT	GACAACGAATTCACAGATTCCAT
SmeEX0006137	ACAATAAATCAGAATGAAGAGATCGT	GCCCAATGACCATCTGGACTG
SmeEX0004944	CGGATAAATGGGAGGAAGACACC	ATAACAGTGGCAGATAATACAGTCA
SmeEX0001927	CCAATCGAGAGCTTTCAAACGG	CGCGTGCTCCTCCAGATAATC
SmeEX0002686	CCTCAGCTGAAGATTTAACTGGGA	GCTTCAAGTCCTTGTCGACGT
SmeEX0001755	GGCTTGTTCATTATAAGGCACA	TGCTTTCTCAGAATAAAGATCACAA
SmeEX0000401	ACAACAGCAAAGACTGTGACTGA	GGTTCAATTGCACAACAGGCA
SmeEX0001521	AGTCACACAATTTGCTTCAAACA	TCATTTTGATCTTTCAGTGACCGC
