# Supplementary material for: The Integrator complex regulates differential snRNA processing and fate of adult stem cells in the highly regenerative planarian Schmidtea mediterranea
Source: PLoS Genet. 2018 Dec 17;14(12):e1007828. doi: 10.1371/journal.pgen.1007828 (PMC6312358; doi:10.1371/journal.pgen.1007828)
Supplement: S7 Table — (XLSX) [file pgen.1007828.s015.xlsx]

## Sheet: Sheet1
	day
Experiment	0	1	2	3	4	5	6	7	8	9	10	11	12	13	14	15	16	17	18	19	20	21	...
Fig 1, Fig 2C+D, S1 Fig, S2 Fig, S4B Fig	RE
Fig 2A & S3A Fig (Irrad.)	Irr			RE
Fig 2A & S3A Fig (H2B RNAi)	I	I	I							RE
Fig 2B & S3B Fig	S+RE
S4A Fig	I	I	I					I	I	I					RE
Fig 3A	I	I	I					I	I	I	A+RE
Fig 3B+E	I	I	I					I	I	I				S+RE
Fig 3C	S+RE
Fig 3D	Irr			RE
Fig 4A & S5A Fig	I	I	I					I	I	I	LM	LM	LM	LM	LM	LM	LM	LM	LM	LM	LM	LM	LM
Fig 4B+C	I	I	I					I	I	I				A							LM
Fig 4D amputated	I	I	I					I	I	I	A			C				C
Fig 4D intact	I	I	I					I	I	I				C							C
Fig 4E	I	I	I					I	I	I				A							F
S5B Fig	I	I	I					I	I	I				A								LM/F
Fig4 F	I	I	I					I	I	I				A			F	F	F
Fig 4G & S6 Fig	I	I	I					I	I	I				A		RE	RE	RE	RE
Fig 5A	I	I	I					I	I	I				A			RE
Fig 5B-D & S7 Fig	I	I	I					I	I	I				A			S+RE
Fig 6A+B	I	I	I					I	I	I	S+T					F		F
Fig 7	I	I	I					I	I	I	EdU			F				F		F
Abbreviations
Irr - Irradiation
I - Injection
RE - RNA extraction
A - Amputation
S - Cell Sorting
LM - Live Monitoring
F - Fixation
C - Cytometry
T - Transplantation
EdU - EdU pulse
